# Supplementary material for: A novel P2X2‐dependent purinergic mechanism of enteric gliosis in intestinal inflammation
Source: EMBO Mol Med. 2020 Dec 17;13(1):e12724. doi: 10.15252/emmm.202012724 (PMC7799361; doi:10.15252/emmm.202012724)
Supplement: Supplementary file 3 — Dataset EV1 [file EMMM-13-e12724-s003.xlsx]

## Sheet: Data_Explanation
						Dataset EV1
			Source	Figures	Software	Output
			mouse EGCs	1A-B-C-D-E-F	all analysis is done by Partek	Gliosis, response to cytokine, regulation of motility, regulation of MAPK, and overall significant gene changes
			RNA from EGCs treated with ATP or not for 6h.	EV1C-D		gliosis up and down in vitro
					pipeline from Lexogen for mRNA analysis	GO-enrichment scores

## Sheet: gliosis
Gene symbol	Transcript ID	Total counts	P-value (ATP vs. Control)	FDR step up (ATP vs. Control)	Ratio (ATP vs. Control)	Fold change (ATP vs. Control)	LSMean(ATP) (ATP vs. Control)	LSMean(Control) (ATP vs. Control)
Adam12	Adam12-001	1614	0.0296861	0.15683	0.503645	-1.98553	101.333	201.2
Adamts4	Adamts4-001	1066.76	0.0630717	0.220595	5.85114	5.85114	155.628	26.5978
Adamts4	Adamts4-002	2931.26	0.0855543	0.254712	7.53183	7.53183	439.875	58.4022
Adamts5	Adamts5-201	29859	0.00105385	0.0508977	0.177739	-5.62621	874.833	4922
Amigo2	Amigo2-201	214	0.00319629	0.0715345	0.458937	-2.17895	12.6667	27.6
Anxa2	Anxa2-001	77852.3	0.136001	0.326638	1.22374	1.22374	7718.97	6307.7
Anxa3	Anxa3-002	585.116	0.00678713	0.091863	0.296736	-3.37	25.6068	86.295
Anxa3	Anxa3-001	7977.48	0.0256539	0.146399	0.547304	-1.82714	527.065	963.019
Anxa3	Anxa3-009	4942.28	0.115745	0.299553	0.729428	-1.37094	384.473	527.088
Asns	Asns-001	8738.1	0.314945	0.517898	1.22207	1.22207	865.895	708.545
Asns	Asns-002	6060.77	0.318496	0.521474	1.22203	1.22203	600.579	491.46
Astn1	Astn1-001	373.393	0.00266355	0.0676162	2.48951	2.48951	46.6251	18.7286
Astn1	Astn1-005	260.607	0.00362798	0.0744821	2.48952	2.48952	32.5416	13.0714
B2m	B2m-001	117862	0.117009	0.301454	0.741006	-1.34952	9245.83	12477.4
Bub1	Bub1-001	59	0.418391	0.610484	0.752688	-1.32857	4.66667	6.2
C1ra	C1ra-001	24611.5	0.016641	0.123963	0.356764	-2.80298	1229.66	3446.71
C3	C3-001	88214	0.0186011	0.129253	0.342743	-2.91764	4284.69	12501.2
C3	C3-004	55095.3	0.0204308	0.134254	0.348162	-2.87223	2705.91	7771.98
C4b	C4b-002	8945.57	0.0131508	0.112975	0.398518	-2.50929	482.333	1210.31
Ccl2	Ccl2-001	3801	0.745702	0.851138	0.96843	-1.0326	340.5	351.6
Ccl7	Ccl7-001	5356	0.155985	0.351853	0.696253	-1.43626	406.333	583.6
Ccna2	Ccna2-001	698.102	0.164796	0.362709	1.4619	1.4619	74.1069	50.692
Ccnb1	Ccnb1-003	71.6249	0.00987962	0.103634	3.09619	3.09619	9.40591	3.0379
Ccnb2	Ccnb2-201	126	0.899289	0.943399	1.26667	1.26667	12.6667	10
Cd109	Cd109-001	4801	0.0200326	0.133075	2.92685	2.92685	622.833	212.8
Cd109	Cd109-002	98	0.887348	0.93648	1.11111	1.11111	9.33333	8.4
Cd14	Cd14-201	340	0.0883922	0.258736	0.54878	-1.82222	22.5	41
Cd24a	Cd24a-201	7206	0.219712	0.42252	1.23237	1.23237	716.5	581.4
Cd44	Cd44-201	24561.6	0.00456178	0.08083	1.58054	1.58054	2680.38	1695.86
Cd44	Cd44-001	170.662	0.0521351	0.202382	2.32007	2.32007	20.927	9.01997
Cd44	Cd44-005	50.8111	0.521892	0.695811	1.36936	1.36936	5.26467	3.84462
Cd44	Cd44-002	1756.66	0.523209	0.696624	1.04758	1.04758	163.063	155.657
Cd68	Cd68-001	371.198	0.0327644	0.163286	1.90623	1.90623	43.0476	22.5825
Cela1	Cela1-201	1358	0.597674	0.752343	1.11782	1.11782	129.667	116
Clcf1	Clcf1-001	977.61	0.00855655	0.0989208	2.05054	2.05054	115.853	56.4987
Cntn1	Cntn1-001	1018.95	0.0160444	0.122306	2.21789	2.21789	123.444	55.6581
Cntn1	Cntn1-201	857.306	0.0363017	0.170774	1.90579	1.90579	99.4141	52.1642
Cntn1	Cntn1-002	309.707	0.84762	0.913779	1.1851	1.1851	30.3069	25.5732
Col12a1	Col12a1-001	1107.62	0.0148892	0.118597	0.404888	-2.46982	60.3636	149.087
Col12a1	Col12a1-003	3518.5	0.0254501	0.145956	0.368609	-2.7129	179.841	487.891
Col12a1	Col12a1-005	236.794	0.242096	0.44603	0.951654	-1.0508	21.0409	22.1098
Col5a1	Col5a1-001	30050	0.011295	0.107702	0.593217	-1.68572	2082.67	3510.8
Col5a2	Col5a2-002	210.513	0.0161454	0.122434	0.435322	-2.29715	12.0391	27.6556
Col5a2	Col5a2-001	59747.5	0.0280136	0.152779	0.687622	-1.45429	4501.96	6547.14
Col6a1	Col6a1-001	19767	0.0176554	0.126771	0.419233	-2.38531	1102.67	2630.2
Col6a2	Col6a2-001	12376.2	0.0133106	0.113569	0.376881	-2.65336	642.357	1704.4
Col6a2	Col6a2-003	1321.03	0.0155653	0.120889	0.412947	-2.42162	72.9522	176.662
Col6a2	Col6a2-002	373.813	0.0231046	0.140643	0.385075	-2.5969	19.6905	51.1341
Cp	Cp-001	9926	0.0109445	0.10666	0.370959	-2.69571	509.586	1373.7
Cp	Cp-003	636.912	0.0128058	0.111734	0.409883	-2.43972	34.9978	85.3849
Cp	Cp-012	5344.42	0.0129881	0.112362	0.345447	-2.8948	261.035	755.643
Cp	Cp-201	333.012	0.0144249	0.117189	0.409893	-2.43966	18.2991	44.6435
Ctgf	Ctgf-003	1126.16	0.0707128	0.23254	0.409632	-2.44121	61.856	151.004
Ctgf	Ctgf-001	1409.03	0.919975	0.955127	0.64821	-1.54271	102.747	158.509
Ctsb	Ctsb-201	113082	0.756688	0.858828	1.08623	1.08623	10665.1	9818.41
Cxcl1	Cxcl1-001	1793	0.461778	0.648813	1.86372	1.86372	206.5	110.8
Cxcl2	Cxcl2-002	146.523	8.19164e-05	0.0212891	12.7987	12.7987	22.9276	1.7914
Dcn	Dcn-201	41088.7	0.022908	0.140106	0.436682	-2.29	2354.66	5392.15
Dcn	Dcn-202	393168	0.0264864	0.148652	0.436292	-2.29205	22517.9	51612
Dpysl3	Dpysl3-001	17386.4	0.0283007	0.153392	2.31203	2.31203	2130.01	921.275
Dpysl3	Dpysl3-002	8477.33	0.134874	0.325018	0.723077	-1.38298	656.399	907.786
Dpysl3	Dpysl3-003	1871.28	0.185154	0.386278	0.745452	-1.34147	147.26	197.544
Ecm1	Ecm1-010	5934.69	0.757926	0.859658	1.00199	1.00199	540.004	538.933
Ecm1	Ecm1-001	742.782	0.939796	0.966863	1.05237	1.05237	69.0886	65.6502
Emp1	Emp1-004	361	0.0145588	0.117789	0.546636	-1.82937	23.8333	43.6
Emp1	Emp1-201	25169.5	0.0179063	0.127255	0.660379	-1.51428	1854.6	2808.38
Emp1	Emp1-002	3543.12	0.021331	0.136077	0.66194	-1.51071	261.416	394.924
Emp1	Emp1-001	939.122	0.0302655	0.158028	0.63816	-1.567	67.88	106.368
Emp1	Emp1-003	11003.4	0.0421138	0.182445	0.671409	-1.48941	818.28	1218.75
Epha4	Epha4-002	585.584	0.0328709	0.163429	0.603871	-1.65598	41.0075	67.9078
Epha4	Epha4-006	162.196	0.0536928	0.204602	2.15037	2.15037	19.4826	9.06011
Epha4	Epha4-201	644.05	0.427934	0.618527	0.914957	-1.09295	56.1766	61.3981
Fbln5	Fbln5-201	4923	0.0135588	0.114154	0.464926	-2.15088	293.833	632
Fen1	Fen1-002	570.485	0.0250149	0.145155	3.32471	3.32471	76.0252	22.8667
Fen1	Fen1-003	109.049	0.0369136	0.171753	3.68936	3.68936	14.826	4.01859
Fgl2	Fgl2-001	2115	0.34099	0.543064	1.91199	1.91199	245.5	128.4
Fkbp5	Fkbp5-001	1407.42	0.0250181	0.145155	0.619359	-1.61457	100.01	161.473
Fkbp5	Fkbp5-004	16.7238	0.918694	0.954484	0.997645	-1.00236	1.51871	1.5223
Fkbp5	Fkbp5-201	14.7549	0.92832	0.959709	1.20776	1.20776	1.45514	1.20482
Flnc	Flnc-001	1590.02	0.708346	0.827803	1.00972	1.00972	145.183	143.785
Flnc	Flnc-002	926.873	0.716129	0.832614	1.00977	1.00977	84.6333	83.8148
Gadd45b	Gadd45b-201	5847	0.0480865	0.194399	1.47045	1.47045	622	423
Galnt12	Galnt12-001	226.86	0.0721081	0.234692	0.526794	-1.89828	14.6443	27.7989
Gap43	Gap43-002	44396.6	0.199446	0.400699	1.42662	1.42662	4670.97	3274.15
Gap43	Gap43-001	65091.4	0.256597	0.461302	1.31629	1.31629	6642.96	5046.72
Gcnt2	Gcnt2-202	270.355	0.0194134	0.13174	3.69931	3.69931	36.7749	9.94104
Gcnt2	Gcnt2-201	420.022	0.282867	0.487702	2.08115	2.08115	49.9876	24.0192
Gcnt2	Gcnt2-203	1432.24	0.694541	0.819554	1.25712	1.25712	143.549	114.189
Gdf15	Gdf15-002	4803.34	4.97066e-05	0.0186289	3.1274	3.1274	632.121	202.123
Gdf15	Gdf15-001	360.663	0.271049	0.476092	1.93971	1.93971	42.0466	21.6767
Gfap	Gfap-201	926.266	0.0328181	0.163352	1.67357	1.67357	107.892	64.468
Gfap	Gfap-001	3013.73	0.0531997	0.203761	1.76144	1.76144	358.508	203.532
Ggta1	Ggta1-003	185.058	0.0322932	0.162545	14.8758	14.8758	29.2068	1.96338
Ggta1	Ggta1-001	326.464	0.153327	0.34898	1.5139	1.5139	35.0934	23.1808
Ggta1	Ggta1-007	186.007	0.168724	0.367566	0.927864	-1.07774	16.3325	17.6023
Ggta1	Ggta1-002	1958.95	0.615779	0.766384	0.932607	-1.07226	172.423	184.883
Gja1	Gja1-201	2015	0.0309285	0.159911	2.22526	2.22526	244.333	109.8
Gsr	Gsr-001	1840	0.000136726	0.0266005	2.69969	2.69969	234.333	86.8
H2-D1	H2-D1-005	182.547	0.118321	0.303384	0.571415	-1.75004	12.3759	21.6583
H2-D1	H2-D1-001	18164.7	0.752455	0.856045	0.911859	-1.09666	1581.83	1734.74
H2-K1	H2-K1-003	13551.9	0.0661233	0.225448	0.674537	-1.4825	1010.4	1497.91
H2-K1	H2-K1-001	383.752	0.352454	0.553772	0.921592	-1.08508	33.5876	36.4452
H2-K1	H2-K1-004	3110.59	0.415944	0.608342	0.908677	-1.1005	270.427	297.605
Hgf	Hgf-001	117.701	0.214942	0.417444	1.12367	1.12367	11.2636	10.0239
Hmga1	Hmga1-001	3627.28	0.0128689	0.111894	3.54976	3.54976	489.607	137.927
Hmga1	Hmga1-002	10832.1	0.0188362	0.130187	3.07312	3.07312	1420.23	462.144
Hmox1	Hmox1-001	17315	0.0553592	0.207162	2.9145	2.9145	2244.17	770
Hspb1	Hspb1-001	38877.2	0.334249	0.536859	1.57949	1.57949	4241.65	2685.45
Hspb1	Hspb1-002	6626.5	0.626234	0.773675	1.17508	1.17508	646.171	549.895
Hspb6	Hspb6-003	432.659	0.385067	0.582102	0.777141	-1.28677	34.7969	44.7755
Hspb6	Hspb6-001	403.341	0.468579	0.653645	0.86318	-1.15851	34.2031	39.6246
Icam1	Icam1-201	3038	0.0138511	0.114981	0.494928	-2.02049	188.667	381.2
Igfbp3	Igfbp3-001	31914.8	0.0133994	0.113719	0.303521	-3.29466	1420.12	4678.82
Il11	Il11-001	196.975	0.0185594	0.129253	3.37821	3.37821	26.3333	7.79505
Il13ra1	Il13ra1-001	1643	0.0446372	0.187385	0.519598	-1.92456	105.167	202.4
Il6	Il6-001	866.774	0.0042787	0.0785144	5.88217	5.88217	126.536	21.5118
Il6	Il6-003	206.587	0.417039	0.609209	0.865758	-1.15506	17.5442	20.2645
Il6ra	Il6ra-001	1409.38	0.0338669	0.165747	0.660445	-1.51413	103.855	157.25
Il6ra	Il6ra-201	479.631	0.348671	0.550326	1.39028	1.39028	49.9804	35.9498
Itgb5	Itgb5-002	7164.87	0.00511791	0.0838993	0.383942	-2.60456	376.646	980.998
Itgb5	Itgb5-001	2786.1	0.0129473	0.112144	0.492645	-2.02986	172.522	350.195
Itgbl1	Itgbl1-003	198.958	0.147384	0.341465	1.60566	1.60566	21.83	13.5956
Jam2	Jam2-001	1108.2	0.430696	0.620912	0.913376	-1.09484	96.5815	105.741
Jam2	Jam2-002	430.659	0.848481	0.914385	0.969673	-1.03128	38.6021	39.8094
Klf5	Klf5-201	377	0.086858	0.256485	1.58333	1.58333	41.1667	26
Lamp1	Lamp1-001	60824	0.790843	0.879716	1.05067	1.05067	5653.37	5380.75
Lamp2	Lamp2-004	144.275	0.0275686	0.151655	0.436309	-2.29195	8.26328	18.9391
Lamp2	Lamp2-002	36156.1	0.046843	0.192074	0.746748	-1.33914	2847.9	3813.74
Lamp2	Lamp2-003	363.686	0.0942654	0.268203	1.52014	1.52014	39.1516	25.7553
Lamp2	Lamp2-005	234.343	0.236769	0.440294	0.725939	-1.37753	18.1836	25.0483
Lamp2	Lamp2-001	7898.76	0.973833	0.984736	1.00489	1.00489	719.662	716.158
Lgals1	Lgals1-201	71436	0.302827	0.507248	1.23857	1.23857	7117.33	5746.4
Lgals3	Lgals3-003	282.942	0.000347397	0.0361288	3.38631	3.38631	37.844	11.1756
Lgals3	Lgals3-002	79373.8	0.00131546	0.054125	1.87146	1.87146	9153.19	4890.93
Lgals3	Lgals3-001	1757.94	0.0179951	0.127558	1.64423	1.64423	194.443	118.257
Lif	Lif-201	121.99	0.197459	0.399038	1.92308	1.92308	14.1849	7.37615
Ltbp4	Ltbp4-001	493.946	0.132697	0.321933	1.74587	1.74587	55.7256	31.9185
Ltbp4	Ltbp4-201	104.499	0.310506	0.513303	1.36689	1.36689	10.82	7.91575
Ltbp4	Ltbp4-002	2321.98	0.5952	0.750639	1.34641	1.34641	239.044	177.542
Mad2l1	Mad2l1-001	203.167	0.15985	0.356583	1.65091	1.65091	22.5025	13.6304
Mad2l1	Mad2l1-003	387.091	0.825071	0.900322	1.23789	1.23789	38.5582	31.1483
Mcm2	Mcm2-001	1134.95	0.032506	0.162863	1.59833	1.59833	124.333	77.7894
Myl9	Myl9-001	1642	0.00506243	0.0838993	0.289171	-3.45816	70.5	243.8
Nav2	Nav2-201	107.319	0.00739733	0.0939082	5.03637	5.03637	15.3471	3.04725
Nav2	Nav2-010	151.581	0.0100082	0.103943	0.417335	-2.39616	8.43016	20.2
Nav2	Nav2-003	189.159	0.0728618	0.235617	0.485541	-2.05956	11.6064	23.9041
Nav2	Nav2-011	289	0.091956	0.264457	0.635163	-1.5744	20.8333	32.8
Nav2	Nav2-009	3107.07	0.167198	0.365775	2.0667	2.0667	369.041	178.565
Nav2	Nav2-015	263.654	0.232494	0.436111	0.696427	-1.4359	20.0049	28.725
Nav2	Nav2-008	131.227	0.242661	0.446416	1.45853	1.45853	13.9188	9.54298
Nav2	Nav2-014	200	0.485904	0.668057	0.978261	-1.02222	18	18.4
Nav2	Nav2-004	218.517	0.948202	0.971782	1.12413	1.12413	20.9149	18.6055
Nes	Nes-001	29717.3	0.00660268	0.091443	2.06113	2.06113	3526.91	1711.16
Nes	Nes-003	12229.7	0.934689	0.96347	1.03453	1.03453	1128.92	1091.24
Neto2	Neto2-201	411	0.00218411	0.0628604	2.52451	2.52451	51.5	20.4
Nfasc	Nfasc-003	652.064	0.338378	0.540712	1.45232	1.45232	69.0542	47.5477
Nfasc	Nfasc-001	421.934	0.419288	0.611407	1.05069	1.05069	39.2177	37.3256
Nfatc2	Nfatc2-003	157.189	0.0551416	0.206962	5.81099	5.81099	22.9124	3.94294
Nfatc2	Nfatc2-002	74.3071	0.925945	0.958503	0.540784	-1.84917	4.87392	9.0127
Nov	Nov-001	930	0.0222801	0.138557	0.637255	-1.56923	67.1667	105.4
Olfml3	Olfml3-001	3628.3	0.0962893	0.271031	0.732659	-1.36489	282.92	386.155
Olfml3	Olfml3-002	17818.4	0.65927	0.796758	0.954964	-1.04716	1585.86	1660.65
Osmr	Osmr-001	4179.97	0.00410134	0.0772727	0.346373	-2.88706	204.546	590.539
Plk1	Plk1-001	247	0.188156	0.389361	1.53257	1.53257	26.6667	17.4
Pole	Pole-005	80.233	0.177152	0.376857	1.84389	1.84389	9.20984	4.99479
Prim1	Prim1-004	329.343	0.0914991	0.263738	2.28122	2.28122	40.204	17.6239
Psmb8	Psmb8-001	1091.6	0.0688028	0.229634	0.672894	-1.48612	81.277	120.787
Psmb9	Psmb9-006	133.679	0.390472	0.585994	0.767718	-1.30256	10.6834	13.9157
Ptgs2	Ptgs2-001	3074	0.000201836	0.029887	6.16576	6.16576	451.333	73.2
Ptx3	Ptx3-001	7760.97	0.0385653	0.175271	0.434807	-2.29987	443.5	1019.99
Pvr	Pvr-001	4764.57	2.9089e-06	0.00435805	2.76311	2.76311	610.096	220.8
Pvr	Pvr-005	109	0.0600591	0.215382	2.19444	2.19444	13.1667	6
Pvr	Pvr-002	168.19	0.224027	0.427113	1.3914	1.3914	17.5317	12.6
Pvr	Pvr-003	71.2359	0.542587	0.711264	1.02177	1.02177	6.53931	6.4
Rfc3	Rfc3-006	570.473	0.000500715	0.0423899	2.47916	2.47916	71.1596	28.7031
Rfc3	Rfc3-001	129.991	0.122618	0.308711	2.07076	2.07076	15.4483	7.46019
S100a10	S100a10-001	39768	0.79689	0.883106	0.987746	-1.01241	3595	3639.6
S100a8	S100a8-001	874	0.0235809	0.141712	6.99821	6.99821	130.167	18.6
S1pr3	S1pr3-201	576	0.128727	0.316493	0.750825	-1.33187	45.5	60.6
Serpina3n	Serpina3n-001	78621.8	0.0156297	0.121105	0.408486	-2.44806	4310.33	10552
Serping1	Serping1-001	88054.3	0.017446	0.126213	0.397776	-2.51398	4741.78	11920.7
Slc1a3	Slc1a3-001	123.514	0.39151	0.586725	0.774939	-1.29042	9.91913	12.7999
Sphk1	Sphk1-001	117.262	0.000555359	0.0435583	0.0856813	-11.6712	1.82209	21.2659
Sphk1	Sphk1-002	1146.39	0.000742564	0.0469174	0.35331	-2.83037	56.8877	161.014
Sphk1	Sphk1-003	119.993	0.137019	0.327952	0.280766	-3.56169	5.03994	17.9507
Sphk1	Sphk1-007	2041.23	0.1731	0.372544	1.84002	1.84002	234.157	127.258
Spp1	Spp1-001	5623.08	0.105141	0.283999	2.5539	2.5539	706.613	276.68
Spp1	Spp1-002	3969.74	0.200764	0.402302	2.43437	2.43437	492.895	202.473
Spp1	Spp1-004	20.9407	0.618221	0.768634	2.03051	2.03051	2.47454	1.21868
Spp1	Spp1-003	417.179	0.780172	0.874283	1.48221	1.48221	44.5069	30.0275
Srgn	Srgn-201	277.245	0.169282	0.368222	0.454259	-2.20139	16.3019	35.8867
Srxn1	Srxn1-001	36007	2.55496e-09	3.70049e-05	6.0725	6.0725	5277	869
Steap4	Steap4-001	1126	0.0117569	0.108638	0.333748	-2.99627	53.6667	160.8
Sulf2	Sulf2-001	7774.32	0.0206809	0.134609	0.650698	-1.53681	568.129	873.108
Sulf2	Sulf2-004	8315.08	0.486603	0.668534	1.161	1.161	806.771	694.891
Sulf2	Sulf2-003	34.0108	0.870919	0.927432	1.34504	1.34504	3.5	2.60216
Tapbp	Tapbp-001	6084.86	0.492999	0.673386	0.904621	-1.10544	527.871	583.527
Tapbpl	Tapbpl-001	871.569	0.388322	0.584492	1.2738	1.2738	87.8131	68.938
Tgfb1	Tgfb1-004	80.0924	0.0741006	0.237899	1.83641	1.83641	9.18207	5
Tgfb1	Tgfb1-001	1286	0.102843	0.28039	1.27625	1.27625	129.667	101.6
Tgfbi	Tgfbi-201	16691	0.315034	0.517919	1.51897	1.51897	1796.33	1182.6
Thbs1	Thbs1-001	7713.55	0.458795	0.646153	1.01601	1.01601	706.292	695.16
Thbs2	Thbs2-201	12886	0.0154279	0.120384	0.339102	-2.94897	621.167	1831.8
Timp1	Timp1-001	39417.2	0.106839	0.286883	0.66799	-1.49703	2923.01	4375.83
Timp1	Timp1-002	2028.28	0.210873	0.413069	0.805933	-1.2408	166.198	206.218
Tm4sf1	Tm4sf1-004	1186.91	0.379572	0.577325	1.53265	1.53265	128.144	83.6095
Tm4sf1	Tm4sf1-201	3428.1	0.493147	0.673452	1.2219	1.2219	339.685	277.998
Tnc	Tnc-001	18644	0.0778322	0.244096	0.742015	-1.34768	1463.61	1972.48
Tnc	Tnc-002	2734.31	0.0863867	0.255952	0.741952	-1.3478	214.641	289.293
Tnc	Tnc-201	2936.76	0.102869	0.28039	0.759451	-1.31674	233.378	307.298
Tnfrsf12a	Tnfrsf12a-202	2881.94	0.000154694	0.026802	3.34344	3.34344	384.491	114.998
Tubb6	Tubb6-201	6712.69	0.530262	0.702009	0.9418	-1.0618	593.571	630.252
Vcan	Vcan-007	341.915	0.18169	0.382276	0.559122	-1.78852	22.8819	40.9247
Vcan	Vcan-001	12499.1	0.263548	0.468149	0.865784	-1.15502	1061.48	1226.04
Vcan	Vcan-008	6414.75	0.435104	0.6252	0.957698	-1.04417	571.681	596.932
Vgf	Vgf-201	1412.39	0.000517268	0.0423899	5.12087	5.12087	202.453	39.5348
Vim	Vim-004	419.156	0.0508864	0.20023	4.10814	4.10814	58.0783	14.1374
Vim	Vim-001	192505	0.112064	0.294304	1.35246	1.35246	19852.1	14678.5
Vim	Vim-006	100864	0.180594	0.380789	1.99334	1.99334	11854.7	5947.16
Vim	Vim-005	132.105	0.504201	0.68103	1.55909	1.55909	14.3483	9.20304
Wnt5a	Wnt5a-001	4231.97	0.00283705	0.068671	0.533601	-1.87406	275.334	515.993
Wnt5a	Wnt5a-002	283.882	0.722386	0.836635	5.0976	5.0976	40.6657	7.97743

## Sheet: response to cytokine
Gene symbol	Transcript ID	Total counts	P-value (ATP vs. Control)	FDR step up (ATP vs. Control)	Ratio (ATP vs. Control)	Fold change (ATP vs. Control)	LSMean(ATP) (ATP vs. Control)	LSMean(Control) (ATP vs. Control)
A230050P20Rik	A230050P20Rik-001	109.246	0.00152659	0.0371297	0.576358	-1.73503	7.44427	12.916
Adamts7	Adamts7-004	48.1926	0.00329961	0.0489649	0.397385	-2.51645	2.59347	6.52635
Akap6	Akap6-201	228.359	0.00687597	0.0665434	3.39508	3.39508	30.559	9.00097
Arid5b	Arid5b-201	424.317	0.0094678	0.0762342	0.705006	-1.41843	32.41	45.9713
Asah1	Asah1-001	348.889	0.00125326	0.0344095	0.643866	-1.55312	25.345	39.3638
Asah1	Asah1-004	421.574	0.0596549	0.184913	0.745559	-1.34128	33.1781	44.5011
Asah2	Asah2-201	85.9195	0.00521829	0.0589588	0.444797	-2.24822	4.98342	11.2038
Atp5b	Atp5b-009	1129.09	0.00677007	0.0661228	2.48809	2.48809	140.967	56.6567
Atp5b	Atp5b-004	1864.35	0.231651	0.410297	0.856034	-1.16818	157.45	183.929
Atp5b	Atp5b-001	81.3534	0.317401	0.49783	1.46964	1.46964	8.65258	5.88757
Atp5b	Atp5b-007	18.42	0.728591	0.835986	0.942746	-1.06073	1.62956	1.72853
Bclaf1	Bclaf1-005	532.449	7.26483e-05	0.0110514	2.1012	2.1012	63.5412	30.2404
Bclaf1	Bclaf1-004	493.937	0.00333058	0.0491128	1.53099	1.53099	53.3071	34.8188
Bclaf1	Bclaf1-201	497.728	0.0304062	0.129901	1.3913	1.3913	51.8803	37.2892
Bclaf1	Bclaf1-002	313.804	0.353074	0.533696	1.15552	1.15552	30.3866	26.2969
Bclaf1	Bclaf1-003	32.0308	0.603716	0.744751	1.14664	1.14664	3.0916	2.69623
Bclaf1	Bclaf1-009	20.0184	0.845459	0.910133	0.881621	-1.13427	1.71517	1.94548
Birc2	Birc2-202	115.33	0.000548685	0.025878	0.402494	-2.48451	6.26026	15.5537
Birc2	Birc2-003	14.0051	0.0344883	0.138194	0.541889	-1.8454	0.919758	1.69732
Birc2	Birc2-001	93.0326	0.37328	0.554141	1.20752	1.20752	9.17416	7.59752
Ccl8	Ccl8-001	64.9307	0.00364551	0.0513025	0.259561	-3.85266	2.57016	9.90195
Cdc42	Cdc42-002	113.889	0.000584924	0.0261684	2.16245	2.16245	13.7014	6.33606
Cdc42	Cdc42-001	3213.98	0.0354209	0.140366	0.84667	-1.1811	269.958	318.847
Cdk4	Cdk4-001	746.621	0.00665089	0.0658022	0.773135	-1.29343	59.8869	77.4599
Cdk4	Cdk4-008	168.407	0.0213578	0.109171	0.586674	-1.70453	11.5962	19.7659
Chchd4	Chchd4-001	158.93	0.000107826	0.0131136	1.89341	1.89341	18.3931	9.71428
Chuk	Chuk-002	72.3579	0.00308968	0.0475061	1.91499	1.91499	8.40298	4.38801
Chuk	Chuk-001	70.0627	0.0215357	0.109656	2.09884	2.09884	8.35844	3.98242
Chuk	Chuk-003	30.4215	0.973155	0.987092	1.05254	1.05254	2.8298	2.68854
Col3a1	Col3a1-004	22.154	0.00149556	0.0369769	0.218641	-4.57371	0.76741	3.50991
Col3a1	Col3a1-001	19304	0.0097908	0.0772714	0.28779	-3.47476	825.883	2869.74
Cxcl12	Cxcl12-002	122.676	0.00200012	0.0407098	0.349258	-2.86322	6.03837	17.2892
Cxcl12	Cxcl12-001	694.177	0.00506273	0.0582324	0.258797	-3.86403	27.416	105.936
Cxcl12	Cxcl12-004	21.2934	0.0156032	0.0945049	0.406934	-2.4574	1.1644	2.8614
Cxcl16	Cxcl16-002	148.165	0.00698517	0.0669303	0.38269	-2.61308	7.7714	20.3073
Ddias	Ddias-001	33.6399	0.00984467	0.0774437	2.62495	2.62495	4.25563	1.62122
Elavl2	Elavl2-008	46.9956	0.00651736	0.0654508	3.26189	3.26189	6.23875	1.91262
Elavl2	Elavl2-002	21.5157	0.00869518	0.0731379	3.26186	3.26186	2.85625	0.875649
Fn1	Fn1-011	159.196	0.00217364	0.0416959	0.251509	-3.976	6.1513	24.4575
Fn1	Fn1-005	44.2755	0.00353723	0.0505109	0.356122	-2.80802	2.20934	6.20388
Fn1	Fn1-006	234.334	0.00728551	0.0682523	0.345142	-2.89736	11.4383	33.1408
Fn1	Fn1-012	13109.8	0.0149188	0.0927257	0.385543	-2.59374	691.128	1792.61
Fn1	Fn1-003	1909.86	0.0172185	0.0989266	0.332217	-3.01008	90.7279	273.098
Fn1	Fn1-009	15.2222	0.708127	0.821278	0.900559	-1.11042	1.3177	1.4632
Fzd4	Fzd4-001	143.283	0.00158164	0.0374342	0.356246	-2.80705	7.15157	20.0748
Gch1	Gch1-201	103.98	0.00150167	0.0369769	2.31289	2.31289	12.7399	5.5082
Gclm	Gclm-002	663.845	0.000362963	0.02207	3.12311	3.12311	87.3369	27.9647
Gclm	Gclm-001	407.939	0.00126761	0.0346192	2.36246	2.36246	50.2609	21.2748
Gm4951	Gm4951-001	24.0132	0.00392886	0.0523598	0.217633	-4.59489	0.828773	3.80812
Gsn	Gsn-001	930.099	0.00876416	0.0734316	0.607637	-1.64572	65.3683	107.578
Gsn	Gsn-005	474.05	0.0374976	0.144849	0.697329	-1.43404	35.9941	51.6171
Gstt2	Gstt2-201	53.0056	0.00151506	0.0370686	0.349226	-2.86347	2.60888	7.47047
Hdac4	Hdac4-001	321.198	0.00138941	0.0356781	1.61178	1.61178	35.2882	21.8939
Hdgf	Hdgf-001	2535.95	0.000382643	0.0224206	1.70645	1.70645	283.979	166.415
Hmgb1	Hmgb1-002	207.731	0.00265614	0.0448159	0.567497	-1.76212	14.0258	24.7152
Hmgb1	Hmgb1-001	784.943	0.0169695	0.0982289	1.24635	1.24635	78.4026	62.9055
Hmgb1	Hmgb1-003	30.6862	0.385502	0.565818	1.562	1.562	3.33508	2.13514
Hspd1	Hspd1-001	2320.44	0.0020501	0.0408136	1.35454	1.35454	239.436	176.765
Hyal1	Hyal1-002	44.0883	0.00406776	0.0532686	2.48436	2.48436	5.50238	2.21481
Hyal1	Hyal1-007	161.306	0.156468	0.323997	1.3021	1.3021	16.393	12.5897
Icam1	Icam1-201	289.54	0.00784844	0.0701449	0.437149	-2.28755	16.6042	37.9829
Ifi205	Ifi205-001	271.013	0.00119019	0.0333621	0.184697	-5.41428	8.19479	44.3689
Ifi47	Ifi47-201	46.1042	0.00454924	0.0560638	0.320484	-3.12028	2.13432	6.65967
Ifit1	Ifit1-001	65.9712	0.000810224	0.0289868	0.366871	-2.72575	3.36094	9.1611
Ifit3	Ifit3-001	78.7653	9.13508e-06	0.00474086	0.346009	-2.8901	3.85151	11.1312
Ifitm1	Ifitm1-002	48.2222	0.0017639	0.0385142	0.272443	-3.67049	1.98018	7.26822
Iigp1	Iigp1-202	120.533	0.00620333	0.0634308	0.295487	-3.38424	5.25858	17.7963
Ikbke	Ikbke-002	27.5956	0.00602396	0.0627582	0.416784	-2.39932	1.53338	3.67906
Il17ra	Il17ra-001	75.2909	0.000254367	0.0194991	0.372868	-2.68191	3.87906	10.4033
Il17ra	Il17ra-002	112.084	0.44677	0.620154	1.16462	1.16462	10.8891	9.34992
Il6	Il6-001	79.1779	0.00685762	0.0664323	6.01835	6.01835	11.5913	1.92599
Il6	Il6-003	19.7927	0.276097	0.457308	0.833327	-1.20001	1.64938	1.97928
Il6ra	Il6ra-001	130.264	0.00390783	0.0523558	0.578626	-1.72823	8.89709	15.3762
Il6ra	Il6ra-201	44.1451	0.749066	0.850246	1.21262	1.21262	4.36074	3.59614
Irgm1	Irgm1-001	55.8256	0.000155557	0.0153462	0.310792	-3.21758	2.52743	8.13221
Jun	Jun-001	2886.36	0.000537964	0.025878	1.74908	1.74908	325.824	186.283
Kdm5b	Kdm5b-001	405.705	0.00982294	0.0773671	0.73156	-1.36694	31.61	43.209
Kdm5b	Kdm5b-002	28.0785	0.1616	0.330447	0.604943	-1.65305	1.96831	3.25372
Kdm5b	Kdm5b-003	47.197	0.227515	0.40557	0.937641	-1.06651	4.16474	4.44172
Kdm5b	Kdm5b-006	15.497	0.3303	0.510689	0.73106	-1.36788	1.20699	1.65101
Lifr	Lifr-203	120.431	1.6357e-06	0.00246925	0.35256	-2.8364	5.96726	16.9255
Lrba	Lrba-002	82.6621	0.00887317	0.0738393	0.622324	-1.60688	5.88996	9.46446
Lrba	Lrba-001	25.6847	0.262895	0.443104	1.21945	1.21945	2.54298	2.08535
Lrba	Lrba-008	22.482	0.418995	0.595363	0.819195	-1.22071	1.85747	2.26744
Map4k3	Map4k3-201	80.0932	0.00987774	0.0775628	0.713396	-1.40175	6.15688	8.63038
Map4k3	Map4k3-202	74.7113	0.0108299	0.0809072	0.713396	-1.40175	5.74317	8.05046
Mkrn1	Mkrn1-004	219.54	0.00326465	0.0487194	1.68344	1.68344	24.4746	14.5384
Mkrn1	Mkrn1-001	91.3814	0.00531681	0.0593491	1.68343	1.68343	10.1873	6.05152
Mkrn1	Mkrn1-002	59.4633	0.387223	0.566961	1.15512	1.15512	5.75718	4.98405
Mkrn1	Mkrn1-003	21.8291	0.87492	0.928714	0.924755	-1.08137	1.91368	2.06939
Myo1c	Myo1c-003	126.123	0.000566259	0.0261684	0.48257	-2.07224	7.70865	15.9742
Myo1c	Myo1c-001	400.263	0.000590743	0.0261684	0.512307	-1.95195	25.3978	49.5752
Myo1c	Myo1c-002	130.774	0.000855012	0.0294679	0.512315	-1.95193	8.29804	16.1972
Myo1c	Myo1c-004	38.0069	0.0654047	0.194564	0.687231	-1.45511	2.86292	4.16588
Ncl	Ncl-001	883.069	0.00110063	0.0320991	1.60494	1.60494	96.8769	60.3616
Ncl	Ncl-002	4575.92	0.102215	0.250226	1.2652	1.2652	459.801	363.423
Ncl	Ncl-006	1873	0.258791	0.439139	0.889697	-1.12398	161.189	181.173
Nfat5	Nfat5-003	35.7852	0.00152138	0.0370973	0.407234	-2.45559	1.95784	4.80764
Nfat5	Nfat5-002	103.752	0.0465438	0.161703	0.645164	-1.54999	7.54562	11.6957
Nfat5	Nfat5-201	68.3667	0.459126	0.629639	1.15348	1.15348	6.61526	5.73503
Nfe2l2	Nfe2l2-002	26.0376	6.99116e-05	0.0109309	7.01942	7.01942	3.87908	0.552621
Nfe2l2	Nfe2l2-001	1224.53	0.0903012	0.233462	1.29003	1.29003	123.992	96.1155
Nol8	Nol8-201	351.221	0.00205785	0.0408136	2.0689	2.0689	41.7288	20.1695
Nrp2	Nrp2-004	138.166	0.00845858	0.0722879	0.618323	-1.61728	9.80845	15.863
Nrp2	Nrp2-002	75.7015	0.94113	0.968889	1.00153	1.00153	6.88673	6.87623
Nrp2	Nrp2-003	67.427	0.941966	0.968977	1.00153	1.00153	6.134	6.1246
Osmr	Osmr-001	399.366	0.00281027	0.0459724	0.309894	-3.22691	18.0427	58.222
Pde12	Pde12-001	166.845	0.000941904	0.0303026	1.62317	1.62317	18.3742	11.3199
Pde2a	Pde2a-003	50.0328	0.00907451	0.0745452	1.86722	1.86722	5.76562	3.08782
Pde2a	Pde2a-004	105.859	0.0853457	0.22614	0.711574	-1.40534	8.12633	11.4202
Pde2a	Pde2a-001	39.2496	0.710661	0.823229	0.966967	-1.03416	3.51358	3.63361
Pdia3	Pdia3-001	4499.72	0.00782472	0.0700458	0.64232	-1.55686	326.439	508.218
Pid1	Pid1-001	168.516	0.00119001	0.0333621	0.534236	-1.87183	10.9717	20.5372
Ptgs2	Ptgs2-001	246.312	9.45723e-05	0.012525	5.11692	5.11692	35.3026	6.89919
Pycard	Pycard-001	68.4339	0.000485951	0.0247925	0.341619	-2.92724	3.31621	9.70733
Pycard	Pycard-002	27.8333	0.00606055	0.0629022	0.308729	-3.23909	1.25401	4.06185
Ripk2	Ripk2-001	72.8116	0.00586229	0.0621222	1.49238	1.49238	7.78705	5.21786
Rora	Rora-001	426.821	0.00077897	0.0288258	0.624466	-1.60137	30.4724	48.7975
Rora	Rora-002	347.267	0.00284781	0.0462836	0.575945	-1.73628	23.6535	41.0691
Rps16	Rps16-001	110.103	0.00906563	0.0745293	2.36041	2.36041	13.5623	5.74575
Rps16	Rps16-003	6202.18	0.16295	0.331788	0.811791	-1.23184	510.08	628.34
Rps16	Rps16-002	108.722	0.273691	0.454529	1.83567	1.83567	12.4627	6.78915
Saa3	Saa3-001	12114.2	0.00676269	0.0661143	0.267541	-3.73774	490.677	1834.02
Saa3	Saa3-002	22314.8	0.00889878	0.073914	0.300788	-3.3246	986.377	3279.31
Saa3	Saa3-003	45.5173	0.0111617	0.0817473	0.416144	-2.40301	2.52662	6.07151
Sdad1	Sdad1-001	232.605	0.00448181	0.0555515	1.55891	1.55891	25.2629	16.2055
Sdad1	Sdad1-003	11.8172	0.421005	0.597253	1.25673	1.25673	1.18425	0.942331
Serpina3g	Serpina3g-001	225.965	0.000818965	0.0290055	0.0989597	-10.1051	3.99757	40.396
Slc12a2	Slc12a2-201	170.539	0.00485798	0.0574656	1.62494	1.62494	18.788	11.5622
Slc25a5	Slc25a5-001	914.992	0.00259027	0.0444809	1.82276	1.82276	104.653	57.4146
Smarca5	Smarca5-001	724.205	0.00206792	0.0408136	1.63387	1.63387	79.9325	48.9221
Smarca5	Smarca5-006	54.9466	0.251732	0.431399	1.4979	1.4979	5.88418	3.9283
Sphk1	Sphk1-002	110.073	0.000920123	0.0301896	0.325312	-3.07397	5.15085	15.8336
Sphk1	Sphk1-007	193.084	0.451906	0.624069	1.61274	1.61274	21.2173	13.156
Spock2	Spock2-001	207.276	0.00939036	0.0758129	1.91173	1.91173	24.0587	12.5848
Srf	Srf-201	330.75	0.00826848	0.0716231	1.36929	1.36929	34.2692	25.027
Stat5a	Stat5a-201	67.0928	0.00356176	0.0506398	0.612207	-1.63343	4.73579	7.73561
Stx4a	Stx4a-002	30.8625	0.00306392	0.0473195	2.40897	2.40897	3.82171	1.58645
Stx4a	Stx4a-009	244.246	0.153354	0.320153	0.842503	-1.18694	20.4652	24.291
Syncrip	Syncrip-003	70.2004	0.000291779	0.0199358	5.03557	5.03557	10.0388	1.99357
Syncrip	Syncrip-002	103.193	0.00189954	0.0397506	0.654153	-1.52869	7.56353	11.5623
Syncrip	Syncrip-005	227.572	0.0809121	0.219335	1.67538	1.67538	25.3298	15.1188
Syncrip	Syncrip-007	174.049	0.347877	0.528236	0.871697	-1.14719	14.8304	17.0133
Syncrip	Syncrip-004	413.244	0.496427	0.660355	1.11585	1.11585	39.4284	35.3347
Syncrip	Syncrip-001	91.9359	0.804259	0.886307	0.970553	-1.03034	8.24411	8.49425
Syncrip	Syncrip-006	33.4977	0.861993	0.920785	1.19691	1.19691	3.29137	2.74989
Tgtp1	Tgtp1-001	23.7135	0.00370591	0.0515893	0.163968	-6.09875	0.649797	3.96295
Traf6	Traf6-001	81.1648	0.00485359	0.0574656	1.61755	1.61755	8.92795	5.51942
Traf7	Traf7-010	306.493	0.00291091	0.0463635	1.32722	1.32722	31.3796	23.6432
Traf7	Traf7-001	19.3766	0.340494	0.520666	0.975764	-1.02484	1.74185	1.78511
Ube2k	Ube2k-004	674.883	0.00178329	0.0387329	1.82961	1.82961	77.2812	42.2392
Ube2k	Ube2k-003	122.713	0.00504935	0.0582302	1.8798	1.8798	14.1703	7.53818
Ube2k	Ube2k-006	62.1835	0.0752258	0.210391	1.62265	1.62265	6.84736	4.21987
Ube2k	Ube2k-010	47.8563	0.0979828	0.244279	1.80879	1.80879	5.46039	3.0188
Ube2k	Ube2k-005	214.717	0.157432	0.325259	0.727048	-1.37542	16.6743	22.9343
Ube2k	Ube2k-008	21.677	0.194123	0.366702	0.65996	-1.51524	1.59669	2.41937
Ube2k	Ube2k-001	83.7853	0.444407	0.618034	0.904299	-1.10583	7.26726	8.03635
Ube2k	Ube2k-007	66.2688	0.884507	0.934958	1.09308	1.09308	6.26701	5.73334
Vegfc	Vegfc-001	44.9342	0.00291792	0.0463988	0.259355	-3.85571	1.77756	6.85377
Wnk1	Wnk1-024	110.02	0.00647018	0.065194	0.506655	-1.97373	6.93314	13.6842
Wnk1	Wnk1-007	144.885	0.00653756	0.0654508	1.97278	1.97278	16.9765	8.60534
Wnk1	Wnk1-001	46.4291	0.0267302	0.122252	2.23915	2.23915	5.63939	2.51854
Wnk1	Wnk1-016	42.8697	0.0534835	0.173983	1.98699	1.98699	5.03379	2.53338
Wnk1	Wnk1-023	22.1528	0.0625116	0.189619	0.554172	-1.80449	1.47464	2.66098
Wnk1	Wnk1-012	41.4079	0.0806899	0.219101	0.690415	-1.4484	3.12701	4.52918
Wnk1	Wnk1-005	193.572	0.830419	0.901784	1.05495	1.05495	18.0242	17.0854
Wnk1	Wnk1-004	1349.49	0.838668	0.906658	1.02983	1.02983	124.318	120.716
Wnk1	Wnk1-002	1538.56	0.945524	0.971376	0.998674	-1.00133	139.785	139.97
Ybx3	Ybx3-001	2064.67	0.00813698	0.0710146	1.27479	1.27479	208.086	163.231
Ybx3	Ybx3-002	23.4317	0.0180429	0.101007	1.84785	1.84785	2.69149	1.45655
Zfp36l1	Zfp36l1-201	2070.32	4.30874e-05	0.00886317	0.517717	-1.93156	132.223	255.396
Zyx	Zyx-005	29.1736	0.00230615	0.0427534	0.421838	-2.37058	1.63411	3.87379
Zyx	Zyx-001	671.489	0.00423646	0.0540639	0.575045	-1.739	45.6951	79.4636
Zyx	Zyx-002	19.7149	0.309987	0.49062	0.708743	-1.41095	1.51017	2.13078

## Sheet: regulation of motility
Gene symbol	Transcript ID	Total counts	P-value (ATP vs. Control)	FDR step up (ATP vs. Control)	Ratio (ATP vs. Control)	Fold change (ATP vs. Control)	LSMean(ATP) (ATP vs. Control)	LSMean(Control) (ATP vs. Control)
Abl2	Abl2-001	534.897	0.00683989	0.066327	1.63544	1.63544	59.0572	36.1109
Acaa2	Acaa2-201	212.551	0.00076884	0.0288258	0.577881	-1.73046	14.5063	25.1027
Amer1	Amer1-001	182.995	0.0050401	0.0582302	0.684975	-1.45991	13.7595	20.0876
Ankrd6	Ankrd6-202	42.8525	0.00456695	0.0561747	2.84772	2.84772	5.52522	1.94023
Ankrd6	Ankrd6-002	51.1899	0.19074	0.363294	0.780223	-1.28168	4.12541	5.28748
Apoe	Apoe-001	855.031	0.00778571	0.0699076	0.379884	-2.63238	44.6214	117.461
Apoe	Apoe-010	987.075	0.0312762	0.132015	0.535591	-1.8671	64.3654	120.176
Apoe	Apoe-009	352.924	0.0391249	0.14825	0.560339	-1.78463	23.6494	42.2055
Ar	Ar-001	96.9879	5.73348e-05	0.0101709	0.392541	-2.5475	5.17613	13.1862
Arhgap12	Arhgap12-008	282.277	0.00929514	0.0754173	1.41259	1.41259	29.5901	20.9473
Arhgap12	Arhgap12-006	27.2975	0.208541	0.38346	0.577395	-1.73192	1.8621	3.22499
Arhgap35	Arhgap35-001	391.268	0.00786253	0.0702216	1.52189	1.52189	42.138	27.688
Arntl	Arntl-003	53.1841	0.00978578	0.0772714	2.0366	2.0366	6.2902	3.08858
Arntl	Arntl-004	15.4506	0.230801	0.409203	0.687306	-1.45496	1.1639	1.69343
Asah2	Asah2-201	85.9195	0.00521829	0.0589588	0.444797	-2.24822	4.98342	11.2038
Atf3	Atf3-002	341.452	0.00289804	0.0463112	1.482	1.482	36.4261	24.579
Atf3	Atf3-001	140.405	0.721026	0.830874	1.17097	1.17097	13.6714	11.6752
Atf3	Atf3-003	389.281	0.974582	0.987932	0.991725	-1.00834	35.2554	35.5496
Atxn1	Atxn1-201	76.5254	0.00273293	0.0453933	0.570152	-1.75392	5.18128	9.08754
Atxn1	Atxn1-203	68.4839	0.00299494	0.0467305	0.57016	-1.7539	4.63685	8.13256
Atxn1	Atxn1-202	116.424	0.00891198	0.0739263	0.537389	-1.86085	7.60733	14.1561
Atxn7	Atxn7-201	216.266	0.0077876	0.0699076	1.39435	1.39435	22.5608	16.1802
Axin1	Axin1-001	227.17	0.000279357	0.0197863	1.55116	1.55116	24.6297	15.8783
Bdnf	Bdnf-011	302.912	0.000272519	0.0196621	0.44677	-2.23829	17.6199	39.4384
Bdnf	Bdnf-005	70.4509	0.000541909	0.025878	0.446768	-2.2383	4.09802	9.17257
Bdnf	Bdnf-009	63.4716	0.000592767	0.0261684	0.356987	-2.80122	3.17261	8.88718
Bdnf	Bdnf-004	61.1902	0.000606712	0.0263246	0.446762	-2.23833	3.5593	7.96688
Bdnf	Bdnf-008	52.4321	0.000668693	0.0275103	0.356969	-2.80136	2.62071	7.34157
Bdnf	Bdnf-010	23.6587	0.00156148	0.0373212	0.446759	-2.23834	1.37617	3.08034
Bfar	Bfar-002	499.343	0.00718153	0.0678825	1.54921	1.54921	54.115	34.9307
Bicc1	Bicc1-001	1654.53	0.00171396	0.0380496	0.291554	-3.4299	71.4715	245.14
Bicc1	Bicc1-002	109.084	0.00904478	0.0745164	0.2528	-3.9557	4.23158	16.7388
Bicd1	Bicd1-001	135.849	0.000106165	0.0131136	1.83053	1.83053	15.5586	8.49949
Bicd1	Bicd1-003	136.094	0.00088486	0.0297042	2.1783	2.1783	16.406	7.53156
Bicd1	Bicd1-009	21.1608	0.736917	0.842291	0.926439	-1.0794	1.85669	2.00412
Calr	Calr-001	8005.55	0.00569419	0.0611683	0.627203	-1.59438	572.975	913.54
Calr	Calr-004	1036.51	0.377138	0.558243	1.52506	1.52506	111.71	73.25
Casq2	Casq2-005	106.694	0.00955523	0.0766003	0.524462	-1.90672	6.86862	13.0965
Cav1	Cav1-001	203.428	0.00750433	0.0690313	0.566162	-1.76628	13.716	24.2263
Cav1	Cav1-002	49.901	0.439602	0.613507	0.91709	-1.09041	4.35739	4.75132
Cd44	Cd44-201	2175.38	0.00369544	0.051539	1.32961	1.32961	222.876	167.625
Cd44	Cd44-001	14.8907	0.102798	0.251144	1.95026	1.95026	1.7388	0.891573
Cd44	Cd44-002	158.047	0.359615	0.540078	0.944731	-1.0585	13.9957	14.8145
Cdc42se1	Cdc42se1-001	755.364	0.00485269	0.0574656	1.45275	1.45275	80.0026	55.0697
Cdk11b	Cdk11b-001	568.034	8.99808e-05	0.0122526	1.51507	1.51507	61.0777	40.3136
Cdk11b	Cdk11b-006	193.899	0.00479432	0.0571537	1.82033	1.82033	22.1681	12.1781
Cdk11b	Cdk11b-002	88.413	0.277537	0.458632	1.34836	1.34836	9.10703	6.75417
Cdk11b	Cdk11b-004	56.357	0.464508	0.634213	1.20931	1.20931	5.56086	4.59837
Cdk11b	Cdk11b-003	52.5413	0.840446	0.907666	1.16935	1.16935	5.11308	4.37257
Cdk5rap3	Cdk5rap3-009	137.426	0.000765698	0.0288258	0.564614	-1.77112	9.2508	16.3843
Cdk5rap3	Cdk5rap3-010	25.0644	0.219512	0.396384	0.764686	-1.30773	1.99897	2.61411
Cnot9	Cnot9-001	174.133	0.00145374	0.0366171	1.51207	1.51207	18.7104	12.3741
Csnk1a1	Csnk1a1-005	110.701	0.00130581	0.0351658	0.534159	-1.8721	7.20683	13.4919
Csnk1a1	Csnk1a1-010	314.342	0.0476711	0.163829	0.609324	-1.64116	22.1277	36.3151
Csnk1a1	Csnk1a1-006	20.1182	0.0687287	0.199463	0.576777	-1.73377	1.37149	2.37785
Csnk1a1	Csnk1a1-001	2565.46	0.400676	0.579337	0.943189	-1.06023	227.008	240.682
Csnk1a1	Csnk1a1-009	190.536	0.412613	0.589848	1.54367	1.54367	20.6229	13.3596
Csnk1a1	Csnk1a1-002	209.164	0.804435	0.8864	1.53759	1.53759	22.6078	14.7034
Csnk1e	Csnk1e-010	239.302	0.00253375	0.0442172	1.73854	1.73854	26.9606	15.5076
Csnk1e	Csnk1e-002	47.0569	0.473482	0.641716	1.20165	1.20165	4.63115	3.854
Csnk1e	Csnk1e-001	443.795	0.483584	0.649571	1.09898	1.09898	42.0672	38.2783
Cul3	Cul3-002	416.212	0.00404562	0.0531789	1.5182	1.5182	44.7858	29.4993
Cul3	Cul3-001	215.212	0.0347826	0.138929	1.25312	1.25312	21.5427	17.1912
Cxcl12	Cxcl12-002	122.676	0.00200012	0.0407098	0.349258	-2.86322	6.03837	17.2892
Cxcl12	Cxcl12-001	694.177	0.00506273	0.0582324	0.258797	-3.86403	27.416	105.936
Cxcl12	Cxcl12-004	21.2934	0.0156032	0.0945049	0.406934	-2.4574	1.1644	2.8614
Cyld	Cyld-004	26.7103	9.70092e-05	0.0125999	12.6774	12.6774	4.17713	0.329494
Cyld	Cyld-203	13.7797	0.143574	0.308357	0.681768	-1.46678	1.03343	1.51581
Cyld	Cyld-202	13.0361	0.145706	0.310877	0.681765	-1.46678	0.977663	1.43402
Cyld	Cyld-003	138.161	0.226616	0.404515	1.82163	1.82163	15.7992	8.67314
Cyp7b1	Cyp7b1-001	376.704	0.00498142	0.0579433	0.168336	-5.9405	10.5512	62.6793
Dab2	Dab2-012	40.2643	0.000150666	0.0151893	0.250659	-3.98948	1.55177	6.19074
Dab2	Dab2-003	535.73	0.0198284	0.105705	0.509557	-1.96249	33.8803	66.4897
Dab2	Dab2-009	24.2946	0.752097	0.852536	0.976925	-1.02362	2.18514	2.23675
Dact3	Dact3-001	151.335	0.000577121	0.0261684	0.539037	-1.85516	9.90682	18.3787
Ddias	Ddias-001	33.6399	0.00984467	0.0774437	2.62495	2.62495	4.25563	1.62122
Ddit4l	Ddit4l-001	158.734	0.000933977	0.0301996	5.05084	5.05084	22.7089	4.49606
Dhrs3	Dhrs3-201	142.523	0.000868915	0.0295485	0.254294	-3.93245	5.55379	21.84
Dhrs3	Dhrs3-002	1558.59	0.00098796	0.0309113	0.372196	-2.68675	80.2	215.478
Dhrs3	Dhrs3-001	28.8284	0.106675	0.257063	0.466425	-2.14397	1.7242	3.69663
Dkk2	Dkk2-001	88.016	0.000375247	0.0222906	0.123374	-8.10545	1.89171	15.3331
Dkk3	Dkk3-001	2012.22	0.00682808	0.0663123	0.51075	-1.9579	127.44	249.515
Dlc1	Dlc1-002	407.632	0.000222083	0.0184617	0.352215	-2.83918	20.1839	57.3057
Dlc1	Dlc1-001	210.176	0.000262511	0.019562	0.359506	-2.7816	10.5574	29.3664
Dlg1	Dlg1-001	97.5488	0.00903839	0.0745164	1.71274	1.71274	10.9368	6.38557
Dlg1	Dlg1-002	652.499	0.23695	0.415873	1.09424	1.09424	61.7349	56.418
Dlg1	Dlg1-201	32.378	0.84941	0.912709	0.939779	-1.06408	2.86015	3.04343
Dlx2	Dlx2-001	89.5918	0.0088509	0.0737677	5.34493	5.34493	12.9179	2.41685
Dusp10	Dusp10-001	77.5135	0.00302233	0.0469396	2.81831	2.81831	9.97071	3.53784
Dusp16	Dusp16-005	120.288	0.00115484	0.0330274	1.58314	1.58314	13.1344	8.29639
Dusp5	Dusp5-001	60.3865	0.00642788	0.064971	1.95681	1.95681	7.05848	3.60713
Dusp8	Dusp8-001	106.526	0.00509318	0.058278	1.72708	1.72708	11.9758	6.93416
Dyrk1a	Dyrk1a-201	310.443	0.00556847	0.0608316	1.49632	1.49632	33.2325	22.2095
Dyrk1a	Dyrk1a-001	106.04	0.0781483	0.214947	1.89743	1.89743	12.28	6.47193
Dyrk3	Dyrk3-001	18.0034	0.00225456	0.0422015	2.18668	2.18668	2.1726	0.993561
Egln1	Egln1-001	706.769	0.00117285	0.0332038	0.681659	-1.46701	53.0009	77.7527
Eif3a	Eif3a-201	5857.15	0.00464047	0.056754	1.39891	1.39891	611.763	437.314
Elf1	Elf1-202	513.814	0.00090273	0.0299403	1.46335	1.46335	54.5634	37.2867
Emd	Emd-002	92.6384	0.000388791	0.0225756	2.98083	2.98083	12.0664	4.048
Emd	Emd-001	833.594	0.0139652	0.0900868	1.61215	1.61215	91.5892	56.8118
Emilin1	Emilin1-001	827.397	4.02324e-05	0.00886317	0.503265	-1.98702	51.9229	103.172
Ephb2	Ephb2-001	234.018	0.001029	0.0314325	0.280822	-3.56097	9.8307	35.0068
Ephb2	Ephb2-002	81.1976	0.0134693	0.0887671	0.481472	-2.07696	4.95566	10.2927
Ezh2	Ezh2-013	25.1463	0.00923758	0.0751354	2.25815	2.25815	3.06132	1.35568
Ezh2	Ezh2-002	106.836	0.0150429	0.0929582	1.73174	1.73174	12.0213	6.94172
Ezh2	Ezh2-008	39.0362	0.1898	0.362037	1.72091	1.72091	4.38341	2.54715
Ezh2	Ezh2-007	53.7551	0.221515	0.398809	1.87318	1.87318	6.20067	3.31023
Ezh2	Ezh2-014	20.9302	0.679458	0.801049	0.878382	-1.13846	1.79008	2.03793
Ezr	Ezr-001	1113.57	0.00455731	0.0561275	1.7496	1.7496	125.716	71.8542
Fam89b	Fam89b-003	250.08	2.46332e-05	0.00681921	1.93832	1.93832	29.1484	15.038
Fam89b	Fam89b-002	74.576	0.000138592	0.0147242	1.93827	1.93827	8.69222	4.48453
Fam89b	Fam89b-001	55.7159	0.000325142	0.0204787	2.04283	2.04283	6.59548	3.2286
Fhl2	Fhl2-001	339.744	0.00162788	0.0376051	0.242116	-4.13025	12.7478	52.6516
Fstl3	Fstl3-002	746.018	0.00371634	0.0516525	0.574618	-1.74029	50.7446	88.3101
Fstl3	Fstl3-001	319.811	0.00554211	0.0607218	0.455867	-2.19362	18.8477	41.3448
G3bp1	G3bp1-001	1120.26	0.000736496	0.0287633	1.39289	1.39289	116.819	83.8686
Gas1	Gas1-001	360.563	0.00973564	0.0771589	0.57812	-1.72975	24.6139	42.5758
Gclc	Gclc-001	2057.36	8.47456e-05	0.0118742	6.27379	6.27379	302.688	48.2464
Gclm	Gclm-002	663.845	0.000362963	0.02207	3.12311	3.12311	87.3369	27.9647
Gclm	Gclm-001	407.939	0.00126761	0.0346192	2.36246	2.36246	50.2609	21.2748
Gdf15	Gdf15-002	416.7	4.23346e-05	0.00886317	2.62001	2.62001	52.691	20.1109
Gdf15	Gdf15-001	32.038	0.373306	0.554141	1.69579	1.69579	3.58028	2.11127
Gdnf	Gdnf-201	415.042	0.00026101	0.019562	1.66621	1.66621	46.1116	27.6745
Git1	Git1-004	199.195	0.00165522	0.0377459	1.44162	1.44162	21.0381	14.5933
Git1	Git1-001	120.234	0.00297503	0.0465414	1.44163	1.44163	12.6986	8.8085
Gpc1	Gpc1-001	107.086	0.00101959	0.0313205	2.27186	2.27186	13.0579	5.7477
Gprc5a	Gprc5a-001	18.9615	0.000972782	0.0307348	2.87451	2.87451	2.44999	0.852315
Grb10	Grb10-009	2088.84	0.000173033	0.0165632	0.645735	-1.54862	151.992	235.378
Grb10	Grb10-005	103.412	0.000297017	0.0200309	0.591568	-1.69042	7.15552	12.0959
Gstp1	Gstp1-001	7143.25	0.000133966	0.0144714	2.03833	2.03833	845.056	414.583
Hdac7	Hdac7-010	663.543	0.00461757	0.0566399	0.609679	-1.64021	46.7249	76.6386
Heg1	Heg1-006	59.6155	0.00156894	0.0374295	0.268694	-3.7217	2.42255	9.01603
Heg1	Heg1-001	1611.63	0.00903679	0.0745164	0.426206	-2.34628	90.8914	213.257
Hgs	Hgs-001	51.3505	0.00618969	0.063421	2.4697	2.4697	6.39918	2.59107
Hgs	Hgs-002	48.8103	0.00627773	0.0638084	2.46966	2.46966	6.08261	2.46293
Hgs	Hgs-201	331.594	0.0287532	0.126472	1.25672	1.25672	33.2305	26.4423
Hic1	Hic1-001	106.483	0.0004709	0.0243458	0.219934	-4.54683	3.70579	16.8496
Hif1a	Hif1a-003	634	0.00229281	0.0426697	0.413701	-2.41721	35.0547	84.7344
Hif1a	Hif1a-004	35.7448	0.00840257	0.0720075	0.367819	-2.71873	1.82431	4.9598
Hif1a	Hif1a-001	495.064	0.0103531	0.0792998	0.433645	-2.30604	28.2407	65.124
Hif1an	Hif1an-001	191.267	0.00918085	0.074935	1.38392	1.38392	19.8969	14.3772
Higd1a	Higd1a-201	1541.67	0.00483824	0.0574292	0.528978	-1.89044	99.7705	188.61
Homer3	Homer3-002	317.063	0.00176477	0.0385142	1.74396	1.74396	35.7575	20.5036
Homer3	Homer3-201	66.3001	0.818575	0.895729	1.04225	1.04225	6.14044	5.8915
Hsph1	Hsph1-007	391.181	0.000271989	0.0196621	1.62891	1.62891	43.1313	26.4786
Hsph1	Hsph1-001	56.0453	0.0069339	0.0668008	2.73332	2.73332	7.15842	2.61895
Icam1	Icam1-201	289.54	0.00784844	0.0701449	0.437149	-2.28755	16.6042	37.9829
Igf1	Igf1-001	631.684	0.00719639	0.0679109	0.242563	-4.12264	23.7358	97.8538
Igf1	Igf1-004	24.1314	0.139879	0.303422	0.746826	-1.339	1.90086	2.54525
Il6	Il6-001	79.1779	0.00685762	0.0664323	6.01835	6.01835	11.5913	1.92599
Il6	Il6-003	19.7927	0.276097	0.457308	0.833327	-1.20001	1.64938	1.97928
Ing2	Ing2-003	32.4385	0.00614982	0.0632516	0.225571	-4.4332	1.15169	5.10566
Ing2	Ing2-001	119.559	0.021299	0.108981	1.4473	1.4473	12.6454	8.73722
Itga1	Itga1-201	76.0283	0.00313779	0.0476609	0.422985	-2.36415	4.26628	10.0861
Ivns1abp	Ivns1abp-003	38.7708	7.37293e-05	0.0110514	4.29929	4.29929	5.41266	1.25897
Ivns1abp	Ivns1abp-001	98.3025	0.329949	0.510392	1.63674	1.63674	10.8563	6.63289
Ivns1abp	Ivns1abp-002	404.128	0.963166	0.982215	1.0816	1.0816	38.0435	35.1734
Kank1	Kank1-001	171.136	0.0069829	0.0669303	0.431046	-2.31994	9.72379	22.5586
Kank2	Kank2-201	1268.01	5.26038e-06	0.00421923	0.55265	-1.80946	84.2682	152.48
Kctd6	Kctd6-201	55.6901	0.00227525	0.0425064	1.83653	1.83653	6.38463	3.47646
Kptn	Kptn-001	27.0634	0.000402008	0.0228261	0.364107	-2.74645	1.37153	3.76684
Lbh	Lbh-001	2926.19	0.000115259	0.0133452	0.434278	-2.30267	167.083	384.738
Lefty1	Lefty1-001	89.5693	0.00347345	0.050084	0.418512	-2.38942	4.99074	11.925
Lemd2	Lemd2-201	338.375	0.00171333	0.0380496	1.44201	1.44201	35.7411	24.7857
Lemd3	Lemd3-001	165.147	0.0082988	0.0717004	1.90159	1.90159	19.1377	10.0641
Lgals3	Lgals3-003	24.2682	0.000450713	0.0240492	2.81678	2.81678	3.12128	1.1081
Lgals3	Lgals3-002	7045.2	0.00713196	0.0676661	1.58977	1.58977	770.379	484.585
Lgals3	Lgals3-001	157.587	0.109229	0.260683	1.40256	1.40256	16.4755	11.7467
Lmbrd1	Lmbrd1-002	576.108	0.00376404	0.0517493	1.35459	1.35459	59.4469	43.8854
Lmna	Lmna-006	2363.74	0.0096788	0.0770184	1.56619	1.56619	257.138	164.181
Lmna	Lmna-001	528.264	0.0909209	0.2345	6.10131	6.10131	77.4638	12.6963
Lmna	Lmna-003	212.31	0.94663	0.972016	1.34334	1.34334	21.838	16.2564
Lrp1	Lrp1-002	129.036	0.00989921	0.0775786	0.367573	-2.72054	6.58255	17.9081
Lrp1	Lrp1-001	2341.43	0.0225434	0.112461	0.482684	-2.07175	143.13	296.53
Lrrc14	Lrrc14-001	82.9329	0.00527587	0.0592074	1.95194	1.95194	9.68666	4.96259
Lrrc14	Lrrc14-003	94.2767	0.179406	0.350651	0.717071	-1.39456	7.26726	10.1346
Lrrc14	Lrrc14-007	39.2291	0.398229	0.577699	0.705753	-1.41693	2.9981	4.24809
Map3k7	Map3k7-003	302.251	0.00963485	0.0768488	1.24526	1.24526	30.1792	24.2352
Map3k7	Map3k7-004	154.066	0.0181737	0.101212	1.24527	1.24527	15.3833	12.3533
Map3k7	Map3k7-002	46.2957	0.142984	0.307672	1.53937	1.53937	5.00597	3.25197
Map3k7	Map3k7-001	18.9963	0.174973	0.34549	1.53929	1.53929	2.05404	1.33441
Mark3	Mark3-202	151.458	0.00323348	0.0484296	1.69187	1.69187	16.9127	9.99643
Mark3	Mark3-201	239.483	0.0695168	0.200803	1.24026	1.24026	23.8733	19.2486
Mdfi	Mdfi-008	36.8509	0.00711226	0.0675124	0.450564	-2.21944	2.15538	4.78373
Mdm2	Mdm2-003	1377.83	0.00534958	0.0595996	3.29842	3.29842	183.323	55.5789
Mdm2	Mdm2-001	192.43	0.0169157	0.0982289	2.07641	2.07641	22.8866	11.0222
Mdm2	Mdm2-002	95.1169	0.0209021	0.107921	2.13623	2.13623	11.4041	5.33844
Mllt3	Mllt3-006	45.0763	0.00134506	0.0354536	1.99701	1.99701	5.30076	2.65435
Mllt3	Mllt3-003	83.0939	0.0532683	0.173517	1.48041	1.48041	8.86104	5.98553
Mllt3	Mllt3-001	68.1647	0.269979	0.450922	0.754106	-1.32607	5.39689	7.15668
Nck2	Nck2-001	178.754	0.00386638	0.0520252	1.42781	1.42781	18.8125	13.1758
Ncor1	Ncor1-010	37.5568	0.00306216	0.0473195	0.570285	-1.75351	2.5432	4.45952
Ncor1	Ncor1-007	606.792	0.00462647	0.0566545	1.3937	1.3937	63.2894	45.4111
Ncor1	Ncor1-025	282.944	0.0272458	0.12309	1.31426	1.31426	28.8587	21.9582
Ncor1	Ncor1-015	127.515	0.0273647	0.123389	1.87897	1.87897	14.7228	7.83556
Ncor1	Ncor1-011	29.9974	0.0418103	0.153173	0.603682	-1.6565	2.10029	3.47913
Ncor1	Ncor1-003	354.669	0.0678598	0.198132	1.26692	1.26692	35.6574	28.145
Ncor1	Ncor1-202	77.5422	0.372989	0.553798	0.850687	-1.17552	6.52844	7.67431
Ncor1	Ncor1-001	28.1424	0.409607	0.587342	0.85064	-1.17559	2.36931	2.78532
Ncor1	Ncor1-014	21.4499	0.583709	0.729438	1.12476	1.12476	2.05353	1.82575
Ncor1	Ncor1-009	223.414	0.904513	0.946615	1.02479	1.02479	20.5361	20.0395
Nedd4	Nedd4-005	26.0223	0.00223764	0.0420116	0.401654	-2.4897	1.41054	3.51182
Nedd4	Nedd4-001	5677.47	0.0154491	0.0940707	0.802251	-1.24649	464.131	578.536
Nedd4	Nedd4-009	179.273	0.196958	0.369962	0.692407	-1.44424	13.5595	19.5832
Nedd4	Nedd4-008	770.525	0.393014	0.572265	0.870462	-1.14882	65.6096	75.3734
Nedd4	Nedd4-007	114.104	0.73993	0.84427	6.0005	6.0005	16.6982	2.78281
Nfe2l2	Nfe2l2-002	26.0376	6.99116e-05	0.0109309	7.01942	7.01942	3.87908	0.552621
Nfe2l2	Nfe2l2-001	1224.53	0.0903012	0.233462	1.29003	1.29003	123.992	96.1155
Nlk	Nlk-001	278.095	0.0085848	0.0726588	1.33263	1.33263	28.5168	21.3989
Nlrx1	Nlrx1-202	27.3756	0.00378462	0.0517493	0.501741	-1.99306	1.71469	3.41748
Nr3c1	Nr3c1-201	429.1	6.59046e-05	0.0109309	0.499991	-2.00004	26.8184	53.6378
Nr3c1	Nr3c1-001	190.399	8.75095e-05	0.0120006	0.480975	-2.07911	11.6128	24.1444
Nr4a2	Nr4a2-002	270.031	1.80532e-05	0.0061271	2.60285	2.60285	34.0907	13.0975
Nr4a2	Nr4a2-006	93.361	0.00120189	0.0334386	4.0809	4.0809	12.9215	3.16634
Nrp1	Nrp1-001	673.036	0.00409708	0.0534195	0.718765	-1.39128	51.9463	72.2717
Nup62	Nup62-004	247.319	0.00981389	0.0773274	1.56364	1.56364	26.8893	17.1966
Nup62	Nup62-001	82.6532	0.716572	0.827394	1.16097	1.16097	8.01932	6.90746
Nup62	Nup62-002	25.7611	0.975446	0.987932	1.01118	1.01118	2.35375	2.32772
Otud3	Otud3-001	23.6776	0.00505172	0.0582302	2.84488	2.84488	3.0522	1.07287
Pafah1b1	Pafah1b1-002	1245.91	0.00382162	0.0518572	1.68655	1.68655	138.981	82.4056
Pafah1b1	Pafah1b1-005	73.9828	0.0599566	0.185373	0.632425	-1.58121	5.32018	8.41234
Pafah1b1	Pafah1b1-001	414.69	0.222184	0.399643	1.38295	1.38295	43.1274	31.1852
Pafah1b1	Pafah1b1-006	45.408	0.282245	0.462954	0.786361	-1.27168	3.67426	4.67249
Pafah1b1	Pafah1b1-004	300.968	0.844271	0.909512	1.11756	1.11756	28.7347	25.712
Pak1ip1	Pak1ip1-003	157.772	0.000646624	0.0270669	1.56224	1.56224	17.1481	10.9766
Pak1ip1	Pak1ip1-001	467.85	0.00069185	0.0277174	1.40924	1.40924	48.9997	34.7704
Pak1ip1	Pak1ip1-002	18.0486	0.742397	0.845854	1.14242	1.14242	1.73934	1.52251
Palm	Palm-202	178.311	0.00024892	0.0194991	0.534249	-1.87179	11.6096	21.7307
Palm	Palm-201	14.5975	0.00695057	0.066816	0.534257	-1.87176	0.950432	1.77898
Pde10a	Pde10a-001	43.694	0.00960072	0.0767877	2.74236	2.74236	5.58515	2.03662
Pde10a	Pde10a-006	36.905	0.437919	0.611984	1.50979	1.50979	3.96329	2.62505
Pde2a	Pde2a-003	50.0328	0.00907451	0.0745452	1.86722	1.86722	5.76562	3.08782
Pde2a	Pde2a-004	105.859	0.0853457	0.22614	0.711574	-1.40534	8.12633	11.4202
Pde2a	Pde2a-001	39.2496	0.710661	0.823229	0.966967	-1.03416	3.51358	3.63361
Pear1	Pear1-012	81.4467	0.000604797	0.0263246	0.316974	-3.15483	3.74052	11.8007
Phactr4	Phactr4-201	106.987	0.00630126	0.0639922	1.59819	1.59819	11.72	7.33331
Phactr4	Phactr4-004	21.4821	0.727042	0.835222	0.955724	-1.04633	1.91265	2.00125
Phactr4	Phactr4-001	42.74	0.801134	0.884628	1.00091	1.00091	3.88706	3.88353
Pid1	Pid1-001	168.516	0.00119001	0.0333621	0.534236	-1.87183	10.9717	20.5372
Pih1d1	Pih1d1-010	167.376	0.00486033	0.0574656	0.711027	-1.40642	12.8434	18.0632
Pih1d1	Pih1d1-003	14.9579	0.102042	0.249984	0.680013	-1.47056	1.12021	1.64734
Pih1d1	Pih1d1-001	11.9083	0.114839	0.269285	0.680015	-1.47056	0.891818	1.31147
Pik3ip1	Pik3ip1-001	196.085	0.00326543	0.0487194	0.578961	-1.72723	13.3973	23.1403
Pik3ip1	Pik3ip1-003	13.5444	0.66477	0.789606	0.889022	-1.12483	1.16519	1.31064
Plaur	Plaur-001	35.9873	0.000606229	0.0263246	2.59893	2.59893	4.54164	1.7475
Ppm1a	Ppm1a-201	823.741	0.000580359	0.0261684	1.43013	1.43013	86.7443	60.6549
Ppm1b	Ppm1b-201	62.2698	0.00816315	0.0711287	0.638615	-1.56589	4.5027	7.05072
Ppm1b	Ppm1b-202	365.172	0.0291733	0.127435	1.29027	1.29027	36.9788	28.6599
Ppm1b	Ppm1b-204	40.5819	0.117216	0.272743	1.6325	1.6325	4.47786	2.74294
Prkaa2	Prkaa2-001	55.6996	0.00991818	0.0776429	1.90353	1.90353	6.45665	3.39194
Ptgs2	Ptgs2-001	246.312	9.45723e-05	0.012525	5.11692	5.11692	35.3026	6.89919
Pycard	Pycard-001	68.4339	0.000485951	0.0247925	0.341619	-2.92724	3.31621	9.70733
Pycard	Pycard-002	27.8333	0.00606055	0.0629022	0.308729	-3.23909	1.25401	4.06185
Rapgef1	Rapgef1-002	460.153	0.000785331	0.0288518	1.70581	1.70581	51.5222	30.204
Rapgef1	Rapgef1-001	74.5748	0.177626	0.348664	1.43633	1.43633	7.86564	5.4762
Rasa2	Rasa2-001	289.258	0.00776703	0.0698527	1.79048	1.79048	32.898	18.3739
Rasa2	Rasa2-006	13.6692	0.107816	0.258813	0.644325	-1.55201	0.993401	1.54177
Rasa3	Rasa3-002	698.123	4.2491e-05	0.00886317	0.535078	-1.86888	45.4969	85.0284
Rasa4	Rasa4-006	23.766	0.00245996	0.0437991	0.32133	-3.11207	1.1023	3.43043
Rcan1	Rcan1-201	283.172	0.000744474	0.0288258	1.64574	1.64574	31.3308	19.0375
Rcan1	Rcan1-202	17.3196	0.0130132	0.0874906	1.82842	1.82842	1.98287	1.08448
Rfng	Rfng-002	61.0261	0.00956549	0.0766508	0.569775	-1.75508	4.13025	7.24892
Rfng	Rfng-001	40.4028	0.431317	0.606277	1.04104	1.04104	3.74	3.59257
Rgs2	Rgs2-001	271.087	1.04361e-07	0.000672643	2.70173	2.70173	34.5304	12.7808
Riok3	Riok3-201	868.925	0.00218862	0.0417748	1.48962	1.48962	92.8679	62.3435
Rita1	Rita1-001	47.9487	0.00731817	0.0682803	1.50919	1.50919	5.14856	3.41147
Rnf113a2	Rnf113a2-001	71.893	0.00115979	0.0330274	0.608756	-1.64269	5.05809	8.30889
Rnf115	Rnf115-001	151.001	0.00671109	0.0659713	1.45862	1.45862	16.0164	10.9805
Rnf115	Rnf115-002	90.9205	0.235243	0.413899	0.861437	-1.16085	7.70235	8.94128
Rnf213	Rnf213-202	69.2834	0.00102048	0.0313205	0.374488	-2.67031	3.58025	9.56038
Rora	Rora-001	426.821	0.00077897	0.0288258	0.624466	-1.60137	30.4724	48.7975
Rora	Rora-002	347.267	0.00284781	0.0462836	0.575945	-1.73628	23.6535	41.0691
Rrn3	Rrn3-201	423.031	0.000140566	0.0148523	1.66304	1.66304	46.9693	28.243
Sac3d1	Sac3d1-201	213.153	0.00120929	0.0335961	1.56518	1.56518	23.1827	14.8115
Scg2	Scg2-002	932.787	0.0029868	0.0466851	2.38097	2.38097	115.159	48.3664
Scg2	Scg2-001	17.9283	0.00906355	0.0745293	2.60077	2.60077	2.26296	0.870112
Senp2	Senp2-201	348.253	0.00677682	0.0661467	1.51449	1.51449	37.4407	24.7217
Sesn1	Sesn1-002	74.6951	0.00535848	0.0596143	0.556726	-1.79621	4.98597	8.95587
Slc25a5	Slc25a5-001	914.992	0.00259027	0.0444809	1.82276	1.82276	104.653	57.4146
Slc35f6	Slc35f6-001	243.223	0.00219319	0.0417808	1.41393	1.41393	25.5051	18.0384
Slit2	Slit2-001	262.89	0.00193289	0.0400583	0.361973	-2.76264	13.2684	36.6559
Smad6	Smad6-001	32.6342	0.00983835	0.0774255	0.320336	-3.12173	1.51024	4.71456
Smurf1	Smurf1-004	748.71	0.00552953	0.0607218	1.52642	1.52642	80.7179	52.8805
Snai2	Snai2-201	261.245	0.000457502	0.0241701	0.614383	-1.62765	18.4779	30.0755
Socs7	Socs7-001	442.102	0.000318124	0.0204561	2.20962	2.20962	53.5049	24.2145
Sri	Sri-002	487.514	0.000453078	0.0240492	0.633419	-1.57873	35.0889	55.3961
Sri	Sri-001	156.507	0.012467	0.0859704	0.647235	-1.54503	11.403	17.618
Sri	Sri-006	313.667	0.351668	0.532028	0.905577	-1.10427	27.2249	30.0636
Stk38	Stk38-005	152.136	0.0023498	0.043155	0.579111	-1.72678	10.3961	17.9518
Stk38	Stk38-001	302.423	0.578887	0.725848	0.949419	-1.05328	26.8429	28.273
Sulf2	Sulf2-001	723.682	0.00357125	0.0506771	0.560614	-1.78376	48.5081	86.5267
Sulf2	Sulf2-004	736.693	0.783164	0.873396	0.965373	-1.03587	65.8977	68.2614
Taok3	Taok3-007	171.313	0.00318293	0.0480447	2.25187	2.25187	20.84	9.25456
Taok3	Taok3-001	524.821	0.0710039	0.203639	0.824949	-1.2122	43.514	52.7474
Taok3	Taok3-002	160.186	0.847724	0.911731	0.972242	-1.02855	14.3758	14.7862
Tgfb1i1	Tgfb1i1-012	383.247	1.74079e-05	0.00612475	0.32468	-3.07995	17.9089	55.1586
Tgfb1i1	Tgfb1i1-002	26.0575	0.0585833	0.18294	0.532308	-1.87861	1.69281	3.18013
Tgfb1i1	Tgfb1i1-001	61.5003	0.707549	0.820952	1.07279	1.07279	5.76886	5.37743
Tgfb3	Tgfb3-201	155.686	0.00119224	0.0333621	0.471529	-2.12076	9.37653	19.8854
Tmem14a	Tmem14a-001	106.262	0.00183414	0.0391879	0.621516	-1.60897	7.56587	12.1733
Tnip1	Tnip1-006	190.199	0.00114509	0.0329768	0.447838	-2.23295	11.0808	24.7428
Tnip1	Tnip1-001	32.5077	0.00404151	0.0531707	0.200087	-4.99782	1.04901	5.24274
Tnip1	Tnip1-002	111.767	0.0967054	0.242971	0.657571	-1.52075	8.21587	12.4943
Tnip1	Tnip1-007	13.119	0.290554	0.471709	0.679812	-1.47099	0.982331	1.445
Tnip1	Tnip1-008	37.1348	0.381281	0.562562	0.716585	-1.39551	2.86147	3.9932
Trim30a	Trim30a-001	162.81	0.00689257	0.0666707	0.251887	-3.97003	6.29822	25.0041
Trp53	Trp53-201	32.9164	0.00386388	0.0520252	4.05994	4.05994	4.55178	1.12114
Trp53	Trp53-003	13.8537	0.112026	0.265036	1.65187	1.65187	1.53472	0.929079
Trp53	Trp53-002	23.1577	0.315341	0.496049	1.29864	1.29864	2.35099	1.81034
Trp53	Trp53-001	44.6876	0.619306	0.755753	1.22161	1.22161	4.4276	3.62439
Tsc2	Tsc2-201	562.644	0.00973979	0.0771589	0.720003	-1.38888	43.4662	60.3695
Ubqln1	Ubqln1-202	716.072	0.0020122	0.0408136	1.32856	1.32856	73.3418	55.2041
Ubqln1	Ubqln1-201	231.417	0.00382212	0.0518572	1.32862	1.32862	23.7027	17.8401
Uchl1	Uchl1-002	1338.06	0.000841695	0.0292716	1.88461	1.88461	154.634	82.0509
Uchl1	Uchl1-001	558.292	0.187839	0.359752	1.48194	1.48194	59.5578	40.1891
Vasn	Vasn-001	270.291	0.000719051	0.0282593	1.79865	1.79865	30.7853	17.1158
Vdac2	Vdac2-001	1569.63	0.00613054	0.0631536	0.752939	-1.32813	124.174	164.918
Wnt5a	Wnt5a-001	392.888	0.00014382	0.0150265	0.450807	-2.21824	22.9877	50.9923
Wwc2	Wwc2-002	53.533	0.000295332	0.0200309	0.309952	-3.22631	2.41886	7.80397
Wwc2	Wwc2-001	841.128	0.000578368	0.0261684	0.702244	-1.42401	64.1102	91.2933
Wwox	Wwox-001	37.5503	0.00953732	0.0765519	0.522839	-1.91264	2.41276	4.61474
Ybx3	Ybx3-001	2064.67	0.00813698	0.0710146	1.27479	1.27479	208.086	163.231
Ybx3	Ybx3-002	23.4317	0.0180429	0.101007	1.84785	1.84785	2.69149	1.45655
Zbtb7a	Zbtb7a-001	1789.26	0.00723101	0.0681047	1.33392	1.33392	183.545	137.598
Zc3hc1	Zc3hc1-011	184.259	0.00060904	0.0263454	1.53915	1.53915	19.923	12.9441

## Sheet: regulation of MAPK
Gene symbol	Transcript ID	Total counts	P-value (ATP vs. Control)	FDR step up (ATP vs. Control)	Ratio (ATP vs. Control)	Fold change (ATP vs. Control)	LSMean(ATP) (ATP vs. Control)	LSMean(Control) (ATP vs. Control)
Abl2	Abl2-001	534.897	0.00683989	0.066327	1.63544	1.63544	59.0572	36.1109
Adra2a	Adra2a-201	184.695	0.00814597	0.0710146	0.356676	-2.80366	9.22629	25.8674
Akap12	Akap12-201	1635.89	0.00987987	0.0775628	0.707393	-1.41364	125.181	176.961
Akap13	Akap13-008	72.2424	0.00609468	0.0630405	2.12914	2.12914	8.65348	4.06431
Akap13	Akap13-013	24.8243	0.0135082	0.0888418	0.4558	-2.19394	1.46286	3.20943
Akap13	Akap13-015	22.6054	0.0424717	0.154188	0.484754	-2.0629	1.3856	2.85835
Akap13	Akap13-001	368.28	0.206096	0.380291	0.853165	-1.17211	31.0509	36.3949
Akap13	Akap13-014	64.1762	0.311786	0.49238	1.2069	1.2069	6.32724	5.24254
Akap13	Akap13-201	437.378	0.462808	0.632696	0.92369	-1.08261	38.3226	41.4886
Akap13	Akap13-007	208.097	0.713304	0.825087	1.06409	1.06409	19.4505	18.2789
Ankrd6	Ankrd6-202	42.8525	0.00456695	0.0561747	2.84772	2.84772	5.52522	1.94023
Ankrd6	Ankrd6-002	51.1899	0.19074	0.363294	0.780223	-1.28168	4.12541	5.28748
Apoe	Apoe-001	855.031	0.00778571	0.0699076	0.379884	-2.63238	44.6214	117.461
Apoe	Apoe-010	987.075	0.0312762	0.132015	0.535591	-1.8671	64.3654	120.176
Apoe	Apoe-009	352.924	0.0391249	0.14825	0.560339	-1.78463	23.6494	42.2055
Ar	Ar-001	96.9879	5.73348e-05	0.0101709	0.392541	-2.5475	5.17613	13.1862
Atf3	Atf3-002	341.452	0.00289804	0.0463112	1.482	1.482	36.4261	24.579
Atf3	Atf3-001	140.405	0.721026	0.830874	1.17097	1.17097	13.6714	11.6752
Atf3	Atf3-003	389.281	0.974582	0.987932	0.991725	-1.00834	35.2554	35.5496
Axin1	Axin1-001	227.17	0.000279357	0.0197863	1.55116	1.55116	24.6297	15.8783
C1qtnf1	C1qtnf1-001	39.061	0.00599569	0.0627261	0.359396	-2.78245	1.96166	5.45821
C1qtnf1	C1qtnf1-002	26.484	0.00657217	0.065588	0.359397	-2.78244	1.33004	3.70076
Cartpt	Cartpt-201	112.814	0.00525511	0.0591609	2.72711	2.72711	14.4016	5.2809
Cav1	Cav1-001	203.428	0.00750433	0.0690313	0.566162	-1.76628	13.716	24.2263
Cav1	Cav1-002	49.901	0.439602	0.613507	0.91709	-1.09041	4.35739	4.75132
Ccl8	Ccl8-001	64.9307	0.00364551	0.0513025	0.259561	-3.85266	2.57016	9.90195
Cd44	Cd44-201	2175.38	0.00369544	0.051539	1.32961	1.32961	222.876	167.625
Cd44	Cd44-001	14.8907	0.102798	0.251144	1.95026	1.95026	1.7388	0.891573
Cd44	Cd44-002	158.047	0.359615	0.540078	0.944731	-1.0585	13.9957	14.8145
Cdc42	Cdc42-002	113.889	0.000584924	0.0261684	2.16245	2.16245	13.7014	6.33606
Cdc42	Cdc42-001	3213.98	0.0354209	0.140366	0.84667	-1.1811	269.958	318.847
Cdc42se1	Cdc42se1-001	755.364	0.00485269	0.0574656	1.45275	1.45275	80.0026	55.0697
Cdk5rap3	Cdk5rap3-009	137.426	0.000765698	0.0288258	0.564614	-1.77112	9.2508	16.3843
Cdk5rap3	Cdk5rap3-010	25.0644	0.219512	0.396384	0.764686	-1.30773	1.99897	2.61411
Cdon	Cdon-201	104.312	7.39909e-06	0.00433542	0.259699	-3.85062	4.13066	15.9056
Cdon	Cdon-001	19.5166	5.36892e-05	0.00979372	0.259696	-3.85066	0.772834	2.97592
Cyld	Cyld-004	26.7103	9.70092e-05	0.0125999	12.6774	12.6774	4.17713	0.329494
Cyld	Cyld-203	13.7797	0.143574	0.308357	0.681768	-1.46678	1.03343	1.51581
Cyld	Cyld-202	13.0361	0.145706	0.310877	0.681765	-1.46678	0.977663	1.43402
Cyld	Cyld-003	138.161	0.226616	0.404515	1.82163	1.82163	15.7992	8.67314
Dab2	Dab2-012	40.2643	0.000150666	0.0151893	0.250659	-3.98948	1.55177	6.19074
Dab2	Dab2-003	535.73	0.0198284	0.105705	0.509557	-1.96249	33.8803	66.4897
Dab2	Dab2-009	24.2946	0.752097	0.852536	0.976925	-1.02362	2.18514	2.23675
Ddt	Ddt-002	273.981	0.00215722	0.0415377	0.680301	-1.46994	20.5234	30.1681
Dlg1	Dlg1-001	97.5488	0.00903839	0.0745164	1.71274	1.71274	10.9368	6.38557
Dlg1	Dlg1-002	652.499	0.23695	0.415873	1.09424	1.09424	61.7349	56.418
Dlg1	Dlg1-201	32.378	0.84941	0.912709	0.939779	-1.06408	2.86015	3.04343
Dusp10	Dusp10-001	77.5135	0.00302233	0.0469396	2.81831	2.81831	9.97071	3.53784
Dusp16	Dusp16-005	120.288	0.00115484	0.0330274	1.58314	1.58314	13.1344	8.29639
Dusp5	Dusp5-001	60.3865	0.00642788	0.064971	1.95681	1.95681	7.05848	3.60713
Dusp8	Dusp8-001	106.526	0.00509318	0.058278	1.72708	1.72708	11.9758	6.93416
Ednra	Ednra-001	52.3745	0.00776204	0.0698527	0.409001	-2.44498	2.87379	7.02635
Egfr	Egfr-002	41.6405	0.00279065	0.0457635	0.350404	-2.85385	2.05437	5.86285
Egfr	Egfr-001	375.413	0.0231544	0.113748	0.457371	-2.18641	22.1717	48.4765
Eif3a	Eif3a-201	5857.15	0.00464047	0.056754	1.39891	1.39891	611.763	437.314
Emilin1	Emilin1-001	827.397	4.02324e-05	0.00886317	0.503265	-1.98702	51.9229	103.172
Epha4	Epha4-002	54.3752	0.00487456	0.0575319	0.501066	-1.99574	3.40298	6.79147
Epha4	Epha4-006	14.3208	0.0876516	0.229522	1.94548	1.94548	1.67103	0.85893
Epha4	Epha4-201	57.3945	0.126334	0.285073	0.724496	-1.38027	4.44872	6.14043
Ephb2	Ephb2-001	234.018	0.001029	0.0314325	0.280822	-3.56097	9.8307	35.0068
Ephb2	Ephb2-002	81.1976	0.0134693	0.0887671	0.481472	-2.07696	4.95566	10.2927
Ezh2	Ezh2-013	25.1463	0.00923758	0.0751354	2.25815	2.25815	3.06132	1.35568
Ezh2	Ezh2-002	106.836	0.0150429	0.0929582	1.73174	1.73174	12.0213	6.94172
Ezh2	Ezh2-008	39.0362	0.1898	0.362037	1.72091	1.72091	4.38341	2.54715
Ezh2	Ezh2-007	53.7551	0.221515	0.398809	1.87318	1.87318	6.20067	3.31023
Ezh2	Ezh2-014	20.9302	0.679458	0.801049	0.878382	-1.13846	1.79008	2.03793
Ezr	Ezr-001	1113.57	0.00455731	0.0561275	1.7496	1.7496	125.716	71.8542
Fas	Fas-201	57.7745	0.000588388	0.0261684	0.400072	-2.49955	3.12333	7.80691
Fas	Fas-202	20.0515	0.942988	0.969718	1.04116	1.04116	1.85622	1.78284
Fbxw7	Fbxw7-002	93.8747	0.000721452	0.0282961	4.84044	4.84044	13.3478	2.75756
Fbxw7	Fbxw7-004	47.8295	0.0400873	0.149948	1.44232	1.44232	5.05242	3.50299
Fbxw7	Fbxw7-003	373.171	0.321472	0.501977	1.16523	1.16523	36.2618	31.12
Fbxw7	Fbxw7-005	38.2164	0.702508	0.817093	2.23972	2.23972	4.64219	2.07266
Fgf18	Fgf18-002	79.6476	0.00109536	0.0320838	0.225312	-4.43829	2.82524	12.5392
Flt1	Flt1-002	374.854	0.00552469	0.0607218	0.190683	-5.24431	11.6336	61.0104
Flt1	Flt1-001	503.35	0.0165801	0.0974574	0.300219	-3.3309	22.2185	74.0077
Fn1	Fn1-011	159.196	0.00217364	0.0416959	0.251509	-3.976	6.1513	24.4575
Fn1	Fn1-005	44.2755	0.00353723	0.0505109	0.356122	-2.80802	2.20934	6.20388
Fn1	Fn1-006	234.334	0.00728551	0.0682523	0.345142	-2.89736	11.4383	33.1408
Fn1	Fn1-012	13109.8	0.0149188	0.0927257	0.385543	-2.59374	691.128	1792.61
Fn1	Fn1-003	1909.86	0.0172185	0.0989266	0.332217	-3.01008	90.7279	273.098
Fn1	Fn1-009	15.2222	0.708127	0.821278	0.900559	-1.11042	1.3177	1.4632
Fzd4	Fzd4-001	143.283	0.00158164	0.0374342	0.356246	-2.80705	7.15157	20.0748
Gdf1	Gdf1-001	57.5719	0.000213866	0.0182978	0.494982	-2.02028	3.57559	7.22367
Gdf15	Gdf15-002	416.7	4.23346e-05	0.00886317	2.62001	2.62001	52.691	20.1109
Gdf15	Gdf15-001	32.038	0.373306	0.554141	1.69579	1.69579	3.58028	2.11127
Gdf6	Gdf6-001	112.647	0.000121836	0.0136158	0.182978	-5.46515	3.38018	18.4732
Ghr	Ghr-003	35.6004	0.000209763	0.0182702	0.198513	-5.03746	1.1415	5.75028
Ghr	Ghr-005	373.566	0.000257093	0.0194991	0.388976	-2.57085	19.8134	50.9372
Gpr39	Gpr39-001	184.135	0.000310838	0.0202721	0.231265	-4.32405	6.66667	28.827
Gstp1	Gstp1-001	7143.25	0.000133966	0.0144714	2.03833	2.03833	845.056	414.583
Hgs	Hgs-001	51.3505	0.00618969	0.063421	2.4697	2.4697	6.39918	2.59107
Hgs	Hgs-002	48.8103	0.00627773	0.0638084	2.46966	2.46966	6.08261	2.46293
Hgs	Hgs-201	331.594	0.0287532	0.126472	1.25672	1.25672	33.2305	26.4423
Hmgb1	Hmgb1-002	207.731	0.00265614	0.0448159	0.567497	-1.76212	14.0258	24.7152
Hmgb1	Hmgb1-001	784.943	0.0169695	0.0982289	1.24635	1.24635	78.4026	62.9055
Hmgb1	Hmgb1-003	30.6862	0.385502	0.565818	1.562	1.562	3.33508	2.13514
Hsph1	Hsph1-007	391.181	0.000271989	0.0196621	1.62891	1.62891	43.1313	26.4786
Hsph1	Hsph1-001	56.0453	0.0069339	0.0668008	2.73332	2.73332	7.15842	2.61895
Icam1	Icam1-201	289.54	0.00784844	0.0701449	0.437149	-2.28755	16.6042	37.9829
Id1	Id1-001	297.984	0.00560053	0.0608499	0.471385	-2.12141	17.9432	38.0649
Igf1	Igf1-001	631.684	0.00719639	0.0679109	0.242563	-4.12264	23.7358	97.8538
Igf1	Igf1-004	24.1314	0.139879	0.303422	0.746826	-1.339	1.90086	2.54525
Il6	Il6-001	79.1779	0.00685762	0.0664323	6.01835	6.01835	11.5913	1.92599
Il6	Il6-003	19.7927	0.276097	0.457308	0.833327	-1.20001	1.64938	1.97928
Il6ra	Il6ra-001	130.264	0.00390783	0.0523558	0.578626	-1.72823	8.89709	15.3762
Il6ra	Il6ra-201	44.1451	0.749066	0.850246	1.21262	1.21262	4.36074	3.59614
Itga1	Itga1-201	76.0283	0.00313779	0.0476609	0.422985	-2.36415	4.26628	10.0861
Jun	Jun-001	2886.36	0.000537964	0.025878	1.74908	1.74908	325.824	186.283
Kars	Kars-001	485.627	0.000549436	0.025878	1.43833	1.43833	51.2467	35.6293
Kars	Kars-002	19.7001	0.310185	0.490667	1.25098	1.25098	1.97063	1.57527
Klhdc10	Klhdc10-001	269.123	0.00612903	0.0631536	1.36452	1.36452	27.8472	20.408
Lamtor1	Lamtor1-001	1071.63	0.000242846	0.0194841	0.684774	-1.46034	80.5637	117.65
Lamtor1	Lamtor1-003	71.8219	0.872825	0.927619	1.05509	1.05509	6.68799	6.33879
Lbh	Lbh-001	2926.19	0.000115259	0.0133452	0.434278	-2.30267	167.083	384.738
Lefty1	Lefty1-001	89.5693	0.00347345	0.050084	0.418512	-2.38942	4.99074	11.925
Lemd2	Lemd2-201	338.375	0.00171333	0.0380496	1.44201	1.44201	35.7411	24.7857
Lmbrd1	Lmbrd1-002	576.108	0.00376404	0.0517493	1.35459	1.35459	59.4469	43.8854
Lmnb1	Lmnb1-001	163.454	0.00723809	0.0681136	1.43523	1.43523	17.2352	12.0086
Lrp1	Lrp1-002	129.036	0.00989921	0.0775786	0.367573	-2.72054	6.58255	17.9081
Lrp1	Lrp1-001	2341.43	0.0225434	0.112461	0.482684	-2.07175	143.13	296.53
Lrrk1	Lrrk1-001	66.1177	0.000856483	0.0294679	0.307246	-3.25472	2.96843	9.66143
Lrrk1	Lrrk1-005	87.0031	0.000944998	0.0303026	0.346843	-2.88315	4.26157	12.2867
Map2k2	Map2k2-001	135.412	0.000354452	0.0217577	1.75737	1.75737	15.3092	8.71141
Map2k2	Map2k2-006	510.942	0.559475	0.710589	1.08441	1.08441	48.1531	44.4047
Map2k3	Map2k3-002	340.157	0.00208557	0.0408191	1.74799	1.74799	38.3905	21.9627
Map2k3	Map2k3-001	38.9334	0.0814098	0.220153	1.67119	1.67119	4.32985	2.59087
Map3k10	Map3k10-002	54.4943	0.000557002	0.0259432	0.388599	-2.57335	2.88838	7.43281
Map3k10	Map3k10-003	29.1537	0.442932	0.616553	0.784538	-1.27464	2.3562	3.0033
Map3k12	Map3k12-002	50.2437	0.0047889	0.0571537	1.85264	1.85264	5.7759	3.11766
Map3k7	Map3k7-003	302.251	0.00963485	0.0768488	1.24526	1.24526	30.1792	24.2352
Map3k7	Map3k7-004	154.066	0.0181737	0.101212	1.24527	1.24527	15.3833	12.3533
Map3k7	Map3k7-002	46.2957	0.142984	0.307672	1.53937	1.53937	5.00597	3.25197
Map3k7	Map3k7-001	18.9963	0.174973	0.34549	1.53929	1.53929	2.05404	1.33441
Map4k4	Map4k4-201	712.102	0.00867728	0.0731111	1.21125	1.21125	70.3105	58.0479
Map4k4	Map4k4-019	2581.46	0.0174762	0.0993692	1.21128	1.21128	254.887	210.428
Map4k4	Map4k4-001	21.9194	0.0775287	0.214201	0.613007	-1.6313	1.54836	2.52585
Map4k4	Map4k4-021	15.3676	0.599661	0.741276	0.884299	-1.13084	1.31864	1.49116
Mdfi	Mdfi-008	36.8509	0.00711226	0.0675124	0.450564	-2.21944	2.15538	4.78373
Mdfic	Mdfic-003	23.8883	0.00856596	0.0726588	0.320366	-3.12143	1.10557	3.45097
Mdfic	Mdfic-201	379.276	0.0222127	0.111458	0.479204	-2.08679	23.0788	48.1607
Mdfic	Mdfic-006	71.689	0.234007	0.412843	0.697114	-1.43449	5.44235	7.80698
Mdfic	Mdfic-001	71.689	0.234007	0.412843	0.697114	-1.43449	5.44235	7.80698
Mmp8	Mmp8-201	60.6286	0.00908538	0.0745903	0.361191	-2.76862	3.0554	8.45924
Nbr1	Nbr1-006	469.213	0.0058017	0.0617294	1.53634	1.53634	50.7012	33.0012
Ncor1	Ncor1-010	37.5568	0.00306216	0.0473195	0.570285	-1.75351	2.5432	4.45952
Ncor1	Ncor1-007	606.792	0.00462647	0.0566545	1.3937	1.3937	63.2894	45.4111
Ncor1	Ncor1-025	282.944	0.0272458	0.12309	1.31426	1.31426	28.8587	21.9582
Ncor1	Ncor1-015	127.515	0.0273647	0.123389	1.87897	1.87897	14.7228	7.83556
Ncor1	Ncor1-011	29.9974	0.0418103	0.153173	0.603682	-1.6565	2.10029	3.47913
Ncor1	Ncor1-003	354.669	0.0678598	0.198132	1.26692	1.26692	35.6574	28.145
Ncor1	Ncor1-202	77.5422	0.372989	0.553798	0.850687	-1.17552	6.52844	7.67431
Ncor1	Ncor1-001	28.1424	0.409607	0.587342	0.85064	-1.17559	2.36931	2.78532
Ncor1	Ncor1-014	21.4499	0.583709	0.729438	1.12476	1.12476	2.05353	1.82575
Ncor1	Ncor1-009	223.414	0.904513	0.946615	1.02479	1.02479	20.5361	20.0395
Nod1	Nod1-002	162.438	2.17269e-05	0.00636531	0.460857	-2.16987	9.64059	20.9188
Nox1	Nox1-001	122.718	0.00451716	0.0558465	1.91722	1.91722	14.2563	7.43596
Nrp1	Nrp1-001	673.036	0.00409708	0.0534195	0.718765	-1.39128	51.9463	72.2717
Nup62	Nup62-004	247.319	0.00981389	0.0773274	1.56364	1.56364	26.8893	17.1966
Nup62	Nup62-001	82.6532	0.716572	0.827394	1.16097	1.16097	8.01932	6.90746
Nup62	Nup62-002	25.7611	0.975446	0.987932	1.01118	1.01118	2.35375	2.32772
P2ry1	P2ry1-002	71.8888	0.00684563	0.0663495	2.28273	2.28273	8.77724	3.84506
P2ry1	P2ry1-003	15.1943	0.604834	0.745464	0.8024	-1.24626	1.24225	1.54817
P2ry6	P2ry6-001	62.2522	0.00160351	0.0375373	0.418498	-2.3895	3.46858	8.28816
Pafah1b1	Pafah1b1-002	1245.91	0.00382162	0.0518572	1.68655	1.68655	138.981	82.4056
Pafah1b1	Pafah1b1-005	73.9828	0.0599566	0.185373	0.632425	-1.58121	5.32018	8.41234
Pafah1b1	Pafah1b1-001	414.69	0.222184	0.399643	1.38295	1.38295	43.1274	31.1852
Pafah1b1	Pafah1b1-006	45.408	0.282245	0.462954	0.786361	-1.27168	3.67426	4.67249
Pafah1b1	Pafah1b1-004	300.968	0.844271	0.909512	1.11756	1.11756	28.7347	25.712
Pak3	Pak3-201	101.494	0.00239733	0.0434666	1.44164	1.44164	10.7194	7.43556
Pak3	Pak3-005	80.7627	0.188087	0.360084	1.30888	1.30888	8.22426	6.28343
Pak3	Pak3-004	13.7879	0.202185	0.375758	1.58734	1.58734	1.50689	0.949319
Pak3	Pak3-008	26.9346	0.253759	0.433875	1.30888	1.30888	2.74282	2.09555
Pdgfa	Pdgfa-001	1208.37	0.0077185	0.0697792	1.82646	1.82646	138.296	75.7183
Pdgfa	Pdgfa-004	488.09	0.0422711	0.153907	3.3754	3.3754	65.2413	19.3285
Pdgfa	Pdgfa-003	69.7684	0.696046	0.812235	1.14619	1.14619	6.73292	5.87418
Pdgfrb	Pdgfrb-001	454.222	0.000109313	0.0131136	0.267491	-3.73844	18.3954	68.7699
Pdgfrb	Pdgfrb-002	97.8101	0.000265584	0.0196621	0.415516	-2.40664	5.42388	13.0534
Plcb1	Plcb1-005	27.139	0.00609073	0.0630405	6.45536	6.45536	4.00602	0.620573
Plcb1	Plcb1-001	159.561	0.00727825	0.0682503	1.68353	1.68353	17.7884	10.5662
Plcb1	Plcb1-003	122.445	0.0302317	0.129672	1.84916	1.84916	14.0678	7.60766
Prmt5	Prmt5-001	472.89	0.00531718	0.0593491	1.36188	1.36188	48.8957	35.9032
Ptk2b	Ptk2b-005	51.3002	0.00975345	0.0771656	0.537157	-1.86165	3.35114	6.23866
Pycard	Pycard-001	68.4339	0.000485951	0.0247925	0.341619	-2.92724	3.31621	9.70733
Pycard	Pycard-002	27.8333	0.00606055	0.0629022	0.308729	-3.23909	1.25401	4.06185
Ramp3	Ramp3-001	82.061	1.57708e-05	0.00612475	37.9529	37.9529	13.383	0.352621
Rapgef1	Rapgef1-002	460.153	0.000785331	0.0288518	1.70581	1.70581	51.5222	30.204
Rapgef1	Rapgef1-001	74.5748	0.177626	0.348664	1.43633	1.43633	7.86564	5.4762
Ret	Ret-002	129.044	0.00619148	0.063421	1.63148	1.63148	14.2359	8.72574
Ret	Ret-001	125.485	0.395559	0.574948	1.20472	1.20472	12.3626	10.2618
Rgs2	Rgs2-001	271.087	1.04361e-07	0.000672643	2.70173	2.70173	34.5304	12.7808
Ripk2	Ripk2-001	72.8116	0.00586229	0.0621222	1.49238	1.49238	7.78705	5.21786
Rnf41	Rnf41-201	118.785	0.00152334	0.0370973	1.61701	1.61701	13.0646	8.0795
Rras	Rras-001	884.772	0.00290552	0.0463635	0.632297	-1.58154	63.6175	100.613
Samd5	Samd5-001	48.2222	9.12876e-05	0.0122967	2.4208	2.4208	5.97887	2.46979
Sorbs3	Sorbs3-201	74.018	0.00906148	0.0745293	0.627053	-1.59476	5.29691	8.44731
Sphk1	Sphk1-002	110.073	0.000920123	0.0301896	0.325312	-3.07397	5.15085	15.8336
Sphk1	Sphk1-007	193.084	0.451906	0.624069	1.61274	1.61274	21.2173	13.156
St5	St5-202	197.378	6.29884e-05	0.0106837	0.392528	-2.54759	10.5336	26.8352
St5	St5-009	24.3759	0.59761	0.739816	0.792297	-1.26215	1.98005	2.49913
Stk38	Stk38-005	152.136	0.0023498	0.043155	0.579111	-1.72678	10.3961	17.9518
Stk38	Stk38-001	302.423	0.578887	0.725848	0.949419	-1.05328	26.8429	28.273
Taok3	Taok3-007	171.313	0.00318293	0.0480447	2.25187	2.25187	20.84	9.25456
Taok3	Taok3-001	524.821	0.0710039	0.203639	0.824949	-1.2122	43.514	52.7474
Taok3	Taok3-002	160.186	0.847724	0.911731	0.972242	-1.02855	14.3758	14.7862
Tgfb3	Tgfb3-201	155.686	0.00119224	0.0333621	0.471529	-2.12076	9.37653	19.8854
Tiam1	Tiam1-009	110.359	0.000121562	0.0136158	0.3151	-3.1736	5.0466	16.0159
Tmem106a	Tmem106a-001	77.373	0.0029623	0.0465153	0.450195	-2.22126	4.52307	10.0469
Tnik	Tnik-001	75.4407	0.00185771	0.0394059	0.391012	-2.55747	4.01551	10.2695
Tnik	Tnik-006	18.1732	0.00830768	0.0717451	0.372579	-2.684	0.935797	2.51168
Tnik	Tnik-015	55.1982	0.60704	0.747064	0.909984	-1.09892	4.8021	5.27712
Tnik	Tnik-003	260.658	0.612902	0.751162	1.11167	1.11167	24.8299	22.3357
Tnik	Tnik-004	88.9443	0.756558	0.855837	0.979009	-1.02144	8.0078	8.1795
Tnip1	Tnip1-006	190.199	0.00114509	0.0329768	0.447838	-2.23295	11.0808	24.7428
Tnip1	Tnip1-001	32.5077	0.00404151	0.0531707	0.200087	-4.99782	1.04901	5.24274
Tnip1	Tnip1-002	111.767	0.0967054	0.242971	0.657571	-1.52075	8.21587	12.4943
Tnip1	Tnip1-007	13.119	0.290554	0.471709	0.679812	-1.47099	0.982331	1.445
Tnip1	Tnip1-008	37.1348	0.381281	0.562562	0.716585	-1.39551	2.86147	3.9932
Traf4	Traf4-001	74.4779	0.000796004	0.0288772	1.78079	1.78079	8.45595	4.74844
Traf6	Traf6-001	81.1648	0.00485359	0.0574656	1.61755	1.61755	8.92795	5.51942
Traf7	Traf7-010	306.493	0.00291091	0.0463635	1.32722	1.32722	31.3796	23.6432
Traf7	Traf7-001	19.3766	0.340494	0.520666	0.975764	-1.02484	1.74185	1.78511
Trib2	Trib2-001	291.244	0.00166459	0.0377598	0.623199	-1.60462	20.7689	33.3262
Tsc2	Tsc2-201	562.644	0.00973979	0.0771589	0.720003	-1.38888	43.4662	60.3695
Uchl1	Uchl1-002	1338.06	0.000841695	0.0292716	1.88461	1.88461	154.634	82.0509
Uchl1	Uchl1-001	558.292	0.187839	0.359752	1.48194	1.48194	59.5578	40.1891
Vegfb	Vegfb-002	380.532	0.00217741	0.0417269	0.550039	-1.81805	25.217	45.8459
Wnt5a	Wnt5a-001	392.888	0.00014382	0.0150265	0.450807	-2.21824	22.9877	50.9923

## Sheet: significant genes
Gene symbol	Transcript ID	Total counts	P-value (ATP vs. Control)	FDR step up (ATP vs. Control)	Ratio (ATP vs. Control)	Fold change (ATP vs. Control)	LSMean(ATP) (ATP vs. Control)	LSMean(Control) (ATP vs. Control)
0610010F05Rik	0610010F05Rik-003	131.644	0.00183034	0.0391499	1.72827	1.72827	14.803	8.56524
0610037L13Rik	0610037L13Rik-010	98.415	0.00988954	0.0775786	0.625433	-1.59889	7.03242	11.2441
1110008P14Rik	1110008P14Rik-002	158.228	0.00412808	0.0536068	1.95748	1.95748	18.4968	9.44931
1110019D14Rik	1110019D14Rik-002	17.2365	0.00154059	0.0371685	0.40428	-2.47353	0.938415	2.3212
1110032A03Rik	1110032A03Rik-007	92.5551	0.00539215	0.0598866	0.626744	-1.59555	6.62161	10.5651
1110038B12Rik	1110038B12Rik-002	249.686	0.00766414	0.0695746	1.66918	1.66918	27.7568	16.629
1190002N15Rik	1190002N15Rik-001	216.978	0.000120994	0.0136158	0.391081	-2.55702	11.5505	29.5349
1500009L16Rik	1500009L16Rik-201	47.7612	0.00481696	0.0573149	0.456573	-2.19023	2.81758	6.17115
1600002H07Rik	1600002H07Rik-001	49.0864	0.00230241	0.0427496	2.66167	2.66167	6.23041	2.34079
1700020I14Rik	1700020I14Rik-001	1039.32	0.000146804	0.0150265	0.64698	-1.54564	75.7069	117.016
1700052K11Rik	1700052K11Rik-001	37.4774	0.00347784	0.0501099	0.414085	-2.41497	2.07346	5.00733
1810009A15Rik	1810009A15Rik-003	219.666	0.00509521	0.058278	0.634655	-1.57566	15.828	24.9396
1810010H24Rik	1810010H24Rik-201	14.1201	0.00809143	0.0708291	0.452406	-2.2104	0.828063	1.83035
1810021B22Rik	1810021B22Rik-005	22.022	0.00939956	0.0758555	0.457545	-2.18558	1.30093	2.84329
2010001A14Rik	2010001A14Rik-001	20.7714	0.00404911	0.0531886	0.499251	-2.003	1.29699	2.59788
2210013O21Rik	2210013O21Rik-004	91.7774	0.00701177	0.0671518	0.539116	-1.85489	6.00857	11.1452
2210016F16Rik	2210016F16Rik-001	256.732	0.000774273	0.0288258	0.561016	-1.78248	17.216	30.6872
2310022B05Rik	2310022B05Rik-001	620.918	0.000176362	0.0167987	0.350348	-2.85431	30.63	87.4276
2410004B18Rik	2410004B18Rik-001	123.096	0.00160658	0.0375373	1.66937	1.66937	13.6847	8.19757
2410016O06Rik	2410016O06Rik-201	113.031	0.000150301	0.0151893	2.0891	2.0891	13.4667	6.44617
2410022M11Rik	2410022M11Rik-001	32.3542	4.90716e-05	0.00939454	0.373873	-2.67471	1.67002	4.46682
2410131K14Rik	2410131K14Rik-001	74.656	0.00850382	0.0722879	1.70714	1.70714	8.36119	4.89777
2610008E11Rik	2610008E11Rik-001	142.478	0.000634276	0.0269547	0.633883	-1.57758	10.2591	16.1846
2610306M01Rik	2610306M01Rik-001	39.8113	0.00505222	0.0582302	0.588769	-1.69846	2.74706	4.66578
2700016F22Rik	2700016F22Rik-201	421.922	0.00265248	0.0448159	1.92314	1.92314	49.0612	25.5109
2810403A07Rik	2810403A07Rik-001	157.626	0.00465572	0.0568669	2.92089	2.92089	20.4395	6.9977
2810425M01Rik	2810425M01Rik-201	133.571	7.9793e-05	0.0116006	2.45926	2.45926	16.6275	6.76118
2810428I15Rik	2810428I15Rik-001	37.7573	0.00330799	0.049014	4.67549	4.67549	5.34095	1.14233
2810433D01Rik	2810433D01Rik-001	36.9727	4.24286e-05	0.00886317	0.0814361	-12.2796	0.548575	6.73626
2900026A02Rik	2900026A02Rik-004	22.146	0.00289315	0.0463112	0.494513	-2.02219	1.37459	2.77968
2900026A02Rik	2900026A02Rik-001	20.035	0.00331791	0.0490483	0.494513	-2.02219	1.24357	2.51473
3830406C13Rik	3830406C13Rik-202	188.903	0.00296708	0.0465153	0.648635	-1.5417	13.78	21.2446
4632427E13Rik	4632427E13Rik-201	45.5841	0.000855409	0.0294679	0.47012	-2.12712	2.74016	5.82863
4632427E13Rik	4632427E13Rik-001	100.902	0.00776481	0.0698527	0.502283	-1.99091	6.32437	12.5912
4930402H24Rik	4930402H24Rik-007	18.9669	0.00328164	0.0488858	0.271918	-3.67758	0.777716	2.86012
4930453N24Rik	4930453N24Rik-001	64.3558	0.00962714	0.0768488	1.78229	1.78229	7.30869	4.10074
4930556M19Rik	4930556M19Rik-201	23.9415	0.000849153	0.0294251	0.277061	-3.60932	0.995628	3.59354
4933427D14Rik	4933427D14Rik-002	78.4504	0.00914601	0.0747452	1.86139	1.86139	9.03165	4.8521
4933440N22Rik	4933440N22Rik-001	24.5915	0.00779512	0.0699391	0.538745	-1.85616	1.60931	2.98714
5031434O11Rik	5031434O11Rik-001	17.7615	0.00470693	0.0570258	0.433582	-2.30637	1.0131	2.33659
5031439G07Rik	5031439G07Rik-001	829.308	0.000228781	0.0188243	1.65843	1.65843	91.9931	55.47
5430403G16Rik	5430403G16Rik-001	23.3106	0.00257983	0.0444596	0.447354	-2.23536	1.3571	3.0336
5430416N02Rik	5430416N02Rik-001	37.2089	0.00949956	0.0763757	2.02488	2.02488	4.39339	2.1697
5930403N24Rik	5930403N24Rik-002	31.254	3.11202e-05	0.00752175	0.255924	-3.90741	1.22387	4.78215
9430020K01Rik	9430020K01Rik-201	1059.32	0.00696265	0.066822	1.6167	1.6167	116.502	72.0615
9430062P05Rik	9430062P05Rik-001	17.5167	0.00019893	0.0179743	0.256134	-3.9042	0.686363	2.6797
9530086O07Rik	9530086O07Rik-001	27.5764	0.00322938	0.0484057	0.304112	-3.28826	1.22882	4.04069
9930111J21Rik2	9930111J21Rik2-001	488.718	0.000372286	0.0222906	0.314394	-3.18072	22.3122	70.9689
A230050P20Rik	A230050P20Rik-001	109.246	0.00152659	0.0371297	0.576358	-1.73503	7.44427	12.916
A430005L14Rik	A430005L14Rik-201	127.112	0.00797723	0.0705939	2.43534	2.43534	15.7842	6.48133
A430105I19Rik	A430105I19Rik-001	181.729	7.93985e-05	0.0116006	0.563224	-1.77549	12.2151	21.6877
A730017C20Rik	A730017C20Rik-001	29.1636	0.00203056	0.0408136	2.82071	2.82071	3.7521	1.3302
A730017L22Rik	A730017L22Rik-001	85.6083	0.00753899	0.0691877	1.8754	1.8754	9.87852	5.26743
A930004D18Rik	A930004D18Rik-001	39.2553	0.000336185	0.0210371	0.41886	-2.38743	2.18849	5.22487
AK010878	AK010878-001	79.8379	0.00121307	0.0336526	2.07656	2.07656	9.49567	4.57278
Abat	Abat-001	104.962	0.000924056	0.0301896	0.532581	-1.87765	6.82095	12.8073
Abca8a	Abca8a-201	34.003	0.00222461	0.0420116	0.217818	-4.59099	1.17434	5.3914
Abca8a	Abca8a-001	37.2177	0.00435983	0.0548817	0.237411	-4.21211	1.37535	5.79313
Abca8a	Abca8a-202	25.4261	0.00660544	0.0656335	0.308155	-3.24512	1.144	3.71242
Abcb1a	Abcb1a-001	31.7026	1.83511e-05	0.0061271	5.77361	5.77361	4.61733	0.79973
Abcb1b	Abcb1b-001	23.5883	0.00167367	0.0377598	3.00706	3.00706	3.07831	1.0237
Abcc1	Abcc1-001	323.353	0.00934343	0.0756869	1.59284	1.59284	35.3814	22.2128
Abcc4	Abcc4-202	61.1547	0.00132179	0.0353059	1.86134	1.86134	7.04041	3.78245
Abce1	Abce1-001	470.871	0.000491877	0.0249631	1.74348	1.74348	53.0988	30.4557
Abcg2	Abcg2-010	54.4377	0.00138892	0.0356781	0.378792	-2.63997	2.83532	7.48515
Abhd4	Abhd4-001	670.255	0.00211166	0.0410775	1.51554	1.51554	72.0769	47.5587
Abi2	Abi2-011	14.6106	0.00734239	0.0683752	0.461631	-2.16623	0.868067	1.88043
Abi3bp	Abi3bp-204	20.094	0.00412384	0.0535878	0.271775	-3.67952	0.823604	3.03047
Abl2	Abl2-001	534.897	0.00683989	0.066327	1.63544	1.63544	59.0572	36.1109
Acaa2	Acaa2-201	212.551	0.00076884	0.0288258	0.577881	-1.73046	14.5063	25.1027
Acbd5	Acbd5-002	120.701	0.00197001	0.0403518	1.59841	1.59841	13.223	8.27261
Acot1	Acot1-201	57.7774	0.00974063	0.0771589	1.73909	1.73909	6.51008	3.74338
Acot11	Acot11-002	41.1133	0.000840466	0.0292716	0.340957	-2.93292	1.98955	5.8352
Acrbp	Acrbp-005	19.1685	0.00527993	0.0592185	2.19223	2.19223	2.31482	1.05592
Acsf2	Acsf2-001	14.5464	0.00753429	0.0691877	0.381631	-2.62033	0.761526	1.99545
Acsl3	Acsl3-003	222.575	0.00283517	0.0462679	1.75143	1.75143	25.136	14.3518
Acsl4	Acsl4-003	426.152	0.00296039	0.0465153	2.37298	2.37298	52.5656	22.1517
Acsl4	Acsl4-002	413.708	0.00296686	0.0465153	2.37307	2.37307	51.0311	21.5042
Actl6b	Actl6b-007	19.9154	0.00230374	0.0427496	2.94624	2.94624	2.58739	0.878202
Actn1	Actn1-201	2500.52	0.00468002	0.0568931	0.480983	-2.07907	152.514	317.087
Acvrl1	Acvrl1-006	295.048	0.00560791	0.0608499	0.276209	-3.62044	12.2415	44.3198
Acy3	Acy3-201	42.2463	8.68722e-05	0.0119983	0.262585	-3.80829	1.68706	6.42479
Acyp1	Acyp1-001	149.357	0.00289404	0.0463112	0.648095	-1.54298	10.8901	16.8033
Adam19	Adam19-001	162.708	8.16417e-05	0.0116935	0.346378	-2.88702	7.96217	22.9869
Adam19	Adam19-002	22.965	0.00170727	0.0380496	0.284505	-3.51488	0.974149	3.42402
Adam33	Adam33-005	37.067	0.000844396	0.0293128	0.183776	-5.4414	1.11624	6.0739
Adamts10	Adamts10-011	119.348	0.00488855	0.0575319	0.300017	-3.33314	5.26556	17.5509
Adamts14	Adamts14-001	21.6165	0.00970027	0.0770285	0.536513	-1.86389	1.41105	2.63003
Adamts15	Adamts15-201	211.827	0.00112937	0.0328209	0.143956	-6.94656	5.20041	36.125
Adamts5	Adamts5-201	2898.15	0.00109866	0.0320902	0.167338	-5.97592	80.7744	482.701
Adamts7	Adamts7-004	48.1926	0.00329961	0.0489649	0.397385	-2.51645	2.59347	6.52635
Adamtsl1	Adamtsl1-004	21.3754	0.00120051	0.0334386	0.317555	-3.14906	0.982989	3.09549
Adamtsl5	Adamtsl5-002	50.0287	0.00457355	0.05622	0.212752	-4.70031	1.6958	7.97077
Adarb1	Adarb1-009	22.8191	0.0081903	0.0711287	0.430844	-2.32102	1.29616	3.00842
Adcy7	Adcy7-005	70.4901	0.000521787	0.025605	0.30102	-3.32204	3.11763	10.3569
Adh1	Adh1-004	145.939	0.000868327	0.0295485	0.177566	-5.63171	4.27239	24.0608
Adi1	Adi1-001	119.048	0.000324597	0.0204787	0.506582	-1.97401	7.50141	14.8079
Adk	Adk-201	263.986	0.00505748	0.0582324	0.637437	-1.56878	19.0688	29.9148
Adm	Adm-001	564.589	0.000520597	0.025605	0.167353	-5.97539	15.7368	94.0335
Adora2b	Adora2b-001	152.908	0.00572017	0.0612771	0.267711	-3.73537	6.1964	23.1459
Adra2a	Adra2a-201	184.695	0.00814597	0.0710146	0.356676	-2.80366	9.22629	25.8674
Aen	Aen-004	143.791	8.33838e-05	0.0117687	2.441	2.441	17.866	7.31912
Aen	Aen-002	485.874	0.00349264	0.0502109	1.79014	1.79014	55.2565	30.8671
Agap1	Agap1-003	916.757	0.00669692	0.0659086	1.55161	1.55161	99.4048	64.0657
Agpat4	Agpat4-001	338.267	0.0044347	0.0553579	1.64897	1.64897	37.4512	22.7119
Agtrap	Agtrap-001	301.392	0.00211625	0.0411255	0.511899	-1.95351	19.1147	37.3407
Ahctf1	Ahctf1-001	76.213	0.00428172	0.0544322	2.08629	2.08629	9.07665	4.35062
Ahi1	Ahi1-201	710.262	0.00422527	0.0540342	1.69884	1.69884	79.4194	46.7491
Ahnak	Ahnak-202	4731.54	0.00041373	0.0230544	0.597964	-1.67234	329.456	550.962
Ahnak	Ahnak-201	1322.33	0.00715931	0.067877	0.527317	-1.89639	85.4109	161.972
Ahnak2	Ahnak2-002	1132.9	0.000969121	0.0306693	0.399118	-2.50552	61.1464	153.204
Ahrr	Ahrr-001	93.4371	0.00901987	0.0744697	14.5668	14.5668	14.7302	1.01122
Airn	Airn-001	97.8438	0.00401752	0.0530619	0.400797	-2.49503	5.29597	13.2136
Ak5	Ak5-001	17.8184	0.000365575	0.0221591	0.237726	-4.20653	0.659145	2.77271
Ak6	Ak6-001	426.36	0.00273171	0.0453933	1.57524	1.57524	46.4741	29.503
Ak6	Ak6-201	118.358	0.00468053	0.0568931	1.50631	1.50631	12.7002	8.43135
Akap13	Akap13-008	72.2424	0.00609468	0.0630405	2.12914	2.12914	8.65348	4.06431
Akap2	Akap2-002	77.407	0.00889912	0.073914	1.67427	1.67427	8.61382	5.14482
Akap6	Akap6-201	228.359	0.00687597	0.0665434	3.39508	3.39508	30.559	9.00097
Akr1c18	Akr1c18-002	65.1981	0.00027604	0.0197863	41.0416	41.0416	10.6501	0.259495
Aldh1a1	Aldh1a1-001	438.847	0.00259012	0.0444809	0.361878	-2.76336	22.1452	61.1951
Aldh3b1	Aldh3b1-201	59.1129	0.0048977	0.0575329	0.469784	-2.12864	3.55178	7.56045
Aldh7a1	Aldh7a1-002	36.8252	0.00263839	0.044702	0.504704	-1.98136	2.31506	4.58697
Alg10b	Alg10b-201	22.887	0.00219837	0.0418199	2.56209	2.56209	2.87831	1.12342
Alkbh1	Alkbh1-010	36.9879	0.00774231	0.0697792	2.00708	2.00708	4.35604	2.17034
Amdhd2	Amdhd2-006	89.1599	0.000766803	0.0288258	0.449548	-2.22446	5.20725	11.5833
Amigo2	Amigo2-201	20.1153	0.000558149	0.0259432	0.394666	-2.53379	1.07747	2.73009
Amn1	Amn1-011	64.517	0.0041731	0.0537941	0.583554	-1.71364	4.42862	7.58905
Amotl2	Amotl2-004	449.67	4.43949e-05	0.009036	0.617825	-1.61858	31.9076	51.645
Angptl4	Angptl4-002	148.16	0.00247946	0.043944	0.166916	-5.99104	4.12067	24.6871
Ank3	Ank3-017	38.1552	0.00446731	0.0554428	0.287852	-3.474	1.63266	5.67186
Ankrd11	Ankrd11-003	49.5656	0.000373223	0.0222906	0.360246	-2.77588	2.49331	6.92115
Ankrd12	Ankrd12-003	20.5911	0.00716752	0.067877	0.48169	-2.07602	1.25708	2.60973
Ankrd13c	Ankrd13c-001	339.721	0.00127949	0.0347964	1.53907	1.53907	36.7317	23.8662
Ankrd6	Ankrd6-202	42.8525	0.00456695	0.0561747	2.84772	2.84772	5.52522	1.94023
Anxa3	Anxa3-002	56.0654	0.0037244	0.0516525	0.252226	-3.96469	2.1711	8.60776
Anxa8	Anxa8-001	344.258	0.00806034	0.0707514	0.268811	-3.72008	13.994	52.0588
Aoc3	Aoc3-001	244.065	0.00994469	0.0777033	0.258516	-3.86823	9.63118	37.2556
Ap1s2	Ap1s2-003	118.146	0.00262623	0.0446413	1.65675	1.65675	13.1012	7.90781
Ap3b2	Ap3b2-004	182.7	0.00488632	0.0575319	2.68189	2.68189	23.2314	8.66234
Apbb1ip	Apbb1ip-001	477.437	0.0046322	0.0566887	0.383613	-2.60679	25.0834	65.3873
Apeh	Apeh-008	151.466	0.00168078	0.0377901	0.653098	-1.53116	11.0917	16.9832
Apoe	Apoe-001	855.031	0.00778571	0.0699076	0.379884	-2.63238	44.6214	117.461
Appl2	Appl2-001	251.456	0.00662535	0.06573	0.583644	-1.71337	17.2622	29.5766
Ar	Ar-001	96.9879	5.73348e-05	0.0101709	0.392541	-2.5475	5.17613	13.1862
Arfgap3	Arfgap3-201	249.665	0.00481697	0.0573149	0.64481	-1.55084	18.1519	28.1508
Arfip2	Arfip2-001	178.915	0.00674057	0.0660808	1.70281	1.70281	20.0212	11.7577
Arhgap10	Arhgap10-001	271.515	1.0272e-06	0.0022213	0.379354	-2.63606	14.1559	37.3159
Arhgap11a	Arhgap11a-201	39.3475	0.000481096	0.0246807	2.6535	2.6535	4.99062	1.88077
Arhgap28	Arhgap28-001	90.4836	0.00206628	0.0408136	3.10033	3.10033	11.8858	3.83373
Arhgap35	Arhgap35-001	391.268	0.00786253	0.0702216	1.52189	1.52189	42.138	27.688
Arhgef25	Arhgef25-202	374.823	3.39151e-05	0.00790099	0.562921	-1.77645	25.186	44.7416
Arhgef25	Arhgef25-201	101.188	0.000338737	0.0211284	0.549033	-1.82138	6.69815	12.1999
Arid4b	Arid4b-001	562.546	0.000357007	0.0218452	1.83607	1.83607	64.4884	35.123
Arih2	Arih2-001	293.461	0.000813506	0.0289868	1.60983	1.60983	32.2275	20.0192
Arl4c	Arl4c-001	308.811	5.32778e-05	0.00979372	3.7505	3.7505	42.1116	11.2283
Armt1	Armt1-002	34.4236	0.0018808	0.0395067	0.454624	-2.19962	2.02514	4.45454
Arntl	Arntl-003	53.1841	0.00978578	0.0772714	2.0366	2.0366	6.2902	3.08858
Arsa	Arsa-001	79.2144	0.000233955	0.0190074	0.385373	-2.59489	4.17479	10.8331
Arxes1	Arxes1-001	82.9918	0.000282736	0.0198079	0.213368	-4.68673	2.81962	13.2148
Arxes2	Arxes2-001	576.287	0.00102429	0.031338	0.197191	-5.07124	18.3787	93.2029
Asah1	Asah1-001	348.889	0.00125326	0.0344095	0.643866	-1.55312	25.345	39.3638
Asah2	Asah2-201	85.9195	0.00521829	0.0589588	0.444797	-2.24822	4.98342	11.2038
Asap1	Asap1-009	22.0081	0.00151033	0.0370605	0.29217	-3.42267	0.952184	3.25901
Asap3	Asap3-001	62.2841	1.66013e-06	0.00246925	0.220526	-4.53462	2.17222	9.85017
Asb6	Asb6-004	72.5628	0.00690367	0.0667113	1.86161	1.86161	8.35414	4.48759
Ash2l	Ash2l-004	29.9496	0.00255957	0.0443175	3.3445	3.3445	3.99594	1.19478
Ash2l	Ash2l-001	74.4441	0.00873251	0.0732836	1.88765	1.88765	8.60745	4.55987
Asic2	Asic2-002	60.9151	0.00243547	0.0437321	1.95753	1.95753	7.12105	3.63777
Aste1	Aste1-201	21.1764	0.00135996	0.0356424	3.07737	3.07737	2.77732	0.902499
Astn1	Astn1-001	31.6905	0.000914687	0.0301815	2.07395	2.07395	3.76782	1.81673
Astn1	Astn1-005	22.1181	0.00164104	0.0376051	2.07396	2.07396	2.62972	1.26797
Astn2	Astn2-201	70.871	0.00838264	0.0719172	0.510185	-1.96007	4.4854	8.79171
Asun	Asun-006	157.099	0.000267987	0.0196621	1.66909	1.66909	17.4639	10.4631
Atf6	Atf6-001	372.741	0.000552731	0.025878	1.55771	1.55771	40.472	25.9818
Atg10	Atg10-201	94.7027	0.00015721	0.0154306	0.579629	-1.72524	6.47486	11.1707
Atg101	Atg101-201	224.839	0.000188969	0.0174828	1.6279	1.6279	24.7853	15.2253
Athl1	Athl1-002	28.6312	0.00606643	0.0629295	0.417784	-2.39358	1.59346	3.81408
Atl3	Atl3-202	93.7914	0.00249256	0.0441086	0.621328	-1.60946	6.67684	10.7461
Atmin	Atmin-001	205.329	0.00223858	0.0420116	1.53432	1.53432	22.1767	14.4538
Atoh8	Atoh8-002	87.188	0.00274697	0.0455145	0.440404	-2.27064	5.02431	11.4084
Atp13a3	Atp13a3-201	106.656	0.00136728	0.0356424	1.58734	1.58734	11.6565	7.34343
Atp1a1	Atp1a1-001	3592.83	0.00121587	0.033682	1.56903	1.56903	391.092	249.257
Atp5b	Atp5b-009	1129.09	0.00677007	0.0661228	2.48809	2.48809	140.967	56.6567
Atp5d	Atp5d-201	272.484	0.00476593	0.0571537	1.59634	1.59634	29.8378	18.6915
Atp5g1	Atp5g1-001	43.3161	0.00163709	0.0376051	2.57197	2.57197	5.45265	2.12003
Atp6v0e2	Atp6v0e2-002	345.616	0.00975163	0.0771656	1.70266	1.70266	38.6743	22.7141
Atp6v1b2	Atp6v1b2-001	1307.19	0.000183993	0.0172703	2.45673	2.45673	162.682	66.2191
Atxn1	Atxn1-201	76.5254	0.00273293	0.0453933	0.570152	-1.75392	5.18128	9.08754
Atxn1	Atxn1-203	68.4839	0.00299494	0.0467305	0.57016	-1.7539	4.63685	8.13256
Atxn1	Atxn1-202	116.424	0.00891198	0.0739263	0.537389	-1.86085	7.60733	14.1561
Avl9	Avl9-001	294.966	0.000897806	0.0298809	1.61778	1.61778	32.4471	20.0566
Axin1	Axin1-001	227.17	0.000279357	0.0197863	1.55116	1.55116	24.6297	15.8783
Azin2	Azin2-004	37.7057	0.000924298	0.0301896	0.341914	-2.92471	1.82828	5.3472
Azin2	Azin2-006	18.8597	0.00908848	0.0745903	0.44314	-2.25662	1.09122	2.46248
B230398E01Rik	B230398E01Rik-001	65.5244	0.00312885	0.0476609	0.512296	-1.952	4.15764	8.1157
B3galnt1	B3galnt1-001	180.756	0.00520236	0.0589588	0.506544	-1.97416	11.3892	22.4842
B3galt6	B3galt6-001	65.6177	0.00444807	0.0553832	0.594734	-1.68142	4.55453	7.6581
B3gat3	B3gat3-201	190.423	0.00165734	0.0377459	1.56106	1.56106	20.6916	13.2548
B3gnt8	B3gnt8-002	37.7211	4.76514e-05	0.00921388	0.256628	-3.89668	1.48022	5.76795
B4galt2	B4galt2-005	181.759	0.00332704	0.0491082	0.604242	-1.65497	12.7328	21.0724
BC002059	BC002059-001	77.1657	0.00806083	0.0707514	1.83124	1.83124	8.83874	4.82665
BC017158	BC017158-005	73.5931	0.00596211	0.0626067	0.624126	-1.60224	5.25245	8.41569
BC022687	BC022687-201	82.7653	0.000102915	0.0130067	2.33892	2.33892	10.1706	4.3484
BC026585	BC026585-002	53.8448	0.00987218	0.0775628	0.329201	-3.03766	2.54125	7.71945
BC046401	BC046401-001	28.9955	0.00604263	0.062885	0.330792	-3.02305	1.3732	4.15126
Baz2a	Baz2a-201	191.839	0.00333703	0.0491128	1.54632	1.54632	20.7765	13.4361
Baz2a	Baz2a-202	188.448	0.00338029	0.0494412	1.546	1.546	20.4078	13.2003
Bcar3	Bcar3-001	147.185	0.000725068	0.0283804	1.90051	1.90051	17.0533	8.97302
Bckdk	Bckdk-004	87.5764	5.08e-05	0.00944489	0.47472	-2.1065	5.29722	11.1586
Bckdk	Bckdk-001	66.9494	0.00703333	0.067198	0.66603	-1.50143	4.95658	7.44198
Bclaf1	Bclaf1-005	532.449	7.26483e-05	0.0110514	2.1012	2.1012	63.5412	30.2404
Bclaf1	Bclaf1-004	493.937	0.00333058	0.0491128	1.53099	1.53099	53.3071	34.8188
Bdh1	Bdh1-001	25.4416	0.00498643	0.0579433	2.18452	2.18452	3.06939	1.40506
Bdnf	Bdnf-011	302.912	0.000272519	0.0196621	0.44677	-2.23829	17.6199	39.4384
Bdnf	Bdnf-005	70.4509	0.000541909	0.025878	0.446768	-2.2383	4.09802	9.17257
Bdnf	Bdnf-009	63.4716	0.000592767	0.0261684	0.356987	-2.80122	3.17261	8.88718
Bdnf	Bdnf-004	61.1902	0.000606712	0.0263246	0.446762	-2.23833	3.5593	7.96688
Bdnf	Bdnf-008	52.4321	0.000668693	0.0275103	0.356969	-2.80136	2.62071	7.34157
Bdnf	Bdnf-010	23.6587	0.00156148	0.0373212	0.446759	-2.23834	1.37617	3.08034
Bfar	Bfar-002	499.343	0.00718153	0.0678825	1.54921	1.54921	54.115	34.9307
Bhlhe22	Bhlhe22-001	55.7393	0.00432266	0.0547325	0.342446	-2.92017	2.70568	7.90105
Bicc1	Bicc1-001	1654.53	0.00171396	0.0380496	0.291554	-3.4299	71.4715	245.14
Bicc1	Bicc1-002	109.084	0.00904478	0.0745164	0.2528	-3.9557	4.23158	16.7388
Bicd1	Bicd1-001	135.849	0.000106165	0.0131136	1.83053	1.83053	15.5586	8.49949
Bicd1	Bicd1-003	136.094	0.00088486	0.0297042	2.1783	2.1783	16.406	7.53156
Bin1	Bin1-202	489.718	0.000210747	0.0182736	1.8356	1.8356	56.1352	30.5814
Birc2	Birc2-202	115.33	0.000548685	0.025878	0.402494	-2.48451	6.26026	15.5537
Bmpr2	Bmpr2-001	959.053	0.00214166	0.0414524	0.590951	-1.69219	66.3202	112.226
Bnip3	Bnip3-001	107.245	0.000300149	0.0201065	0.405853	-2.46395	5.85406	14.4241
Bnip3l-ps	Bnip3l-ps-201	517.958	0.000254974	0.0194991	0.590977	-1.69211	35.8186	60.6092
Boc	Boc-201	106.469	0.00868215	0.0731111	0.306175	-3.2661	4.76786	15.5723
Bphl	Bphl-201	104.56	2.57157e-06	0.003094	0.407752	-2.45247	5.72544	14.0415
Bpnt1	Bpnt1-001	148.181	0.000168447	0.0163673	2.23034	2.23034	17.9792	8.0612
Brd1	Brd1-001	189.406	0.00675095	0.0660808	2.07511	2.07511	22.5228	10.8538
Brd2	Brd2-007	207.756	0.00207767	0.0408136	2.00904	2.00904	24.4743	12.1821
Brd2	Brd2-001	543.307	0.00505328	0.0582302	3.83104	3.83104	74.3734	19.4134
Brd2	Brd2-002	162.642	0.00540187	0.0599258	3.83077	3.83077	22.2638	5.81183
Brd4	Brd4-005	132.947	8.56094e-06	0.00459817	2.44912	2.44912	16.5325	6.7504
Brd8	Brd8-002	104.036	0.00597086	0.0626099	2.35587	2.35587	12.8085	5.43687
Brix1	Brix1-001	346.825	0.000213444	0.0182978	1.6284	1.6284	38.2366	23.4811
Brms1	Brms1-201	44.1024	0.00406831	0.0532686	1.76824	1.76824	4.99593	2.82537
Brpf1	Brpf1-002	147.065	0.00525667	0.0591609	1.72833	1.72833	16.5372	9.56832
Bscl2	Bscl2-008	270.281	0.00134766	0.0354536	0.534155	-1.87211	17.5958	32.9413
Btaf1	Btaf1-001	197.796	0.0026389	0.044702	1.82656	1.82656	22.6379	12.3937
Btbd10	Btbd10-005	189.67	0.00404225	0.0531707	1.61718	1.61718	20.8617	12.9
Btbd11	Btbd11-005	36.7547	0.00185257	0.0393641	4.4579	4.4579	5.16101	1.15772
Btg1	Btg1-201	862.494	0.000500709	0.0251473	1.68461	1.68461	96.1742	57.0899
Bzw1	Bzw1-001	974.115	0.00272116	0.0453199	1.70939	1.70939	109.144	63.8499
C030014I23Rik	C030014I23Rik-201	18.097	0.0089455	0.0740455	0.368316	-2.71506	0.924479	2.51002
C130023A14Rik	C130023A14Rik-001	15.5729	0.00498623	0.0579433	0.406845	-2.45794	0.85146	2.09284
C130089K02Rik	C130089K02Rik-001	20.3074	0.00323915	0.0484395	0.331475	-3.01682	0.963159	2.90568
C1qtnf1	C1qtnf1-001	39.061	0.00599569	0.0627261	0.359396	-2.78245	1.96166	5.45821
C1qtnf1	C1qtnf1-002	26.484	0.00657217	0.065588	0.359397	-2.78244	1.33004	3.70076
C1qtnf7	C1qtnf7-003	59.5127	0.00961127	0.0767949	0.307219	-3.25501	2.67172	8.69647
C1rl	C1rl-002	84.4637	0.00749722	0.0690226	0.349437	-2.86174	4.15899	11.902
C1s1	C1s1-002	825.497	0.00969071	0.0770184	0.334743	-2.98737	39.428	117.786
C2	C2-004	342.412	0.00846871	0.0722879	0.346432	-2.88657	16.7579	48.3729
C2cd2l	C2cd2l-201	185.826	0.000617259	0.0264949	1.62764	1.62764	20.4836	12.5848
C920006O11Rik	C920006O11Rik-201	34.4962	0.00920781	0.075027	0.582156	-1.71775	2.36458	4.06176
Cab39	Cab39-001	686.141	0.000416783	0.0231578	1.58195	1.58195	74.9009	47.3471
Cables1	Cables1-201	19.0772	0.00736965	0.0684436	0.403157	-2.48043	1.03668	2.57142
Cacna2d1	Cacna2d1-006	148.374	0.00852031	0.0723465	2.1444	2.1444	17.8085	8.30466
Calr	Calr-001	8005.55	0.00569419	0.0611683	0.627203	-1.59438	572.975	913.54
Camk1d	Camk1d-001	167.217	0.000809132	0.0289868	3.19127	3.19127	22.0988	6.92478
Camsap2	Camsap2-002	584.786	0.00357127	0.0506771	1.60877	1.60877	64.206	39.9099
Cand2	Cand2-001	49.1042	0.00653744	0.0654508	0.575083	-1.73888	3.3417	5.81081
Cap1	Cap1-002	149.736	0.00372538	0.0516525	1.80615	1.80615	17.0769	9.45485
Capn10	Capn10-003	49.0408	0.000974626	0.0307428	1.88267	1.88267	5.66566	3.00937
Capn5	Capn5-001	83.7988	0.00862028	0.0727868	0.608969	-1.64212	5.89692	9.68345
Caprin1	Caprin1-001	425.334	0.00436342	0.0548817	1.51309	1.51309	45.7127	30.2115
Car11	Car11-004	41.1146	0.00680879	0.0662581	0.546928	-1.8284	2.71528	4.9646
Card10	Card10-001	35.7758	0.0048001	0.0571872	0.535447	-1.8676	2.3325	4.35617
Card19	Card19-201	534.704	0.00394673	0.0524856	2.44947	2.44947	66.495	27.1467
Carkd	Carkd-006	220.853	0.00664691	0.0658022	0.664236	-1.50549	16.3263	24.579
Cartpt	Cartpt-201	112.814	0.00525511	0.0591609	2.72711	2.72711	14.4016	5.2809
Casc4	Casc4-001	64.3172	0.00627686	0.0638084	2.13524	2.13524	7.71037	3.611
Cask	Cask-003	239.519	0.00415237	0.053707	0.644912	-1.5506	17.4158	27.0049
Casq2	Casq2-005	106.694	0.00955523	0.0766003	0.524462	-1.90672	6.86862	13.0965
Cav1	Cav1-001	203.428	0.00750433	0.0690313	0.566162	-1.76628	13.716	24.2263
Cbarp	Cbarp-202	73.1791	0.00338625	0.0494856	1.84322	1.84322	8.39919	4.5568
Cbarp	Cbarp-201	38.3747	0.00586874	0.0621222	1.84321	1.84321	4.40448	2.38957
Cbr4	Cbr4-001	71.5298	0.00160488	0.0375373	0.498954	-2.00419	4.46476	8.94825
Cbx2	Cbx2-001	41.9906	0.00434617	0.0548548	1.76403	1.76403	4.75307	2.69443
Cbx8	Cbx8-001	51.2723	0.00806459	0.0707514	1.98399	1.98399	6.01775	3.03315
Cc2d1a	Cc2d1a-003	57.0401	0.00368805	0.0514972	0.549559	-1.81964	3.77794	6.8745
Cc2d2a	Cc2d2a-001	187.869	0.00138807	0.0356781	0.655004	-1.52671	13.7799	21.0379
Ccar1	Ccar1-201	1339.26	0.00205831	0.0408136	1.70693	1.70693	149.986	87.8686
Ccbe1	Ccbe1-005	311.088	0.00335141	0.0492049	0.205416	-4.86818	10.2531	49.9139
Ccdc36	Ccdc36-001	20.3902	0.00384844	0.0519512	2.57545	2.57545	2.56758	0.996942
Ccdc80	Ccdc80-201	1303.95	0.0061679	0.0633028	0.267825	-3.73378	52.8581	197.361
Ccl8	Ccl8-001	64.9307	0.00364551	0.0513025	0.259561	-3.85266	2.57016	9.90195
Ccnl2	Ccnl2-002	159.986	0.00332391	0.0490994	0.609751	-1.64001	11.2665	18.4773
Cct3	Cct3-009	855.971	0.000776251	0.0288258	1.59068	1.59068	93.6171	58.8537
Cct3	Cct3-001	36.1769	0.00251973	0.0442076	2.09242	2.09242	4.31212	2.06083
Cct7	Cct7-001	1818.74	7.3173e-05	0.0110514	1.61275	1.61275	199.855	123.922
Cd248	Cd248-201	421.415	0.00585931	0.0621222	0.29277	-3.41565	18.2603	62.3707
Cd320	Cd320-002	103.826	0.00800266	0.0706483	0.544727	-1.83578	6.84014	12.557
Cd9	Cd9-001	1119.76	0.00423877	0.0540639	2.07255	2.07255	133.106	64.2235
Cda	Cda-002	46.7038	0.00843969	0.072218	0.343562	-2.91069	2.27231	6.61398
Cdc16	Cdc16-003	307.578	0.00611656	0.0631109	0.655191	-1.52627	22.564	34.4388
Cdc42	Cdc42-002	113.889	0.000584924	0.0261684	2.16245	2.16245	13.7014	6.33606
Cdh11	Cdh11-001	366.336	0.000790827	0.0288518	0.30115	-3.32061	16.2074	53.8184
Cdh20	Cdh20-001	19.7263	0.00832605	0.0718396	4.10572	4.10572	2.733	0.665655
Cdh6	Cdh6-201	21.1878	0.000555762	0.0259432	7.76235	7.76235	3.18894	0.410822
Cdk11b	Cdk11b-001	568.034	8.99808e-05	0.0122526	1.51507	1.51507	61.0777	40.3136
Cdk11b	Cdk11b-006	193.899	0.00479432	0.0571537	1.82033	1.82033	22.1681	12.1781
Cdk18	Cdk18-001	57.8602	0.00341601	0.0496558	0.53891	-1.8556	3.78716	7.02745
Cdk2	Cdk2-201	100.095	0.00334862	0.0492049	1.65178	1.65178	11.0883	6.71295
Cdk5rap3	Cdk5rap3-009	137.426	0.000765698	0.0288258	0.564614	-1.77112	9.2508	16.3843
Cdkn1a	Cdkn1a-001	8616.88	0.00157679	0.0374342	3.01165	3.01165	1124.89	373.512
Cdkn2aip	Cdkn2aip-001	88.1962	0.00820719	0.0711953	1.74814	1.74814	9.95422	5.69418
Cdon	Cdon-201	104.312	7.39909e-06	0.00433542	0.259699	-3.85062	4.13066	15.9056
Cdon	Cdon-001	19.5166	5.36892e-05	0.00979372	0.259696	-3.85066	0.772834	2.97592
Cdt1	Cdt1-001	104.288	0.00379933	0.0518248	1.83878	1.83878	11.9607	6.50468
Cdyl	Cdyl-201	83.3285	0.00260885	0.0446413	1.80888	1.80888	9.50789	5.25623
Cebpd	Cebpd-001	1754.13	0.0077165	0.0697792	0.514709	-1.94284	111.627	216.874
Celf1	Celf1-005	553.148	5.83623e-06	0.00421923	1.87717	1.87717	63.8475	34.0126
Celf1	Celf1-004	500.804	6.10976e-06	0.00421923	1.8772	1.8772	57.8059	30.7938
Celf1	Celf1-003	91.5802	0.00938865	0.0758129	0.582934	-1.71546	6.28239	10.7772
Celf2	Celf2-203	23.7257	0.000702263	0.0277174	0.305814	-3.26997	1.06156	3.47126
Cenpb	Cenpb-001	613.736	0.00353909	0.0505109	0.636957	-1.56997	44.3136	69.5709
Cep83os	Cep83os-201	64.9624	0.00276806	0.0456757	0.649539	-1.53955	4.74256	7.30142
Cercam	Cercam-001	264.879	0.00392915	0.0523598	0.435301	-2.29726	15.1478	34.7984
Chchd4	Chchd4-001	158.93	0.000107826	0.0131136	1.89341	1.89341	18.3931	9.71428
Chd1	Chd1-001	397.879	0.000495795	0.0249653	1.888	1.888	46.0066	24.3679
Chd1	Chd1-004	71.6975	0.00322519	0.0483803	2.06844	2.06844	8.51789	4.11803
Chd2	Chd2-002	131.531	1.96388e-06	0.0027124	2.81995	2.81995	16.9214	6.00061
Chd2	Chd2-007	227.941	0.000280667	0.0198065	1.92509	1.92509	26.5131	13.7724
Chd2	Chd2-001	491.09	0.000763045	0.0288258	1.64161	1.64161	54.2893	33.0708
Chd7	Chd7-001	343.812	0.00614469	0.0632325	1.93406	1.93406	40.0469	20.7061
Chfr	Chfr-001	87.1814	0.000746006	0.0288258	0.463988	-2.15523	5.19675	11.2002
Chfr	Chfr-008	123.18	0.00157286	0.0374342	0.564504	-1.77147	8.29084	14.6869
Chga	Chga-201	143.23	0.00811087	0.0709325	2.18294	2.18294	17.2764	7.91429
Chid1	Chid1-002	119.008	0.00910664	0.0746443	0.54354	-1.83979	7.83002	14.4056
Chid1	Chid1-201	62.8081	0.00934865	0.0756975	0.535216	-1.8684	4.09386	7.64898
Chka	Chka-001	129.214	0.00969501	0.0770184	1.59187	1.59187	14.1357	8.87994
Chmp3	Chmp3-007	40.771	0.00342498	0.0496815	10.326	10.326	6.28773	0.608921
Chst14	Chst14-001	152.968	0.00339366	0.0494856	0.567748	-1.76135	10.331	18.1964
Chuk	Chuk-002	72.3579	0.00308968	0.0475061	1.91499	1.91499	8.40298	4.38801
Ckap5	Ckap5-201	21.5333	0.00790985	0.0703524	2.21365	2.21365	2.60735	1.17785
Clec2d	Clec2d-001	19.4701	0.00792257	0.0703524	0.275368	-3.6315	0.805964	2.92686
Clip4	Clip4-201	134.852	0.00545048	0.0602575	0.597381	-1.67397	9.38439	15.7092
Cln6	Cln6-001	35.1932	0.00478766	0.0571537	0.486182	-2.05684	2.16119	4.44523
Cln8	Cln8-001	606.772	0.00214909	0.0414931	1.95027	1.95027	70.8535	36.3302
Clp1	Clp1-002	35.9466	0.00372257	0.0516525	1.96836	1.96836	4.20912	2.13839
Clptm1	Clptm1-001	190.085	0.00193967	0.0401127	1.62169	1.62169	20.9271	12.9044
Clybl	Clybl-201	225.975	0.00102416	0.031338	0.397841	-2.51357	12.1703	30.5908
Cmbl	Cmbl-001	54.2025	0.000178517	0.0169206	0.443977	-2.25237	3.14002	7.07248
Cmtr1	Cmtr1-002	130.972	0.00154164	0.0371685	0.550806	-1.81552	8.68652	15.7706
Cnep1r1	Cnep1r1-003	12.945	0.00104214	0.0314675	0.393437	-2.5417	0.691929	1.75868
Cnih4	Cnih4-001	57.8115	0.00294443	0.0465153	1.77886	1.77886	6.56145	3.68857
Cnn2	Cnn2-001	642.045	0.0036002	0.0508498	0.351477	-2.84514	31.7441	90.3162
Cnnm4	Cnnm4-001	50.2841	0.00287615	0.0463112	1.99414	1.99414	5.91067	2.96402
Cnot11	Cnot11-001	57.8379	0.00477781	0.0571537	1.90923	1.90923	6.71062	3.51484
Cnot4	Cnot4-003	87.3035	0.00184122	0.0392524	1.68716	1.68716	9.73983	5.77291
Cnot9	Cnot9-001	174.133	0.00145374	0.0366171	1.51207	1.51207	18.7104	12.3741
Cnpy2	Cnpy2-201	809.297	0.00761503	0.0694219	0.570924	-1.75155	54.8388	96.0528
Coa4	Coa4-001	35.318	0.00646046	0.0651641	0.538893	-1.85565	2.31165	4.28962
Coasy	Coasy-001	227.862	0.00147548	0.0369435	1.5041	1.5041	24.4376	16.2473
Cog8	Cog8-002	174.909	0.00878568	0.073561	0.645732	-1.54863	12.727	19.7094
Col14a1	Col14a1-202	720.733	0.00718636	0.0678825	0.329625	-3.03375	34.047	103.29
Col14a1	Col14a1-001	667.795	0.00720101	0.0679213	0.329769	-3.03243	31.5561	95.6916
Col14a1	Col14a1-201	661.447	0.00763315	0.0694662	0.334203	-2.9922	31.5561	94.4221
Col1a2	Col1a2-003	53.2729	0.00209032	0.040868	0.251641	-3.97392	2.05928	8.18343
Col3a1	Col3a1-004	22.154	0.00149556	0.0369769	0.218641	-4.57371	0.76741	3.50991
Col3a1	Col3a1-001	19304	0.0097908	0.0772714	0.28779	-3.47476	825.883	2869.74
Col4a1	Col4a1-008	168.802	0.00444024	0.0553832	0.129322	-7.73265	3.77943	29.2251
Col5a1	Col5a1-001	2828.39	0.00514316	0.0586024	0.528239	-1.89308	182.885	346.216
Col5a2	Col5a2-002	19.7717	0.00504525	0.0582302	0.386299	-2.58867	1.04373	2.70187
Col5a2	Col5a2-001	5546.67	0.00564936	0.0610735	0.593921	-1.68373	384.688	647.708
Copz2	Copz2-005	378.981	0.00779835	0.0699391	0.477945	-2.09229	23.0223	48.1694
Coq7	Coq7-001	158.022	0.00996358	0.0777465	1.72231	1.72231	17.7491	10.3054
Cox10	Cox10-001	249.378	0.00107262	0.0316644	1.79536	1.79536	28.387	15.8113
Cox7a2l	Cox7a2l-201	1722.66	0.00433046	0.0547325	0.666293	-1.50084	127.565	191.454
Cox7c	Cox7c-002	73.2444	0.00207293	0.0408136	0.229845	-4.35076	2.63908	11.482
Cpeb1	Cpeb1-002	136.763	0.00118692	0.0333621	3.41086	3.41086	18.3183	5.37058
Cpne8	Cpne8-003	206.977	0.00936506	0.0757669	0.560847	-1.78302	13.877	24.743
Cpsf7	Cpsf7-201	246.965	0.00167571	0.0377598	1.66638	1.66638	27.439	16.4662
Cpxm1	Cpxm1-001	56.5372	0.000109868	0.0131136	0.142275	-7.02864	1.37416	9.65846
Cr1l	Cr1l-010	247.569	0.00155404	0.0372363	0.594217	-1.68289	17.1751	28.9037
Crabp1	Crabp1-001	44.2832	0.00315431	0.0478367	1.7228	1.7228	4.97438	2.88738
Crebl2	Crebl2-001	97.6275	0.000790406	0.0288518	0.599582	-1.66783	6.80846	11.3553
Crem	Crem-025	130.838	0.00450352	0.05575	2.28882	2.28882	15.986	6.9844
Crem	Crem-015	52.6698	0.00887813	0.0738393	3.29163	3.29163	7.00489	2.12809
Crim1	Crim1-201	1005.15	4.41534e-06	0.00406548	0.356489	-2.80514	50.1928	140.798
Crlf1	Crlf1-001	96.8349	0.00378612	0.0517493	6.01097	6.01097	14.1741	2.35804
Crocc	Crocc-006	18.9206	0.00963448	0.0768488	0.542375	-1.84374	1.24325	2.29222
Cryab	Cryab-201	9477.7	0.00392761	0.0523598	1.53197	1.53197	1023.09	667.828
Cryz	Cryz-001	78.7009	0.00903169	0.0745164	0.478737	-2.08883	4.78595	9.99704
Cryzl1	Cryzl1-006	107.666	0.00141596	0.0361201	0.534517	-1.87085	7.01216	13.1187
Csad	Csad-201	411.565	0.000779681	0.0288258	0.510216	-1.95996	26.0488	51.0545
Cse1l	Cse1l-001	266.136	0.001536	0.0371685	1.52756	1.52756	28.6995	18.7878
Csnk1a1	Csnk1a1-005	110.701	0.00130581	0.0351658	0.534159	-1.8721	7.20683	13.4919
Csnk1e	Csnk1e-010	239.302	0.00253375	0.0442172	1.73854	1.73854	26.9606	15.5076
Csnk2a1	Csnk2a1-001	1191.61	0.00149839	0.0369769	1.59398	1.59398	130.419	81.8198
Csnk2a2	Csnk2a2-001	24.0593	0.000788031	0.0288518	5.05237	5.05237	3.44215	0.681293
Cstf1	Cstf1-001	117.66	0.00736196	0.068405	1.56358	1.56358	12.7922	8.18136
Cstf3	Cstf3-001	180.192	0.000423267	0.0232698	1.81047	1.81047	20.5658	11.3594
Ctage5	Ctage5-012	73.517	0.00452073	0.0558548	2.3204	2.3204	9.01518	3.88519
Ctdp1	Ctdp1-003	90.8554	0.00799392	0.0706483	1.50591	1.50591	9.74818	6.47326
Ctdsp2	Ctdsp2-201	1074.14	1.8781e-05	0.0061271	0.579073	-1.7269	73.3976	126.75
Ctdspl	Ctdspl-001	63.4724	0.00104317	0.0314675	0.476754	-2.09752	3.84971	8.07483
Ctdspl	Ctdspl-002	58.7466	0.00782891	0.0700508	0.469353	-2.13059	3.52769	7.51608
Ctla2b	Ctla2b-201	184.768	0.000920052	0.0301896	0.224446	-4.45541	6.53421	29.1126
Ctps	Ctps-001	556.679	1.9037e-05	0.0061271	0.443904	-2.25274	32.2456	72.641
Ctsc	Ctsc-002	139.126	0.00593787	0.0625012	0.32114	-3.1139	6.45012	20.0851
Ctso	Ctso-001	147.67	0.00262661	0.0446413	0.474584	-2.10711	8.93047	18.8175
Cul3	Cul3-002	416.212	0.00404562	0.0531789	1.5182	1.5182	44.7858	29.4993
Cul9	Cul9-009	34.4737	0.00178681	0.0387329	0.503723	-1.98522	2.1646	4.29721
Cwf19l1	Cwf19l1-201	52.7503	0.003977	0.0526708	1.85974	1.85974	6.07123	3.26457
Cxcl12	Cxcl12-002	122.676	0.00200012	0.0407098	0.349258	-2.86322	6.03837	17.2892
Cxcl12	Cxcl12-001	694.177	0.00506273	0.0582324	0.258797	-3.86403	27.416	105.936
Cxcl16	Cxcl16-002	148.165	0.00698517	0.0669303	0.38269	-2.61308	7.7714	20.3073
Cxcr5	Cxcr5-201	100.186	0.00706707	0.0673506	0.605448	-1.65167	7.0265	11.6055
Cyb5a	Cyb5a-002	94.6272	0.00396337	0.0525983	4.05545	4.05545	13.0829	3.22599
Cyb5r2	Cyb5r2-001	33.0794	0.0002201	0.0184617	0.333589	-2.9977	1.57607	4.7246
Cyfip2	Cyfip2-001	90.4789	0.00755384	0.0691905	2.52054	2.52054	11.333	4.49624
Cygb	Cygb-001	4277.05	0.00870498	0.0731506	0.315758	-3.16698	195.881	620.353
Cyld	Cyld-004	26.7103	9.70092e-05	0.0125999	12.6774	12.6774	4.17713	0.329494
Cyp1b1	Cyp1b1-201	1973.47	0.00439053	0.0551268	0.331764	-3.01419	93.6583	282.304
Cyp4v3	Cyp4v3-001	151.193	0.00219071	0.0417748	0.525313	-1.90363	9.74297	18.547
Cyp7b1	Cyp7b1-001	376.704	0.00498142	0.0579433	0.168336	-5.9405	10.5512	62.6793
Cys1	Cys1-201	26.4442	0.000319494	0.0204561	0.179289	-5.57759	0.780342	4.35243
Cyth2	Cyth2-008	189.497	0.000749259	0.0288258	1.52394	1.52394	20.4178	13.3981
D030056L22Rik	D030056L22Rik-201	105.417	0.00762219	0.0694219	1.53818	1.53818	11.3957	7.40859
D16Ertd472e	D16Ertd472e-001	44.7662	0.00607664	0.0630015	1.77276	1.77276	5.07527	2.86292
D17Wsu92e	D17Wsu92e-001	600.191	0.00313379	0.0476609	1.65678	1.65678	66.5555	40.1716
D2hgdh	D2hgdh-001	39.8693	0.000433466	0.0236098	0.444038	-2.25206	2.30989	5.202
D3Ertd751e	D3Ertd751e-202	32.3776	0.00159763	0.0375373	0.481098	-2.07858	1.9751	4.1054
D730003I15Rik	D730003I15Rik-001	30.2549	0.00583757	0.0620193	2.59128	2.59128	3.81547	1.47243
Dab2	Dab2-012	40.2643	0.000150666	0.0151893	0.250659	-3.98948	1.55177	6.19074
Dact3	Dact3-001	151.335	0.000577121	0.0261684	0.539037	-1.85516	9.90682	18.3787
Dagla	Dagla-001	157.13	0.00609655	0.0630405	1.86349	1.86349	18.096	9.71082
Dcaf10	Dcaf10-001	340.32	0.00136904	0.0356424	1.53337	1.53337	36.7485	23.9658
Dcaf11	Dcaf11-001	104.914	0.00827132	0.0716231	2.00473	2.00473	12.3514	6.16115
Dck	Dck-001	29.9702	0.00961681	0.0768073	1.80097	1.80097	3.4149	1.89615
Dcp2	Dcp2-002	18.6357	0.00945102	0.0761437	2.74343	2.74343	2.38231	0.86837
Ddias	Ddias-001	33.6399	0.00984467	0.0774437	2.62495	2.62495	4.25563	1.62122
Ddit4l	Ddit4l-001	158.734	0.000933977	0.0301996	5.05084	5.05084	22.7089	4.49606
Ddx10	Ddx10-201	481.689	0.00132222	0.0353059	1.69714	1.69714	53.8432	31.7259
Ddx20	Ddx20-001	97.6106	0.00596903	0.0626099	1.82392	1.82392	11.1665	6.12228
Ddx21	Ddx21-201	1488.62	4.66192e-05	0.00919826	1.88404	1.88404	172.018	91.3026
Ddx27	Ddx27-001	495.16	0.000861022	0.0295485	1.76317	1.76317	56.0402	31.7837
Ddx46	Ddx46-201	298.493	5.04205e-05	0.00944489	1.90985	1.90985	34.636	18.1354
Ddx46	Ddx46-202	269.253	5.4817e-05	0.00988709	1.91162	1.91162	31.2519	16.3484
Ddx58	Ddx58-005	68.6744	0.00195895	0.0403082	0.515465	-1.94	4.37417	8.48587
Deb1	Deb1-201	416.665	0.00912793	0.0746922	2.05034	2.05034	49.376	24.0818
Derl2	Derl2-007	118.097	0.00505107	0.0582302	0.452672	-2.20911	6.92835	15.3055
Dgke	Dgke-001	46.608	0.000271929	0.0196621	1.99217	1.99217	5.47697	2.74924
Dguok	Dguok-002	66.8344	0.00214379	0.0414524	0.390082	-2.56356	3.55166	9.10489
Dhdh	Dhdh-001	134.619	1.99749e-05	0.0062296	0.48554	-2.05956	8.25996	17.0119
Dhrs3	Dhrs3-201	142.523	0.000868915	0.0295485	0.254294	-3.93245	5.55379	21.84
Dhrs3	Dhrs3-002	1558.59	0.00098796	0.0309113	0.372196	-2.68675	80.2	215.478
Dhx29	Dhx29-201	292.957	0.00137053	0.0356424	1.56724	1.56724	31.8767	20.3394
Dio2	Dio2-201	495.557	1.71893e-05	0.00612475	10.8793	10.8793	76.7164	7.05161
Dis3	Dis3-201	126.71	0.000278019	0.0197863	1.6329	1.6329	13.9826	8.56301
Dis3l	Dis3l-001	20.7633	0.00852324	0.0723465	3.66718	3.66718	2.81977	0.768922
Dkc1	Dkc1-001	273.083	0.00158364	0.0374342	1.80262	1.80262	31.125	17.2666
Dkk2	Dkk2-001	88.016	0.000375247	0.0222906	0.123374	-8.10545	1.89171	15.3331
Dkk3	Dkk3-001	2012.22	0.00682808	0.0663123	0.51075	-1.9579	127.44	249.515
Dlc1	Dlc1-002	407.632	0.000222083	0.0184617	0.352215	-2.83918	20.1839	57.3057
Dlc1	Dlc1-001	210.176	0.000262511	0.019562	0.359506	-2.7816	10.5574	29.3664
Dleu2	Dleu2-009	15.8224	0.00378572	0.0517493	0.399254	-2.50467	0.854186	2.13946
Dlg1	Dlg1-001	97.5488	0.00903839	0.0745164	1.71274	1.71274	10.9368	6.38557
Dlgap1	Dlgap1-006	45.8551	0.00912289	0.0746826	5.02555	5.02555	6.55549	1.30443
Dlx2	Dlx2-001	89.5918	0.0088509	0.0737677	5.34493	5.34493	12.9179	2.41685
Dmtn	Dmtn-202	46.0242	0.00483737	0.0574292	5.54701	5.54701	6.66883	1.20224
Dmtn	Dmtn-201	25.6408	0.00571611	0.0612676	5.54695	5.54695	3.7153	0.669792
Dnaja2	Dnaja2-002	85.3459	0.00857708	0.0726588	7.08776	7.08776	12.7279	1.79575
Dnajb2	Dnajb2-004	252.063	0.0021098	0.0410775	1.698	1.698	28.1803	16.5962
Dnajb6	Dnajb6-001	1203.77	0.00060348	0.0263246	1.79192	1.79192	136.944	76.4226
Dnajc1	Dnajc1-009	97.6089	0.000993606	0.0309675	0.466644	-2.14296	5.83966	12.5142
Dnajc1	Dnajc1-007	151.76	0.00605336	0.0629022	0.558179	-1.79154	10.146	18.1769
Dnajc2	Dnajc2-005	46.0372	0.000978177	0.0308046	1.8586	1.8586	5.2976	2.85032
Dnajc2	Dnajc2-006	399.572	0.00266974	0.0448508	2.00522	2.00522	47.0446	23.461
Dnajc21	Dnajc21-001	300.57	0.00418218	0.0538752	1.83859	1.83859	34.471	18.7487
Dnajc30	Dnajc30-001	140.272	0.00306739	0.0473352	0.64876	-1.5414	10.2336	15.7741
Dnajc7	Dnajc7-009	79.4878	0.00802266	0.0707001	1.92447	1.92447	9.2448	4.80381
Dner	Dner-001	172.852	0.00375227	0.0517493	2.36831	2.36831	21.3103	8.9981
Dnlz	Dnlz-002	179.595	0.0055427	0.0607218	0.513439	-1.94765	11.4114	22.2253
Dnm3os	Dnm3os-201	87.9306	0.0030013	0.0467305	0.339324	-2.94704	4.24064	12.4973
Dnm3os	Dnm3os-001	86.8566	0.00300609	0.0467625	0.339299	-2.94725	4.18863	12.345
Dnmt1	Dnmt1-202	125.535	0.0079157	0.0703524	2.16972	2.16972	15.1167	6.9671
Dnpep	Dnpep-004	357.902	0.000209636	0.0182702	0.574978	-1.7392	24.3537	42.3559
Dock1	Dock1-006	17.3714	0.00829486	0.0716984	0.445504	-2.24465	1.0086	2.26396
Dock6	Dock6-201	107.994	0.00893874	0.0740455	0.621639	-1.60865	7.69009	12.3707
Donson	Donson-005	26.623	0.00689918	0.0667013	0.594193	-1.68295	1.84692	3.10829
Dot1l	Dot1l-001	361.045	0.00237429	0.0433925	1.77529	1.77529	40.9513	23.0674
Dph5	Dph5-001	50.4576	0.00965177	0.076896	2.2066	2.2066	6.10428	2.76638
Dse	Dse-201	183.272	0.00253725	0.0442383	0.450539	-2.21957	10.719	23.7916
Dtx3l	Dtx3l-003	101.711	0.00382438	0.0518572	0.542829	-1.8422	6.68666	12.3182
Dubr	Dubr-002	22.1305	0.000118456	0.0134778	0.247422	-4.04168	0.844403	3.41281
Dusp10	Dusp10-001	77.5135	0.00302233	0.0469396	2.81831	2.81831	9.97071	3.53784
Dusp16	Dusp16-005	120.288	0.00115484	0.0330274	1.58314	1.58314	13.1344	8.29639
Dusp18	Dusp18-201	100.025	0.0016071	0.0375373	1.67034	1.67034	11.1221	6.65857
Dusp5	Dusp5-001	60.3865	0.00642788	0.064971	1.95681	1.95681	7.05848	3.60713
Dusp8	Dusp8-001	106.526	0.00509318	0.058278	1.72708	1.72708	11.9758	6.93416
Dync1i2	Dync1i2-003	448.579	0.00145438	0.0366171	3.82097	3.82097	61.3771	16.0632
Dync1i2	Dync1i2-006	598.571	0.00759689	0.0693875	1.78355	1.78355	67.9932	38.1224
Dync1i2	Dync1i2-007	82.0723	0.00809719	0.070845	1.64114	1.64114	9.0721	5.52793
Dync1i2	Dync1i2-008	678.538	0.0088446	0.073747	1.70669	1.70669	75.9871	44.5231
Dync1li1	Dync1li1-201	1009.58	0.00471756	0.0570916	1.85587	1.85587	116.121	62.5698
Dync2li1	Dync2li1-201	87.8411	0.000655582	0.0272421	0.497325	-2.01076	5.47168	11.0022
Dyrk3	Dyrk3-001	18.0034	0.00225456	0.0422015	2.18668	2.18668	2.1726	0.993561
E030030I06Rik	E030030I06Rik-004	26.1272	0.00149609	0.0369769	2.63075	2.63075	3.30699	1.25705
E130309D02Rik	E130309D02Rik-005	106.63	0.00964394	0.0768653	1.5343	1.5343	11.5166	7.50609
E2f1	E2f1-001	155.496	0.00561323	0.0608696	0.579097	-1.72683	10.6256	18.3486
E2f6	E2f6-201	134.777	0.00633216	0.0642048	1.61394	1.61394	14.8139	9.17873
E330034L11Rik	E330034L11Rik-001	35.3992	0.0034854	0.0501441	2.15962	2.15962	4.25716	1.97125
E430018J23Rik	E430018J23Rik-001	34.4305	0.00156989	0.0374295	0.436082	-2.29315	1.97132	4.52052
Eaf1	Eaf1-201	163.871	0.00114467	0.0329768	3.46791	3.46791	22.0204	6.34975
Ebf1	Ebf1-001	257.784	0.00186263	0.0394059	0.210501	-4.75057	8.66418	41.1598
Ebna1bp2	Ebna1bp2-001	355.256	0.00129238	0.0349991	2.11304	2.11304	42.463	20.0957
Echdc2	Echdc2-006	65.9686	0.00374572	0.0517493	0.336855	-2.96863	3.165	9.39572
Eci2	Eci2-201	160.076	0.00890672	0.0739143	0.611882	-1.6343	11.2956	18.4604
Ecsit	Ecsit-002	103.483	0.00925377	0.075181	1.80728	1.80728	11.8042	6.53149
Ednra	Ednra-001	52.3745	0.00776204	0.0698527	0.409001	-2.44498	2.87379	7.02635
Efna5	Efna5-001	345.864	0.000814138	0.0289868	0.498071	-2.00775	21.5643	43.2956
Egfr	Egfr-002	41.6405	0.00279065	0.0457635	0.350404	-2.85385	2.05437	5.86285
Ehbp1	Ehbp1-001	223.155	0.00208571	0.0408191	0.634407	-1.57627	16.0758	25.3399
Ehbp1	Ehbp1-202	49.7247	0.00761048	0.0694219	0.634412	-1.57626	3.58213	5.64639
Eid2b	Eid2b-001	68.8937	0.00649864	0.0653786	0.654055	-1.52892	5.04915	7.71976
Eif1	Eif1-001	3776.75	4.24491e-06	0.00406548	1.91627	1.91627	438.686	228.927
Eif1ad	Eif1ad-201	239.949	0.00240194	0.0434666	1.69642	1.69642	26.8178	15.8085
Eif1b	Eif1b-201	782.665	0.0017009	0.0380496	1.70504	1.70504	87.6202	51.3889
Eif2ak4	Eif2ak4-001	26.5967	0.00469318	0.0569455	2.74154	2.74154	3.39946	1.23998
Eif2b4	Eif2b4-008	75.1754	0.000781883	0.0288518	2.06924	2.06924	8.93207	4.31659
Eif3j2	Eif3j2-001	1860.5	0.000617429	0.0264949	1.68651	1.68651	207.537	123.057
Eif4e	Eif4e-002	19.858	0.00442634	0.0553351	3.30782	3.30782	2.64366	0.799215
Eif6	Eif6-008	84.0995	0.00407609	0.0532686	2.59953	2.59953	10.614	4.08306
Elavl2	Elavl2-008	46.9956	0.00651736	0.0654508	3.26189	3.26189	6.23875	1.91262
Elavl2	Elavl2-002	21.5157	0.00869518	0.0731379	3.26186	3.26186	2.85625	0.875649
Elavl3	Elavl3-201	320.37	0.00488589	0.0575319	2.63555	2.63555	40.5679	15.3925
Elk3	Elk3-002	126.102	0.000179869	0.0169656	0.345941	-2.89067	6.16533	17.8219
Elovl4	Elovl4-001	51.3725	0.000465582	0.0243268	2.76592	2.76592	6.57971	2.37885
Emd	Emd-002	92.6384	0.000388791	0.0225756	2.98083	2.98083	12.0664	4.048
Emilin1	Emilin1-001	827.397	4.02324e-05	0.00886317	0.503265	-1.98702	51.9229	103.172
Eml4	Eml4-201	86.2206	0.00201929	0.0408136	0.468324	-2.13527	5.17023	11.0399
Emp1	Emp1-004	33.8344	0.00365639	0.0513504	0.477564	-2.09396	2.05433	4.30169
Emp1	Emp1-201	2348.01	0.00561621	0.0608696	0.589716	-1.69573	162.17	274.997
Emp1	Emp1-002	330.592	0.00591818	0.0623618	0.590832	-1.69253	22.8584	38.6885
Emp1	Emp1-001	87.3873	0.00744188	0.06876	0.573206	-1.74457	5.93548	10.3549
Eno1b	Eno1b-201	1515.33	0.00611499	0.0631109	0.481532	-2.07671	92.4913	192.077
Enpp5	Enpp5-003	120.811	0.0067013	0.0659086	0.560504	-1.78411	8.09699	14.4459
Epas1	Epas1-201	370.134	0.00880587	0.0735827	0.307834	-3.2485	16.6408	54.0578
Epb41l2	Epb41l2-202	1076.24	0.00391802	0.0523558	0.651877	-1.53403	78.729	120.773
Epb41l4a	Epb41l4a-201	125.059	0.000419845	0.0231947	2.43022	2.43022	15.521	6.38664
Epb41l4b	Epb41l4b-002	57.2369	0.00251418	0.0441947	2.12215	2.12215	6.84971	3.22773
Epc2	Epc2-001	361.859	0.0066816	0.0659086	1.64207	1.64207	40.0068	24.3636
Epha4	Epha4-002	54.3752	0.00487456	0.0575319	0.501066	-1.99574	3.40298	6.79147
Ephb2	Ephb2-001	234.018	0.001029	0.0314325	0.280822	-3.56097	9.8307	35.0068
Eps15l1	Eps15l1-002	29.5693	0.00333752	0.0491128	0.458127	-2.1828	1.74821	3.816
Ept1	Ept1-001	74.6261	0.00148603	0.0369769	1.70443	1.70443	8.35348	4.90104
Erc1	Erc1-201	133.785	0.00351533	0.0504247	2.04967	2.04967	15.8523	7.73412
Ercc5	Ercc5-001	299.278	0.00127149	0.034671	1.51873	1.51873	32.2073	21.2067
Erf	Erf-001	567.301	0.00929903	0.0754173	1.6457	1.6457	62.7669	38.1399
Esd	Esd-011	775.485	0.0015031	0.0369769	1.75239	1.75239	87.5932	49.9851
Esd	Esd-001	332.084	0.00170897	0.0380496	1.60528	1.60528	36.4337	22.6962
Esd	Esd-002	2946.54	0.00420568	0.0539719	1.78472	1.78472	334.775	187.578
Esd	Esd-004	40.599	0.00740937	0.0686066	2.14419	2.14419	4.87272	2.27253
Esf1	Esf1-001	771.518	6.9923e-05	0.0109309	1.51671	1.51671	82.9893	54.7165
Etnk1	Etnk1-001	405.474	0.000221719	0.0184617	1.57678	1.57678	44.2125	28.0397
Etv5	Etv5-002	19.5448	0.00414368	0.053707	5.16934	5.16934	2.80524	0.542669
Eva1b	Eva1b-001	42.6447	0.000647751	0.0270669	0.272048	-3.67583	1.74923	6.42987
Eva1b	Eva1b-003	151.921	0.00343203	0.0497092	0.414961	-2.40986	8.41702	20.2839
Evc	Evc-001	96.3823	0.00398604	0.0527543	0.541626	-1.84629	6.32784	11.683
Exosc10	Exosc10-009	50.2896	0.00106718	0.0316644	2.98703	2.98703	6.55333	2.19393
Exosc2	Exosc2-001	85.8042	0.00824828	0.0715196	1.76799	1.76799	9.71947	5.49747
Exosc9	Exosc9-008	239.821	0.00357224	0.0506771	1.66618	1.66618	26.6441	15.9911
Ext1	Ext1-001	944.901	0.000321527	0.0204755	0.388388	-2.57474	50.0644	128.903
Ezh2	Ezh2-013	25.1463	0.00923758	0.0751354	2.25815	2.25815	3.06132	1.35568
Ezr	Ezr-001	1113.57	0.00455731	0.0561275	1.7496	1.7496	125.716	71.8542
F730043M19Rik	F730043M19Rik-002	37.5651	0.00275382	0.0455499	0.352362	-2.83799	1.86058	5.28031
Fads3	Fads3-201	355.886	0.00727752	0.0682503	0.623802	-1.60307	25.3926	40.7062
Fads6	Fads6-001	63.0421	0.00643909	0.0650163	0.564772	-1.77063	4.24436	7.51518
Fah	Fah-001	75.3016	0.00474514	0.0571308	0.585016	-1.70935	5.17651	8.8485
Fahd2a	Fahd2a-001	45.4875	0.00562477	0.0608696	0.567236	-1.76294	3.07043	5.41297
Fam101b	Fam101b-001	289.516	0.000350873	0.0216066	0.376876	-2.65339	15.0265	39.8714
Fam122b	Fam122b-001	169.869	0.00732322	0.0682803	2.03169	2.03169	20.0767	9.88179
Fam126a	Fam126a-001	465.187	0.000249511	0.0194991	1.53921	1.53921	50.2991	32.6785
Fam133b	Fam133b-005	33.9121	0.00243575	0.0437321	4.87372	4.87372	4.82671	0.990356
Fam135a	Fam135a-008	144.764	0.0027064	0.0451292	1.51944	1.51944	15.5816	10.2548
Fam160a2	Fam160a2-001	82.3867	0.00184464	0.039282	2.01158	2.01158	9.70898	4.82656
Fam162a	Fam162a-201	1686.35	0.0066871	0.0659086	0.48426	-2.065	103.299	213.312
Fam163a	Fam163a-001	49.5863	0.00701948	0.0671775	2.01033	2.01033	5.84251	2.90624
Fam169a	Fam169a-202	13.5551	0.000480807	0.0246807	3.13276	3.13276	1.78449	0.569624
Fam171a2	Fam171a2-001	133.715	0.00355348	0.0505876	1.66886	1.66886	14.8637	8.90648
Fam171b	Fam171b-001	797.089	0.00262264	0.0446413	1.83217	1.83217	91.315	49.8399
Fam180a	Fam180a-001	14.2487	0.00252098	0.0442076	0.426638	-2.34391	0.804122	1.88479
Fam189b	Fam189b-005	128.879	0.000393535	0.0227146	0.511476	-1.95513	8.1695	15.9724
Fam196a	Fam196a-002	30.7659	0.005197	0.0589588	0.458193	-2.18249	1.81913	3.97023
Fam20a	Fam20a-001	138.957	0.00350182	0.0503055	0.198811	-5.02991	4.46097	22.4383
Fam217b	Fam217b-001	193.049	0.000287642	0.0199349	0.441423	-2.2654	11.1415	25.2399
Fam26e	Fam26e-201	76.1969	0.00603175	0.0628056	0.304902	-3.27974	3.40184	11.1572
Fam46a	Fam46a-002	480.362	6.22755e-05	0.0106563	0.580037	-1.72403	32.8562	56.645
Fam46a	Fam46a-001	108.415	0.000249624	0.0194991	0.580017	-1.72409	7.41533	12.7847
Fam46b	Fam46b-001	30.8358	0.00291053	0.0463635	0.276892	-3.61152	1.28175	4.62906
Fam63a	Fam63a-005	317.244	0.00204264	0.0408136	1.50846	1.50846	34.0587	22.5784
Fam78b	Fam78b-002	151.688	0.00513027	0.0585412	1.95145	1.95145	17.716	9.07841
Fam84a	Fam84a-201	36.3714	0.00106911	0.0316644	0.407357	-2.45485	1.99031	4.88591
Fam89b	Fam89b-003	250.08	2.46332e-05	0.00681921	1.93832	1.93832	29.1484	15.038
Fam89b	Fam89b-002	74.576	0.000138592	0.0147242	1.93827	1.93827	8.69222	4.48453
Fam89b	Fam89b-001	55.7159	0.000325142	0.0204787	2.04283	2.04283	6.59548	3.2286
Farp1	Farp1-001	209.862	0.00245623	0.043787	0.626321	-1.59663	15.0082	23.9625
Farsb	Farsb-004	530.57	0.000247021	0.0194991	1.54512	1.54512	57.4459	37.1789
Farsb	Farsb-001	14.749	0.00990102	0.0775786	2.49903	2.49903	1.84344	0.737662
Fas	Fas-201	57.7745	0.000588388	0.0261684	0.400072	-2.49955	3.12333	7.80691
Fbl	Fbl-001	551.829	8.25871e-06	0.00459817	2.23441	2.23441	66.988	29.9802
Fblim1	Fblim1-001	89.7962	0.00200422	0.0407503	0.377556	-2.64862	4.66641	12.3595
Fblim1	Fblim1-201	37.2558	0.0026949	0.0450661	0.377554	-2.64863	1.93606	5.12789
Fblim1	Fblim1-002	31.8023	0.00289015	0.0463112	0.377556	-2.64861	1.65266	4.37726
Fbln7	Fbln7-001	48.9119	0.00659045	0.0656335	0.367747	-2.71926	2.49597	6.78721
Fbxo28	Fbxo28-003	38.3732	0.00416231	0.0537266	3.09317	3.09317	5.03819	1.62881
Fbxo3	Fbxo3-004	132.853	0.00358631	0.0507113	2.42499	2.42499	16.4792	6.79557
Fbxo3	Fbxo3-001	117.588	0.00950954	0.0764053	0.343998	-2.90699	5.72625	16.6462
Fbxo33	Fbxo33-002	77.444	0.00198425	0.0405575	2.16695	2.16695	9.3223	4.30204
Fbxo34	Fbxo34-201	161.425	0.00407553	0.0532686	1.78991	1.78991	18.3574	10.256
Fbxo45	Fbxo45-001	142.017	0.000550574	0.025878	1.94589	1.94589	16.5723	8.51659
Fbxw7	Fbxw7-002	93.8747	0.000721452	0.0282961	4.84044	4.84044	13.3478	2.75756
Fdxr	Fdxr-002	48.7158	0.00320183	0.048217	0.592199	-1.68862	3.37295	5.69563
Fem1b	Fem1b-201	569.969	0.00166235	0.0377598	1.67159	1.67159	63.3922	37.9232
Fendrr	Fendrr-002	21.8306	0.00407297	0.0532686	0.30063	-3.32634	0.964602	3.2086
Fgf18	Fgf18-002	79.6476	0.00109536	0.0320838	0.225312	-4.43829	2.82524	12.5392
Fhl2	Fhl2-001	339.744	0.00162788	0.0376051	0.242116	-4.13025	12.7478	52.6516
Fip1l1	Fip1l1-003	134.726	0.00101327	0.0312682	1.75764	1.75764	15.2324	8.66639
Fip1l1	Fip1l1-011	180.784	0.00284844	0.0462836	2.13973	2.13973	21.6852	10.1345
Fitm2	Fitm2-001	140.806	0.000932743	0.0301996	1.54232	1.54232	15.2357	9.87841
Fiz1	Fiz1-001	73.4172	0.0096379	0.0768488	1.51837	1.51837	7.90026	5.20312
Fkbp4	Fkbp4-002	44.1947	0.00282176	0.0461214	2.49497	2.49497	5.52156	2.21307
Fkbp5	Fkbp5-001	131.985	0.00639718	0.0646945	0.538679	-1.85639	8.63667	16.0331
Flot1	Flot1-001	803.313	0.00105565	0.0315975	0.493813	-2.02506	49.8169	100.882
Flt1	Flt1-002	374.854	0.00552469	0.0607218	0.190683	-5.24431	11.6336	61.0104
Fmo2	Fmo2-006	287.137	0.0060582	0.0629022	0.231568	-4.31839	10.4065	44.9395
Fmo5	Fmo5-003	19.0971	2.12362e-05	0.00631729	0.202358	-4.94173	0.621881	3.07316
Fmr1	Fmr1-009	68.7083	1.28454e-05	0.0054541	0.250037	-3.99941	2.64293	10.5702
Fmr1	Fmr1-008	270.874	4.621e-05	0.00919826	0.251366	-3.97827	10.462	41.6205
Fmr1	Fmr1-006	190.525	0.00228961	0.0426697	0.494035	-2.02415	11.8186	23.9226
Fmr1	Fmr1-007	162.498	0.00261312	0.0446413	0.451914	-2.21281	9.52283	21.0722
Fn1	Fn1-011	159.196	0.00217364	0.0416959	0.251509	-3.976	6.1513	24.4575
Fn1	Fn1-005	44.2755	0.00353723	0.0505109	0.356122	-2.80802	2.20934	6.20388
Fn1	Fn1-006	234.334	0.00728551	0.0682523	0.345142	-2.89736	11.4383	33.1408
Fnbp1	Fnbp1-003	124.679	0.000539906	0.025878	0.413226	-2.41998	6.88835	16.6697
Fndc1	Fndc1-001	41.2593	0.00882711	0.0736964	0.290073	-3.44741	1.77558	6.12116
Fndc10	Fndc10-001	130.901	0.000158803	0.0155082	0.457457	-2.186	7.73188	16.9019
Fndc3a	Fndc3a-001	443.011	0.00358777	0.0507113	0.621147	-1.60992	31.5319	50.7639
Fndc5	Fndc5-001	78.2277	0.00309566	0.0475061	0.253886	-3.93878	3.0446	11.992
Fosl1	Fosl1-201	212.377	1.61524e-06	0.00246925	9.19665	9.19665	32.4553	3.52904
Foxk2	Foxk2-001	214.112	0.00442829	0.0553351	1.50233	1.50233	22.9533	15.2785
Foxp1	Foxp1-201	563.427	0.00408864	0.0533454	0.612558	-1.6325	39.783	64.9457
Frmd4a	Frmd4a-013	161.809	0.00151507	0.0370686	2.92014	2.92014	20.9808	7.18484
Fstl3	Fstl3-002	746.018	0.00371634	0.0516525	0.574618	-1.74029	50.7446	88.3101
Fstl3	Fstl3-001	319.811	0.00554211	0.0607218	0.455867	-2.19362	18.8477	41.3448
Ftsj3	Ftsj3-001	607.705	0.00202779	0.0408136	1.57895	1.57895	66.2951	41.9869
Fubp1	Fubp1-005	160.745	0.00453275	0.0559319	2.47281	2.47281	20.0381	8.10335
Fuom	Fuom-014	65.5074	0.00192005	0.0398975	0.361252	-2.76815	3.30166	9.1395
Furin	Furin-004	17.4896	0.0073446	0.0683752	2.61811	2.61811	2.21114	0.844554
Fus	Fus-006	1391.79	0.00442819	0.0553351	1.87819	1.87819	160.675	85.5477
Fxr1	Fxr1-009	761.585	0.000570948	0.0261684	1.83722	1.83722	87.3227	47.5298
Fxyd3	Fxyd3-002	503.642	0.00133012	0.0353059	0.498213	-2.00718	31.4072	63.0398
Fzd2	Fzd2-001	250.498	2.73023e-05	0.00733219	0.339426	-2.94615	12.0834	35.5995
Fzd4	Fzd4-001	143.283	0.00158164	0.0374342	0.356246	-2.80705	7.15157	20.0748
Fzd7	Fzd7-001	78.7779	0.000866813	0.0295485	0.444825	-2.24808	4.56939	10.2723
Gabbr1	Gabbr1-002	144.444	0.00731064	0.0682803	1.53955	1.53955	15.6194	10.1454
Gabpa	Gabpa-001	91.6891	0.00849724	0.0722879	1.85585	1.85585	10.546	5.68258
Gal	Gal-201	1510.07	0.00738047	0.0684783	2.30549	2.30549	184.86	80.1824
Galk1	Galk1-001	258.466	0.000688717	0.0277174	0.508962	-1.96478	16.3339	32.0925
Galt	Galt-008	71.7145	0.00167141	0.0377598	0.441901	-2.26295	4.14182	9.37272
Gar1	Gar1-006	27.0975	0.00233238	0.0430333	4.41657	4.41657	3.79938	0.860255
Gar1	Gar1-005	165.681	0.00663167	0.0657479	2.30763	2.30763	20.2873	8.79141
Gas1	Gas1-001	360.563	0.00973564	0.0771589	0.57812	-1.72975	24.6139	42.5758
Gatad2a	Gatad2a-002	778.39	0.00792257	0.0703524	1.62581	1.62581	85.7693	52.7548
Gatsl2	Gatsl2-003	61.1487	0.00329087	0.0489326	0.577274	-1.73228	4.17073	7.22486
Gatsl3	Gatsl3-001	47.3624	0.00186666	0.0394467	0.520395	-1.92162	3.03448	5.8311
Gca	Gca-001	37.5986	0.000897849	0.0298809	0.449587	-2.22426	2.19601	4.8845
Gch1	Gch1-201	103.98	0.00150167	0.0369769	2.31289	2.31289	12.7399	5.5082
Gclc	Gclc-001	2057.36	8.47456e-05	0.0118742	6.27379	6.27379	302.688	48.2464
Gclm	Gclm-002	663.845	0.000362963	0.02207	3.12311	3.12311	87.3369	27.9647
Gclm	Gclm-001	407.939	0.00126761	0.0346192	2.36246	2.36246	50.2609	21.2748
Gda	Gda-001	4033.46	0.00663395	0.0657479	0.290266	-3.44511	173.665	598.294
Gdf1	Gdf1-001	57.5719	0.000213866	0.0182978	0.494982	-2.02028	3.57559	7.22367
Gdf15	Gdf15-002	416.7	4.23346e-05	0.00886317	2.62001	2.62001	52.691	20.1109
Gdf6	Gdf6-001	112.647	0.000121836	0.0136158	0.182978	-5.46515	3.38018	18.4732
Gdnf	Gdnf-201	415.042	0.00026101	0.019562	1.66621	1.66621	46.1116	27.6745
Gemin2	Gemin2-001	34.6996	0.00777247	0.0698691	2.649	2.649	4.39931	1.66074
Gfap	Gfap-201	926.266	0.0328181	0.163352	1.67357	1.67357	107.892	64.468
Gfm1	Gfm1-001	128.124	0.00676325	0.0661143	1.54046	1.54046	13.8575	8.99573
Gfod1	Gfod1-201	47.8161	0.00173815	0.0383083	2.40143	2.40143	5.91631	2.46366
Gfra4	Gfra4-008	91.56	0.00340862	0.0496303	0.317566	-3.14895	4.21067	13.2592
Ggcx	Ggcx-001	171.545	0.000601904	0.0263246	0.518889	-1.9272	10.9712	21.1436
Ghr	Ghr-003	35.6004	0.000209763	0.0182702	0.198513	-5.03746	1.1415	5.75028
Ghr	Ghr-005	373.566	0.000257093	0.0194991	0.388976	-2.57085	19.8134	50.9372
Gins3	Gins3-001	43.4162	0.00446123	0.055403	1.84283	1.84283	4.9828	2.70388
Gjc2	Gjc2-002	26.8249	0.000932049	0.0301996	0.192285	-5.20062	0.838197	4.35914
Glb1l	Glb1l-010	74.8692	0.00330624	0.049014	0.37468	-2.66894	3.87027	10.3295
Glce	Glce-201	133.859	0.000467167	0.0243268	1.68145	1.68145	14.9169	8.87144
Glrx2	Glrx2-009	213.735	0.00602177	0.0627582	0.611	-1.63666	15.0695	24.6637
Gls	Gls-017	37.1179	0.00131329	0.0352908	0.344731	-2.90081	1.81027	5.25126
Gls	Gls-002	332.803	0.00196701	0.0403518	1.56685	1.56685	36.2092	23.1095
Glt8d1	Glt8d1-202	360.697	6.07188e-05	0.0105771	0.644743	-1.55101	26.2229	40.6719
Gm10132	Gm10132-001	1109.93	0.00518875	0.0589481	1.78195	1.78195	126.043	70.7333
Gm10600	Gm10600-201	93.7496	0.00669896	0.0659086	0.153426	-6.51782	2.42943	15.8346
Gm10638	Gm10638-201	16.3617	0.000105108	0.013112	0.282098	-3.54486	0.689661	2.44475
Gm10643	Gm10643-201	13.8049	0.00264014	0.044702	0.357263	-2.79906	0.690407	1.93249
Gm11537	Gm11537-001	137.13	7.56702e-05	0.0111692	1.9073	1.9073	15.9056	8.33932
Gm11675	Gm11675-001	36.5397	0.00547915	0.0604363	1.89674	1.89674	4.23103	2.23069
Gm11889	Gm11889-001	94.7125	0.00708566	0.0673921	1.53181	1.53181	10.2236	6.67419
Gm12350	Gm12350-001	52.9003	0.00720453	0.0679214	3.41271	3.41271	7.08634	2.07646
Gm12583	Gm12583-001	83.0328	0.00323693	0.0484395	2.46057	2.46057	10.3377	4.20134
Gm13135	Gm13135-001	270.172	0.00250972	0.0441947	1.89931	1.89931	31.297	16.4781
Gm13205	Gm13205-001	22.0848	0.00164338	0.0376051	3.05817	3.05817	2.89258	0.945856
Gm13341	Gm13341-001	35.6705	0.00995188	0.0777033	1.7337	1.7337	4.01514	2.31594
Gm13378	Gm13378-001	82.4934	0.00947013	0.0762342	1.74966	1.74966	9.31318	5.32286
Gm14232	Gm14232-001	32.7802	0.00138285	0.0356517	2.45297	2.45297	4.07798	1.66247
Gm14391	Gm14391-005	20.9603	0.00829152	0.0716984	0.428152	-2.33562	1.18567	2.76926
Gm15210	Gm15210-001	320.712	0.00158197	0.0374342	1.69204	1.69204	35.8137	21.166
Gm15522	Gm15522-001	43.4229	0.00234419	0.043155	2.21	2.21	5.25546	2.37803
Gm15725	Gm15725-001	3330.02	0.00150289	0.0369769	0.590417	-1.69372	230.155	389.818
Gm15987	Gm15987-001	77.0606	0.00113684	0.0328943	0.170272	-5.87296	2.17902	12.7973
Gm16062	Gm16062-001	96.6873	1.01521e-06	0.0022213	9.16937	9.16937	14.772	1.61102
Gm16174	Gm16174-001	16.7329	0.0054195	0.0600868	0.42202	-2.36956	0.937536	2.22154
Gm16199	Gm16199-001	73.9678	0.000626527	0.0267389	1.83101	1.83101	8.47211	4.62702
Gm17711	Gm17711-201	115.832	0.00486211	0.0574656	0.531671	-1.88086	7.51946	14.1431
Gm18913	Gm18913-001	102.593	0.000286616	0.0199349	2.01138	2.01138	12.0899	6.01076
Gm1976	Gm1976-001	71.5861	0.00138064	0.0356424	0.620607	-1.61133	5.09269	8.20599
Gm19938	Gm19938-001	42.2634	0.000469274	0.0243268	0.230124	-4.34549	1.52424	6.62359
Gm2026	Gm2026-001	197.462	0.00669981	0.0659086	0.468193	-2.13587	11.8387	25.2859
Gm20432	Gm20432-001	18.9423	0.00180783	0.0389241	3.66288	3.66288	2.57192	0.702159
Gm20559	Gm20559-001	28.8973	0.00405341	0.053209	0.345477	-2.89455	1.4115	4.08566
Gm20721	Gm20721-201	2026.1	0.003828	0.0518698	5.50025	5.50025	293.253	53.3164
Gm20768	Gm20768-001	484.442	0.00558846	0.0608499	1.86493	1.86493	55.8045	29.9231
Gm21992	Gm21992-003	52.8313	0.00535398	0.0595996	0.417631	-2.39446	2.9396	7.03875
Gm2245	Gm2245-001	18.529	0.00990194	0.0775786	0.440458	-2.27036	1.06784	2.42439
Gm26603	Gm26603-201	23.5505	0.00358319	0.0507113	0.405948	-2.46337	1.28573	3.16723
Gm26735	Gm26735-201	2710.18	0.000153147	0.0153292	2.22382	2.22382	328.571	147.751
Gm26751	Gm26751-201	97.0419	0.0010721	0.0316644	0.43208	-2.31439	5.52255	12.7813
Gm26883	Gm26883-201	393.733	0.0061958	0.063421	0.635258	-1.57416	28.3857	44.6837
Gm27219	Gm27219-001	74.232	0.00109136	0.032022	2.44311	2.44311	9.2253	3.77605
Gm28221	Gm28221-001	23.1111	0.0028825	0.0463112	3.45851	3.45851	3.10395	0.897483
Gm28661	Gm28661-001	7761.86	0.0020305	0.0408136	1.72819	1.72819	872.785	505.03
Gm36944	Gm36944-001	156.3	0.00285772	0.0463112	0.3734	-2.67809	8.06064	21.5872
Gm38042	Gm38042-001	50.9861	0.00214114	0.0414524	0.328124	-3.04763	2.40068	7.31639
Gm38211	Gm38211-001	112.683	0.00419523	0.0539714	0.336695	-2.97005	5.4044	16.0513
Gm3837	Gm3837-001	267.829	0.00477917	0.0571537	1.61021	1.61021	29.4149	18.2678
Gm3934	Gm3934-001	592.429	0.00141307	0.0360941	3.38235	3.38235	79.2202	23.4216
Gm4070	Gm4070-001	52.0969	0.000209599	0.0182702	0.159975	-6.25096	1.39839	8.74131
Gm4070	Gm4070-002	149.435	0.000271331	0.0196621	0.183404	-5.45244	4.49265	24.4959
Gm42480	Gm42480-001	20.4087	0.00207471	0.0408136	0.298025	-3.35542	0.896018	3.00651
Gm42635	Gm42635-001	29.0638	0.00522323	0.0589588	0.299116	-3.34318	1.27945	4.27742
Gm42639	Gm42639-001	35.5462	0.00071595	0.0281947	0.165838	-6.03	0.983298	5.92929
Gm42640	Gm42640-001	36.3966	0.00195496	0.0403082	0.192514	-5.19443	1.13838	5.91325
Gm43062	Gm43062-001	29.07	0.00550519	0.0606889	2.10204	2.10204	3.46954	1.65056
Gm43096	Gm43096-001	32.8757	0.00396828	0.0526273	2.60637	2.60637	4.15183	1.59295
Gm43343	Gm43343-001	24.4003	0.00801114	0.0706676	0.424716	-2.35452	1.37292	3.23256
Gm43359	Gm43359-001	26.8254	0.00969348	0.0770184	0.38392	-2.60471	1.41012	3.67294
Gm43519	Gm43519-001	17.2973	0.00300162	0.0467305	0.387525	-2.58048	0.915087	2.36136
Gm43737	Gm43737-001	26.1548	0.00626769	0.0637853	2.43486	2.43486	3.24763	1.33381
Gm4374	Gm4374-001	22.2249	0.00221445	0.0419859	2.45286	2.45286	2.76483	1.12719
Gm43788	Gm43788-001	19.9645	0.00235816	0.0431793	0.248872	-4.01813	0.765196	3.07466
Gm43794	Gm43794-001	18.3319	0.00119129	0.0333621	0.32497	-3.07721	0.857188	2.63775
Gm44436	Gm44436-001	21.8742	0.00155138	0.0372363	0.299675	-3.33695	0.964267	3.21771
Gm44694	Gm44694-001	29.7266	0.00493401	0.057646	0.387172	-2.58283	1.57166	4.05932
Gm4707	Gm4707-001	110.49	0.00254276	0.0442611	2.08139	2.08139	13.1501	6.31793
Gm4879	Gm4879-001	142.974	0.00298905	0.0466851	1.5445	1.5445	15.4779	10.0213
Gm4951	Gm4951-001	24.0132	0.00392886	0.0523598	0.217633	-4.59489	0.828773	3.80812
Gm5586	Gm5586-001	187.234	0.00986844	0.0775628	2.62729	2.62729	23.6912	9.01736
Gm5617	Gm5617-201	74.6519	0.00415279	0.053707	0.565251	-1.76912	5.02854	8.89612
Gm6806	Gm6806-001	14.7372	0.00498173	0.0579433	0.348669	-2.86805	0.724531	2.07799
Gm7265	Gm7265-001	31.3867	0.00208426	0.0408191	0.39659	-2.52149	1.68678	4.25321
Gm8566	Gm8566-001	263.956	0.00665453	0.0658022	2.07006	2.07006	31.3659	15.1522
Gm9134	Gm9134-001	48.3323	0.00299761	0.0467305	1.98826	1.98826	5.67629	2.85491
Gm9333	Gm9333-001	222.281	0.00836424	0.0718804	1.55324	1.55324	24.111	15.523
Gm9575	Gm9575-001	64.2126	0.00163314	0.0376051	1.9461	1.9461	7.49339	3.85046
Gm9774	Gm9774-201	462.11	0.00114975	0.0330007	1.54411	1.54411	50.0221	32.3955
Gmeb1	Gmeb1-001	106.86	0.00559931	0.0608499	1.81944	1.81944	12.2152	6.71373
Gnas	Gnas-003	71.388	0.00139342	0.0357337	1.90786	1.90786	8.28096	4.34046
Gnas	Gnas-013	50.7731	0.00478806	0.0571537	2.61691	2.61691	6.41832	2.45264
Gng11	Gng11-001	930.867	0.00552607	0.0607218	0.504462	-1.98231	58.5026	115.97
Gng4	Gng4-001	97.9575	5.06426e-06	0.00421923	4.71268	4.71268	13.8731	2.94378
Gnl2	Gnl2-001	259.548	1.44343e-05	0.00581461	1.99005	1.99005	30.4902	15.3214
Gnl2	Gnl2-006	382.255	0.00155169	0.0372363	1.83188	1.83188	43.7891	23.904
Gnl3	Gnl3-201	770.736	0.00040511	0.0228374	1.66212	1.66212	85.5594	51.4761
Golga4	Golga4-003	169.384	0.00924037	0.0751354	1.7682	1.7682	19.1877	10.8516
Gosr1	Gosr1-001	32.4779	0.00172557	0.0381758	2.65569	2.65569	4.12013	1.55143
Gpalpp1	Gpalpp1-201	200.478	0.00202255	0.0408136	1.55384	1.55384	21.7489	13.9969
Gpat4	Gpat4-001	472.783	0.000223016	0.0184617	1.56542	1.56542	51.4229	32.8492
Gpatch4	Gpatch4-001	342.285	0.000254594	0.0194991	2.47292	2.47292	42.6689	17.2544
Gpc1	Gpc1-001	107.086	0.00101959	0.0313205	2.27186	2.27186	13.0579	5.7477
Gpc6	Gpc6-003	21.3296	0.00163684	0.0376051	0.223197	-4.48035	0.750995	3.36472
Gpn3	Gpn3-005	50.7931	0.00358251	0.0507113	2.02726	2.02726	5.99939	2.95936
Gpr176	Gpr176-001	81.2403	0.00422344	0.0540342	0.359118	-2.7846	4.07771	11.3548
Gpr39	Gpr39-001	184.135	0.000310838	0.0202721	0.231265	-4.32405	6.66667	28.827
Gpr88	Gpr88-001	94.9113	4.95692e-05	0.00939677	0.205582	-4.86425	3.13019	15.226
Gprc5a	Gprc5a-001	18.9615	0.000972782	0.0307348	2.87451	2.87451	2.44999	0.852315
Gprc5b	Gprc5b-001	200.526	0.00525664	0.0591609	2.07679	2.07679	23.8506	11.4844
Gprin3	Gprin3-001	39.1906	0.000825655	0.029031	0.352696	-2.8353	1.94239	5.50725
Grasp	Grasp-201	104.129	0.000146115	0.0150265	0.506325	-1.97502	6.55926	12.9546
Grb10	Grb10-009	2088.84	0.000173033	0.0165632	0.645735	-1.54862	151.992	235.378
Grb10	Grb10-005	103.412	0.000297017	0.0200309	0.591568	-1.69042	7.15552	12.0959
Grhpr	Grhpr-001	129.45	0.000828211	0.029064	0.455824	-2.19383	7.62856	16.7358
Grwd1	Grwd1-003	92.1136	0.00808138	0.0708027	1.69775	1.69775	10.2977	6.06549
Gsn	Gsn-001	930.099	0.00876416	0.0734316	0.607637	-1.64572	65.3683	107.578
Gsr	Gsr-001	158.378	2.50395e-05	0.00681921	2.22954	2.22954	19.2145	8.61816
Gsta4	Gsta4-201	160.018	0.00203401	0.0408136	2.22548	2.22548	19.4038	8.71894
Gstp1	Gstp1-001	7143.25	0.000133966	0.0144714	2.03833	2.03833	845.056	414.583
Gstt2	Gstt2-201	53.0056	0.00151506	0.0370686	0.349226	-2.86347	2.60888	7.47047
Gstt3	Gstt3-001	95.071	0.001336	0.0353059	0.335733	-2.97856	4.55042	13.5537
Gtf2f1	Gtf2f1-201	384.934	0.00148042	0.0369435	1.6382	1.6382	42.5242	25.9579
Gtf2f2	Gtf2f2-201	199.567	0.000664044	0.0273773	1.63395	1.63395	22.0271	13.4809
Gtf2h2	Gtf2h2-003	58.6289	0.000992894	0.0309675	1.95064	1.95064	6.84656	3.50991
Gtf2ird2	Gtf2ird2-001	64.6611	0.00977368	0.0772624	1.55914	1.55914	7.02311	4.50448
Gtf3c4	Gtf3c4-001	173.443	0.00834602	0.0718446	1.70668	1.70668	19.4232	11.3807
Gtpbp1	Gtpbp1-201	171.168	0.00818935	0.0711287	1.71411	1.71411	19.1957	11.1986
Gtpbp10	Gtpbp10-001	43.529	0.00175907	0.0385142	2.27664	2.27664	5.31086	2.33276
Gucy1a3	Gucy1a3-001	339.176	2.05589e-05	0.00630996	0.162849	-6.14067	9.241	56.746
Gucy1a3	Gucy1a3-003	67.3679	0.000186646	0.0173509	0.197411	-5.06558	2.15041	10.8931
Gucy1b3	Gucy1b3-004	191.262	0.000113662	0.0132396	0.24235	-4.12627	7.18182	29.6341
Gvin1	Gvin1-001	55.3824	0.000388511	0.0225756	0.172548	-5.7955	1.58337	9.17643
Gvin1	Gvin1-002	157.349	0.000523065	0.025605	0.197858	-5.05413	5.03185	25.4316
Gyg	Gyg-001	817.783	6.77256e-07	0.00218257	0.265745	-3.76301	32.9551	124.01
Gyg	Gyg-201	359.979	0.00691238	0.0667621	0.268809	-3.72011	14.633	54.4362
Gys1	Gys1-001	215.893	0.000295868	0.0200309	0.419745	-2.3824	12.053	28.715
H2-T24	H2-T24-002	58.2844	0.00707084	0.0673506	2.05736	2.05736	6.91368	3.36046
Hacd4	Hacd4-001	294.621	0.00103395	0.0314675	0.367504	-2.72106	15.0276	40.891
Hacd4	Hacd4-201	68.7546	0.00740613	0.0686066	0.247465	-4.04097	2.62373	10.6024
Hat1	Hat1-201	158.056	0.00130171	0.0351045	1.53159	1.53159	17.0603	11.1389
Haus3	Haus3-001	112.871	0.00119578	0.0334127	2.46668	2.46668	14.0614	5.70054
Hcn1	Hcn1-001	122.829	0.00546835	0.0603516	0.463532	-2.15735	7.31703	15.7854
Hdac4	Hdac4-001	321.198	0.00138941	0.0356781	1.61178	1.61178	35.2882	21.8939
Hdac7	Hdac7-010	663.543	0.00461757	0.0566399	0.609679	-1.64021	46.7249	76.6386
Hddc3	Hddc3-001	56.6917	0.00318918	0.0481014	0.511001	-1.95694	3.59156	7.02847
Hdgf	Hdgf-001	2535.95	0.000382643	0.0224206	1.70645	1.70645	283.979	166.415
Heatr1	Heatr1-201	26.4356	0.00817619	0.0711287	2.87532	2.87532	3.41592	1.18801
Hebp1	Hebp1-001	197.656	6.80824e-05	0.0109309	0.532142	-1.8792	12.8381	24.1254
Heca	Heca-201	80.4694	0.00927494	0.0752984	1.6399	1.6399	8.89266	5.42268
Heg1	Heg1-006	59.6155	0.00156894	0.0374295	0.268694	-3.7217	2.42255	9.01603
Heg1	Heg1-001	1611.63	0.00903679	0.0745164	0.426206	-2.34628	90.8914	213.257
Hgs	Hgs-001	51.3505	0.00618969	0.063421	2.4697	2.4697	6.39918	2.59107
Hgs	Hgs-002	48.8103	0.00627773	0.0638084	2.46966	2.46966	6.08261	2.46293
Hibch	Hibch-003	58.4741	0.00319578	0.0481633	1.85381	1.85381	6.72337	3.62678
Hic1	Hic1-001	106.483	0.0004709	0.0243458	0.219934	-4.54683	3.70579	16.8496
Hid1	Hid1-002	146.492	4.76462e-06	0.00418767	2.64436	2.64436	18.5648	7.02054
Hid1	Hid1-001	80.2409	1.11058e-05	0.00507991	2.64447	2.64447	10.169	3.84538
Hif1a	Hif1a-003	634	0.00229281	0.0426697	0.413701	-2.41721	35.0547	84.7344
Hif1a	Hif1a-004	35.7448	0.00840257	0.0720075	0.367819	-2.71873	1.82431	4.9598
Higd1a	Higd1a-201	1541.67	0.00483824	0.0574292	0.528978	-1.89044	99.7705	188.61
Hint3	Hint3-003	23.1796	0.00576951	0.0615329	0.442363	-2.26059	1.33964	3.02836
Hlx	Hlx-002	167.652	7.29347e-05	0.0110514	0.525082	-1.90447	10.8007	20.5695
Hmga1-rs1	Hmga1-rs1-001	441.959	0.00773523	0.0697792	3.05645	3.05645	57.8792	18.9368
Hmgb1	Hmgb1-002	207.731	0.00265614	0.0448159	0.567497	-1.76212	14.0258	24.7152
Hmgb3	Hmgb3-002	125.961	0.000146821	0.0150265	3.17344	3.17344	16.6273	5.23951
Hmgb3	Hmgb3-001	51.9195	0.00316749	0.0479238	3.02861	3.02861	6.78604	2.24064
Hmgn5	Hmgn5-001	230.982	0.00683794	0.066327	1.86289	1.86289	26.5986	14.2781
Hnrnpd	Hnrnpd-006	293.518	0.0072477	0.0681265	1.50159	1.50159	31.4603	20.9513
Hnrnpdl	Hnrnpdl-001	521.932	0.000411739	0.0230098	1.79684	1.79684	59.4276	33.0733
Hnrnpf	Hnrnpf-001	25.6035	0.00313099	0.0476609	4.65092	4.65092	3.61884	0.778091
Hnrnpm	Hnrnpm-008	827.731	0.00105898	0.0316483	1.68058	1.68058	92.2247	54.8767
Hnrnpm	Hnrnpm-002	46.5871	0.00336626	0.049348	2.14334	2.14334	5.5908	2.60846
Hnrnpr	Hnrnpr-007	56.802	0.00542738	0.0601172	0.512287	-1.95203	3.60415	7.03541
Hoga1	Hoga1-001	30.2574	0.00345978	0.0499614	0.442272	-2.26105	1.74845	3.95333
Homer3	Homer3-002	317.063	0.00176477	0.0385142	1.74396	1.74396	35.7575	20.5036
Hoxa7	Hoxa7-002	68.635	0.00616652	0.0633028	0.398047	-2.51227	3.69774	9.2897
Hoxb3	Hoxb3-002	239.514	0.000170734	0.0164327	0.56147	-1.78104	16.0691	28.6198
Hoxb3	Hoxb3-001	20.6935	0.00101392	0.0312682	0.414279	-2.41383	1.14524	2.76441
Hpf1	Hpf1-005	149.1	0.00574384	0.0614625	2.4593	2.4593	18.5608	7.54717
Hs1bp3	Hs1bp3-201	174.068	0.000312426	0.0202721	0.577445	-1.73177	11.8746	20.564
Hs6st2	Hs6st2-001	124.555	0.00675298	0.0660808	0.438304	-2.28152	7.15521	16.3248
Hs6st2	Hs6st2-002	85.7743	0.00717104	0.067877	0.438288	-2.28161	4.92728	11.2421
Hsd17b11	Hsd17b11-001	495.356	0.0043938	0.055132	0.546873	-1.82858	32.7122	59.8167
Hsd3b7	Hsd3b7-012	87.8515	0.00179966	0.0388374	0.551069	-1.81466	5.82829	10.5763
Hsf2	Hsf2-201	188.405	0.00213387	0.0414263	1.5358	1.5358	20.3557	13.2542
Hsp90aa1	Hsp90aa1-001	79.6072	0.00358272	0.0507113	4.02835	4.02835	10.9936	2.72907
Hsp90aa1	Hsp90aa1-004	6146	0.00915356	0.0747754	1.53512	1.53512	663.925	432.49
Hspb8	Hspb8-001	1655.83	0.000950999	0.0303942	1.71206	1.71206	185.621	108.42
Hspd1-ps3	Hspd1-ps3-001	281.872	0.0039164	0.0523558	2.1413	2.1413	33.8177	15.7931
Hsph1	Hsph1-007	391.181	0.000271989	0.0196621	1.62891	1.62891	43.1313	26.4786
Hsph1	Hsph1-001	56.0453	0.0069339	0.0668008	2.73332	2.73332	7.15842	2.61895
Hyal1	Hyal1-002	44.0883	0.00406776	0.0532686	2.48436	2.48436	5.50238	2.21481
Hykk	Hykk-001	40.7312	0.00164117	0.0376051	0.420819	-2.37632	2.27783	5.41284
Hyls1	Hyls1-002	34.4541	0.000756857	0.0288258	2.98764	2.98764	4.48998	1.50285
Iah1	Iah1-201	308.026	0.00252177	0.0442076	0.528123	-1.8935	19.9144	37.7079
Icam1	Icam1-201	289.54	0.00784844	0.0701449	0.437149	-2.28755	16.6042	37.9829
Ice1	Ice1-201	234.926	0.00244026	0.0437321	1.56716	1.56716	25.5619	16.3109
Id1	Id1-001	297.984	0.00560053	0.0608499	0.471385	-2.12141	17.9432	38.0649
Id3	Id3-001	980.86	0.000819551	0.0290055	0.276068	-3.6223	40.6802	147.356
Ier5l	Ier5l-001	178.073	0.00249331	0.0441086	0.552786	-1.80902	11.836	21.4115
Ifi205	Ifi205-001	271.013	0.00119019	0.0333621	0.184697	-5.41428	8.19479	44.3689
Ifi27l2a	Ifi27l2a-001	80.9792	0.0033507	0.0492049	0.236779	-4.22336	2.98631	12.6123
Ifi44	Ifi44-001	18.8747	0.00339185	0.0494856	0.322756	-3.09832	0.878238	2.72106
Ifi47	Ifi47-201	46.1042	0.00454924	0.0560638	0.320484	-3.12028	2.13432	6.65967
Ifih1	Ifih1-003	41.6562	0.000987635	0.0309113	0.484934	-2.06214	2.55392	5.26653
Ifit1	Ifit1-001	65.9712	0.000810224	0.0289868	0.366871	-2.72575	3.36094	9.1611
Ifit3	Ifit3-001	78.7653	9.13508e-06	0.00474086	0.346009	-2.8901	3.85151	11.1312
Ifitm1	Ifitm1-002	48.2222	0.0017639	0.0385142	0.272443	-3.67049	1.98018	7.26822
Ifngr1	Ifngr1-001	473.732	0.0025689	0.0443503	0.648534	-1.54194	34.5546	53.281
Ifrd1	Ifrd1-010	1256.94	1.40038e-05	0.00576123	2.98419	2.98419	163.76	54.8757
Ifrd1	Ifrd1-001	26.4454	0.00135234	0.0355284	2.65766	2.65766	3.35544	1.26255
Ift46	Ift46-002	182.808	0.000546723	0.025878	0.602724	-1.65914	12.7876	21.2164
Igdcc4	Igdcc4-201	85.335	0.00327609	0.0488408	0.394301	-2.53613	4.56809	11.5853
Igdcc4	Igdcc4-202	29.1323	0.00456334	0.0561659	0.394299	-2.53614	1.55948	3.95508
Igf1	Igf1-001	631.684	0.00719639	0.0679109	0.242563	-4.12264	23.7358	97.8538
Igflr1	Igflr1-001	25.7006	0.00604944	0.0629022	2.89749	2.89749	3.32667	1.14812
Iglon5	Iglon5-001	51.6663	0.0073081	0.0682803	0.519903	-1.92343	3.3083	6.36329
Igsf10	Igsf10-002	45.3558	0.00101115	0.0312682	0.248851	-4.01847	1.73828	6.98522
Iigp1	Iigp1-202	120.533	0.00620333	0.0634308	0.295487	-3.38424	5.25858	17.7963
Ikbke	Ikbke-002	27.5956	0.00602396	0.0627582	0.416784	-2.39932	1.53338	3.67906
Ikzf4	Ikzf4-001	34.2377	0.00710085	0.0674703	0.463355	-2.15817	2.03907	4.40066
Il11ra1	Il11ra1-009	1605.5	0.00304928	0.0472821	0.378138	-2.64454	83.5208	220.874
Il17d	Il17d-201	44.6375	0.00991075	0.0776161	0.418422	-2.38993	2.48681	5.94332
Il17ra	Il17ra-001	75.2909	0.000254367	0.0194991	0.372868	-2.68191	3.87906	10.4033
Il18bp	Il18bp-001	47.6358	0.00787243	0.0702425	0.56701	-1.76364	3.21469	5.66954
Il34	Il34-004	121.58	0.00483397	0.0574292	0.497137	-2.01152	7.57151	15.2302
Il4ra	Il4ra-001	231.34	0.00521227	0.0589588	0.561937	-1.77956	15.5285	27.6338
Il6	Il6-001	79.1779	0.00685762	0.0664323	6.01835	6.01835	11.5913	1.92599
Il6ra	Il6ra-001	130.264	0.00390783	0.0523558	0.578626	-1.72823	8.89709	15.3762
Ildr2	Ildr2-001	605.456	3.79734e-05	0.00863829	0.534648	-1.87039	39.4384	73.7651
Imp4	Imp4-001	330.679	0.00287705	0.0463112	1.56093	1.56093	35.9308	23.0188
Impa2	Impa2-201	24.4716	0.00373349	0.0516979	0.330865	-3.02238	1.15914	3.50335
Ing2	Ing2-003	32.4385	0.00614982	0.0632516	0.225571	-4.4332	1.15169	5.10566
Ino80c	Ino80c-002	241.579	0.00137184	0.0356424	1.79161	1.79161	27.4809	15.3387
Ino80e	Ino80e-007	65.1422	0.00893657	0.0740455	1.98067	1.98067	7.64186	3.85822
Inpp1	Inpp1-001	177.826	0.0074933	0.0690226	1.67497	1.67497	19.7911	11.8158
Insl6	Insl6-001	19.231	0.00858744	0.0726588	0.498386	-2.00648	1.19951	2.40679
Iqce	Iqce-005	30.923	0.00980758	0.0773091	0.46928	-2.13093	1.85672	3.95654
Iqgap2	Iqgap2-201	157.689	0.000502884	0.0251911	8.2178	8.2178	23.8617	2.90366
Iqsec1	Iqsec1-008	301.197	0.0042753	0.0543863	0.519259	-1.92582	19.2716	37.1136
Iqsec2	Iqsec2-003	131.032	0.00717174	0.067877	0.554856	-1.80227	8.72887	15.7318
Irgm1	Irgm1-001	55.8256	0.000155557	0.0153462	0.310792	-3.21758	2.52743	8.13221
Irgq	Irgq-001	322.346	0.000891146	0.0298634	1.50864	1.50864	34.6079	22.9398
Irx1	Irx1-001	105.792	0.00674625	0.0660808	0.215832	-4.63323	3.62721	16.8057
Irx3	Irx3-002	53.1904	0.000358318	0.0218562	11.7428	11.7428	8.27764	0.704914
Isca1	Isca1-001	519.108	0.00143827	0.0364328	0.621591	-1.60878	36.9633	59.4656
Isg20l2	Isg20l2-001	26.532	0.00477404	0.0571537	3.71685	3.71685	3.61215	0.971829
Islr	Islr-202	35.9666	0.00575836	0.0615329	0.228764	-4.37131	1.29113	5.64395
Itga1	Itga1-201	76.0283	0.00313779	0.0476609	0.422985	-2.36415	4.26628	10.0861
Itga5	Itga5-201	111.348	0.00924986	0.0751809	1.61668	1.61668	12.2458	7.57464
Itgb5	Itgb5-002	697.292	0.00530207	0.0593452	0.357302	-2.79875	34.8755	97.6078
Itgb5	Itgb5-001	268.421	0.00869591	0.0731379	0.440922	-2.26798	15.48	35.1083
Itm2a	Itm2a-001	4988.54	0.00643568	0.0650158	0.307322	-3.25391	224.007	728.9
Itpr2	Itpr2-001	203.945	0.0029616	0.0465153	0.608269	-1.64401	14.342	23.5785
Ivns1abp	Ivns1abp-003	38.7708	7.37293e-05	0.0110514	4.29929	4.29929	5.41266	1.25897
Iws1	Iws1-002	224.158	0.00254314	0.0442611	1.68003	1.68003	24.9726	14.8644
Izumo4	Izumo4-201	28.5247	0.000505493	0.0252538	0.296161	-3.37655	1.24656	4.20907
Jph2	Jph2-201	21.2605	0.00237941	0.043404	0.206572	-4.84094	0.703882	3.40745
Jrk	Jrk-001	41.7728	0.00625058	0.0637599	0.624801	-1.60051	2.98323	4.77468
Jun	Jun-001	2886.36	0.000537964	0.025878	1.74908	1.74908	325.824	186.283
Kank1	Kank1-001	171.136	0.0069829	0.0669303	0.431046	-2.31994	9.72379	22.5586
Kank2	Kank2-201	1268.01	5.26038e-06	0.00421923	0.55265	-1.80946	84.2682	152.48
Kank3	Kank3-005	30.9749	0.00557461	0.0608499	0.351854	-2.84209	1.53262	4.35583
Kansl1	Kansl1-001	81.3921	0.00175888	0.0385142	3.31169	3.31169	10.8381	3.27268
Kansl2	Kansl2-201	413.142	0.000122525	0.0136158	1.54118	1.54118	44.6917	28.9984
Katnal1	Katnal1-001	238.669	0.00243406	0.0437321	1.89986	1.89986	27.6501	14.5538
Katnbl1	Katnbl1-001	332.136	0.00113047	0.0328209	1.50775	1.50775	35.6515	23.6454
Kazn	Kazn-006	38.4329	0.00311006	0.0476138	0.282688	-3.53746	1.62251	5.73957
Kbtbd2	Kbtbd2-002	55.2508	0.00159384	0.0375373	3.09904	3.09904	7.25704	2.3417
Kbtbd2	Kbtbd2-001	114.7	0.00896317	0.0741283	2.33351	2.33351	14.0862	6.03649
Kcnh1	Kcnh1-003	38.4847	0.00199446	0.0406802	2.45184	2.45184	4.78708	1.95245
Kcnq1ot1	Kcnq1ot1-001	458.281	0.00262267	0.0446413	0.365171	-2.73844	23.2722	63.7295
Kctd6	Kctd6-201	55.6901	0.00227525	0.0425064	1.83653	1.83653	6.38463	3.47646
Kdm4b	Kdm4b-003	89.1607	0.00786809	0.0702389	0.630532	-1.58596	6.40071	10.1513
Kdm6b	Kdm6b-001	209.646	0.00723901	0.0681136	1.85132	1.85132	24.0951	13.0151
Khnyn	Khnyn-201	27.915	0.000702132	0.0277174	0.383055	-2.61059	1.46512	3.82484
Kif21a	Kif21a-205	256.809	0.00147026	0.0368728	2.3514	2.3514	31.6018	13.4396
Kif21a	Kif21a-204	300.383	0.00274643	0.0455145	2.2397	2.2397	36.4877	16.2913
Kif21a	Kif21a-201	70.9734	0.00408406	0.0533217	2.2398	2.2398	8.6213	3.84914
Kif22	Kif22-006	23.736	0.00116426	0.0330573	3.22895	3.22895	3.14447	0.973835
Kif5c	Kif5c-001	245.999	0.00735462	0.0684026	2.11755	2.11755	29.4214	13.894
Kiz	Kiz-001	26.234	0.00191133	0.0398679	2.62972	2.62972	3.32019	1.26257
Klc1	Klc1-003	568.663	0.00286182	0.0463112	1.84604	1.84604	65.2998	35.373
Klc2	Klc2-007	23.5339	0.000604253	0.0263246	2.80844	2.80844	3.02478	1.07703
Klf15	Klf15-005	26.4731	0.002063	0.0408136	0.266506	-3.75226	1.06913	4.01166
Klf2	Klf2-001	198.284	0.00272978	0.0453933	0.312463	-3.20038	9.01211	28.8422
Klf3	Klf3-001	698.767	0.000301556	0.0201065	0.652119	-1.53346	51.1269	78.4012
Klhdc8b	Klhdc8b-201	44.8123	0.000752507	0.0288258	0.513571	-1.94715	2.8478	5.5451
Klhdc8b	Klhdc8b-001	26.6814	0.00173992	0.0383083	0.359668	-2.78034	1.34066	3.72748
Klhl13	Klhl13-001	119.489	0.00832089	0.0718271	0.219421	-4.55744	4.15077	18.9169
Klhl21	Klhl21-001	217.783	7.05996e-06	0.00433542	2.08941	2.08941	25.9481	12.4189
Kmt5a	Kmt5a-001	851.767	1.12969e-05	0.00507991	2.08289	2.08289	101.395	48.6798
Kptn	Kptn-001	27.0634	0.000402008	0.0228261	0.364107	-2.74645	1.37153	3.76684
Krr1	Krr1-003	188.967	9.15767e-05	0.0122967	2.18324	2.18324	22.794	10.4405
L3hypdh	L3hypdh-001	44.3979	0.000879502	0.0296696	0.344069	-2.90639	2.16238	6.28473
L3mbtl2	L3mbtl2-002	93.0925	0.00996975	0.0777633	1.69743	1.69743	10.4065	6.13074
Lage3	Lage3-003	196.853	0.00474133	0.0571308	0.61559	-1.62446	13.9391	22.6436
Large	Large-201	335.216	0.00030086	0.0201065	0.470366	-2.126	20.1573	42.8545
Larp1b	Larp1b-002	153.941	0.00289334	0.0463112	1.65944	1.65944	17.0797	10.2925
Lbh	Lbh-001	2926.19	0.000115259	0.0133452	0.434278	-2.30267	167.083	384.738
Lbhd1	Lbhd1-001	62.1131	0.000591134	0.0261684	2.19691	2.19691	7.50528	3.41628
Ldhb	Ldhb-004	917.121	0.00216109	0.0415377	0.482978	-2.07049	56.0847	116.123
Lefty1	Lefty1-001	89.5693	0.00347345	0.050084	0.418512	-2.38942	4.99074	11.925
Lemd3	Lemd3-001	165.147	0.0082988	0.0717004	1.90159	1.90159	19.1377	10.0641
Leo1	Leo1-201	187.061	0.00159807	0.0375373	1.5037	1.5037	20.0599	13.3404
Lgals3	Lgals3-003	24.2682	0.000450713	0.0240492	2.81678	2.81678	3.12128	1.1081
Lgals3	Lgals3-002	7045.2	0.00713196	0.0676661	1.58977	1.58977	770.379	484.585
Lgalsl	Lgalsl-001	187.064	0.00104176	0.0314675	0.654835	-1.5271	13.7189	20.9501
Lifr	Lifr-203	120.431	1.6357e-06	0.00246925	0.35256	-2.8364	5.96726	16.9255
Limch1	Limch1-001	177.774	0.00106897	0.0316644	0.516737	-1.93522	11.3404	21.9462
Limd2	Limd2-001	374.679	0.00752441	0.0691831	0.656026	-1.52433	27.5062	41.9285
Limk2	Limk2-004	165.144	0.00297095	0.0465153	0.61029	-1.63856	11.6357	19.0659
Lin54	Lin54-007	90.8026	0.000286243	0.0199349	1.72889	1.72889	10.2117	5.9065
Lin54	Lin54-006	15.9332	0.00781921	0.0700458	1.7289	1.7289	1.79185	1.03641
Lipo3	Lipo3-001	70.5926	0.00806748	0.0707514	0.52939	-1.88897	4.57063	8.63377
Llph-ps2	Llph-ps2-001	163.73	8.55518e-05	0.0119009	3.40895	3.40895	21.9279	6.43245
Lman1	Lman1-002	108.102	0.0043113	0.0546287	0.46345	-2.15773	6.43898	13.8936
Lmcd1	Lmcd1-001	215.768	0.00238744	0.0434666	0.166974	-5.98897	6.00276	35.9504
Lmln	Lmln-001	51.1937	0.00474393	0.0571308	2.1593	2.1593	6.15637	2.85109
Lmna	Lmna-006	2363.74	0.0096788	0.0770184	1.56619	1.56619	257.138	164.181
Lmod1	Lmod1-001	24.008	0.00235734	0.0431793	0.390277	-2.56228	1.27624	3.2701
Loxl4	Loxl4-001	23.9193	0.00502258	0.0581885	0.347356	-2.87889	1.17283	3.37646
Lpcat3	Lpcat3-001	225.569	0.00876501	0.0734316	0.634187	-1.57682	16.2465	25.6179
Lpgat1	Lpgat1-002	915.303	0.0036669	0.0514106	0.432752	-2.31079	52.1423	120.49
Lpgat1	Lpgat1-001	525.904	0.00410023	0.0534245	0.499669	-2.00132	32.8554	65.7543
Lpp	Lpp-203	1282.5	0.000138501	0.0147242	0.501347	-1.99462	80.2911	160.151
Lpp	Lpp-202	190.936	0.000928441	0.0301996	0.557597	-1.79341	12.7571	22.8787
Lpp	Lpp-201	107.333	0.00582059	0.0618729	0.571616	-1.74943	7.27826	12.7328
Lppos	Lppos-201	61.1071	8.22477e-05	0.0116937	0.394697	-2.53359	3.27337	8.29338
Lrba	Lrba-002	82.6621	0.00887317	0.0738393	0.622324	-1.60688	5.88996	9.46446
Lrch2	Lrch2-004	77.421	0.00898493	0.0742765	0.29679	-3.36939	3.38868	11.4178
Lrif1	Lrif1-002	44.4742	0.00837067	0.0719038	2.5323	2.5323	5.57706	2.20237
Lrp1	Lrp1-002	129.036	0.00989921	0.0775786	0.367573	-2.72054	6.58255	17.9081
Lrp8	Lrp8-003	123.46	2.47812e-05	0.00681921	2.68486	2.68486	15.7027	5.84862
Lrpprc	Lrpprc-001	423.161	0.00366137	0.0513761	2.31256	2.31256	51.8446	22.4187
Lrrc14	Lrrc14-001	82.9329	0.00527587	0.0592074	1.95194	1.95194	9.68666	4.96259
Lrrc24	Lrrc24-201	73.619	0.000263039	0.019562	0.456142	-2.1923	4.34036	9.51537
Lrrc3	Lrrc3-001	46.0272	0.00065002	0.0270879	0.406817	-2.45811	2.51644	6.1857
Lrrc47	Lrrc47-201	121.164	0.00155858	0.037298	2.04283	2.04283	14.343	7.02114
Lrrc47	Lrrc47-001	52.8599	0.00286523	0.0463112	2.40168	2.40168	6.54055	2.72332
Lrrc75a	Lrrc75a-001	78.4769	0.0010553	0.0315975	0.296443	-3.37333	3.43194	11.5771
Lrrc8d	Lrrc8d-001	88.7135	0.00761825	0.0694219	1.81933	1.81933	10.1407	5.57387
Lrrc8d	Lrrc8d-002	82.3193	0.00790532	0.0703524	1.81935	1.81935	9.40982	5.17207
Lrrfip1	Lrrfip1-003	676.575	0.00533835	0.0595284	2.0548	2.0548	80.2264	39.0434
Lrrfip2	Lrrfip2-003	443.574	0.00101226	0.0312682	2.15008	2.15008	53.279	24.78
Lrrk1	Lrrk1-001	66.1177	0.000856483	0.0294679	0.307246	-3.25472	2.96843	9.66143
Lrrk1	Lrrk1-005	87.0031	0.000944998	0.0303026	0.346843	-2.88315	4.26157	12.2867
Lrrn4cl	Lrrn4cl-201	304.959	0.00719067	0.06789	0.358061	-2.79282	15.2754	42.6614
Lsm10	Lsm10-201	228.29	0.00115202	0.0330007	0.630318	-1.5865	16.3854	25.9955
Lsm11	Lsm11-001	123.923	0.000994561	0.0309675	1.53815	1.53815	13.3961	8.70923
Lsm8	Lsm8-001	283.168	0.00906171	0.0745293	1.6838	1.6838	31.5702	18.7493
Ltv1	Ltv1-201	238.927	0.000465369	0.0243268	1.66654	1.66654	26.5468	15.9293
Luc7l2	Luc7l2-013	115.451	0.00270698	0.0451292	0.373577	-2.67683	5.95594	15.943
Luc7l3	Luc7l3-009	215.979	0.00487917	0.0575319	3.07496	3.07496	28.3212	9.21028
Luc7l3	Luc7l3-007	121.402	0.00619696	0.063421	2.26609	2.26609	14.7934	6.52819
Ly6e	Ly6e-001	61.0038	0.00275693	0.0455625	0.289412	-3.45528	2.62084	9.05575
Lypd1	Lypd1-001	21.356	0.000305055	0.0202699	0.278514	-3.59048	0.891601	3.20128
Lypla2	Lypla2-002	336.619	0.00079405	0.0288772	1.56769	1.56769	36.6312	23.3663
Lypla2	Lypla2-001	105.659	0.0020791	0.0408136	1.56773	1.56773	11.498	7.33419
Macf1	Macf1-003	388.57	0.00029172	0.0199358	0.459368	-2.17691	23.0134	50.098
Mafg	Mafg-001	1269.76	6.59329e-06	0.00433542	2.01664	2.01664	149.747	74.2556
Mak16	Mak16-001	410.181	0.00025602	0.0194991	1.6967	1.6967	45.8463	27.0208
Man1c1	Man1c1-201	193.389	0.00229245	0.0426697	0.646018	-1.54795	14.0752	21.7876
Man2b1	Man2b1-001	345.27	0.00827864	0.0716544	0.517977	-1.93059	22.0578	42.5846
Man2c1	Man2c1-018	145.349	0.00154073	0.0371685	0.593559	-1.68475	10.0771	16.9774
Maob	Maob-001	60.1045	0.00304813	0.0472821	0.303135	-3.29886	2.67199	8.81451
Map2k2	Map2k2-001	135.412	0.000354452	0.0217577	1.75737	1.75737	15.3092	8.71141
Map2k3	Map2k3-002	340.157	0.00208557	0.0408191	1.74799	1.74799	38.3905	21.9627
Map3k10	Map3k10-002	54.4943	0.000557002	0.0259432	0.388599	-2.57335	2.88838	7.43281
Map3k12	Map3k12-002	50.2437	0.0047889	0.0571537	1.85264	1.85264	5.7759	3.11766
Map3k14	Map3k14-002	14.1887	0.00310733	0.0476097	0.35439	-2.82175	0.7056	1.99103
Map7d2	Map7d2-002	58.0964	0.00317857	0.0480163	2.66038	2.66038	7.37318	2.77147
Map9	Map9-001	69.4645	0.0066938	0.0659086	1.82735	1.82735	7.95135	4.35129
Map9	Map9-201	47.0859	0.00966267	0.0769512	1.97626	1.97626	5.52001	2.79316
Mapk6	Mapk6-201	158.775	0.00421929	0.0540342	1.8764	1.8764	18.3243	9.76569
March2	March2-004	192	0.00412042	0.0535794	0.644863	-1.55072	13.96	21.648
Marcks	Marcks-001	7958.94	0.0011381	0.0328943	0.660546	-1.5139	586.531	887.95
Mark3	Mark3-202	151.458	0.00323348	0.0484296	1.69187	1.69187	16.9127	9.99643
Marveld1	Marveld1-001	405.715	0.00716814	0.067877	0.593444	-1.68508	28.1251	47.3929
Mb21d1	Mb21d1-001	63.681	0.00173795	0.0383083	1.71228	1.71228	7.13907	4.16932
Mbnl1	Mbnl1-016	880.282	0.00083596	0.0292299	0.466171	-2.14514	52.6306	112.9
Mbtps1	Mbtps1-002	729.143	0.00137324	0.0356424	0.632191	-1.5818	52.4223	82.9217
Mdfi	Mdfi-008	36.8509	0.00711226	0.0675124	0.450564	-2.21944	2.15538	4.78373
Mdfic	Mdfic-003	23.8883	0.00856596	0.0726588	0.320366	-3.12143	1.10557	3.45097
Mdm2	Mdm2-003	1377.83	0.00534958	0.0595996	3.29842	3.29842	183.323	55.5789
Mecr	Mecr-010	38.0086	0.000399689	0.0228261	2.63904	2.63904	4.81449	1.82434
Meg3	Meg3-005	796.194	0.00969336	0.0770184	0.499239	-2.00305	49.7148	99.5811
Meis2	Meis2-005	65.9561	0.00277153	0.0456865	0.281708	-3.54977	2.77723	9.85853
Mepce	Mepce-001	187.394	0.00311254	0.047614	1.58183	1.58183	20.4559	12.9317
Metap1	Metap1-001	331.349	0.000698139	0.0277174	1.51543	1.51543	35.6313	23.5123
Metap2	Metap2-011	477.549	0.0079865	0.0706436	2.07826	2.07826	56.8115	27.3361
Mettl16	Mettl16-001	344.013	0.000685647	0.0277174	1.51015	1.51015	36.9472	24.466
Mettl9	Mettl9-001	637.26	0.00155408	0.0372363	0.454488	-2.20028	37.4829	82.4727
Mex3b	Mex3b-001	54.2153	0.00384755	0.0519512	4.46088	4.46088	7.61359	1.70675
Mfsd3	Mfsd3-201	64.2282	0.00172313	0.0381737	0.556238	-1.79779	4.28503	7.7036
Mfsd7a	Mfsd7a-201	20.3767	0.00565292	0.0610735	0.328881	-3.04061	0.961024	2.9221
Mfsd7b	Mfsd7b-003	83.336	2.37056e-05	0.00681921	2.99654	2.99654	10.8672	3.62658
Mgat4a	Mgat4a-201	30.7534	0.00378355	0.0517493	0.55145	-1.8134	2.04111	3.70134
Mgea5	Mgea5-201	1384.45	1.2541e-05	0.0054541	1.82599	1.82599	158.436	86.7673
Mgll	Mgll-001	286.943	0.00207321	0.0408136	0.472526	-2.11629	17.3051	36.6225
Mgll	Mgll-003	23.9805	0.00562547	0.0608696	0.472526	-2.11629	1.44623	3.06063
Mgmt	Mgmt-001	150.636	0.00396157	0.0525983	0.520648	-1.92068	9.65404	18.5424
Midn	Midn-001	646.275	0.00167431	0.0377598	1.5814	1.5814	70.5406	44.6063
Midn	Midn-002	1064.55	0.00917406	0.0749111	2.32675	2.32675	130.637	56.1456
Mir99ahg	Mir99ahg-009	56.1188	0.000690393	0.0277174	0.433829	-2.30506	3.20216	7.38116
Mis12	Mis12-001	183.031	0.00137546	0.0356424	1.53578	1.53578	19.775	12.8762
Mitf	Mitf-006	53.5855	3.05305e-05	0.00752175	0.226203	-4.4208	1.90668	8.42907
Mitf	Mitf-001	116.713	0.000321914	0.0204755	0.337848	-2.95991	5.61131	16.609
Mkrn1	Mkrn1-004	219.54	0.00326465	0.0487194	1.68344	1.68344	24.4746	14.5384
Mkrn1	Mkrn1-001	91.3814	0.00531681	0.0593491	1.68343	1.68343	10.1873	6.05152
Mlf2	Mlf2-002	487.499	0.00850809	0.0722879	1.50138	1.50138	52.2492	34.8007
Mllt11	Mllt11-001	388.349	0.000539939	0.025878	1.62469	1.62469	42.7815	26.3321
Mllt3	Mllt3-006	45.0763	0.00134506	0.0354536	1.99701	1.99701	5.30076	2.65435
Mmab	Mmab-001	89.0196	0.00517754	0.0588553	0.640217	-1.56197	6.44609	10.0686
Mmgt2	Mmgt2-005	164.531	0.00754996	0.0691877	0.603622	-1.65667	11.5191	19.0833
Mmp11	Mmp11-005	327.916	0.00380366	0.0518248	0.41422	-2.41418	18.1461	43.8078
Mmp19	Mmp19-201	267.979	0.000839638	0.0292716	0.61629	-1.62261	18.988	30.8102
Mmp23	Mmp23-004	259.164	0.00973553	0.0771589	0.309472	-3.23131	11.697	37.7965
Mmp8	Mmp8-201	60.6286	0.00908538	0.0745903	0.361191	-2.76862	3.0554	8.45924
Mocs2	Mocs2-001	74.6093	0.00937772	0.0757742	1.66792	1.66792	8.29199	4.97146
Mphosph10	Mphosph10-001	355.322	0.000113381	0.0132396	1.66064	1.66064	39.4325	23.7453
Mphosph6	Mphosph6-001	230.531	0.00436163	0.0548817	1.53057	1.53057	24.8772	16.2536
Mpp7	Mpp7-201	171.569	5.91293e-06	0.00421923	2.40003	2.40003	21.2251	8.84369
Mpst	Mpst-202	71.9666	0.00490491	0.0575329	0.520293	-1.922	4.6103	8.86096
Mri1	Mri1-001	60.1638	0.00554307	0.0607218	0.547328	-1.82706	3.97507	7.26268
Mroh1	Mroh1-010	151.467	0.000961399	0.0306693	0.5877	-1.70155	10.4404	17.7648
Mrpl17	Mrpl17-003	345.017	0.0020719	0.0408136	0.567155	-1.76319	23.2869	41.0591
Mrpl39	Mrpl39-001	165.102	0.00577892	0.0615363	1.58416	1.58416	18.0317	11.3825
Mrps18b	Mrps18b-002	442.929	0.00104819	0.0315066	1.86806	1.86806	51.0488	27.3272
Mrps31	Mrps31-001	153.536	0.000219158	0.0184617	2.12392	2.12392	18.3784	8.65306
Mrps6	Mrps6-003	312.649	0.00064628	0.0270669	1.72305	1.72305	35.1219	20.3835
Ms4a4d	Ms4a4d-001	351.814	0.00741007	0.0686066	0.258977	-3.86135	13.902	53.6805
Msantd3	Msantd3-004	145.243	0.000118495	0.0134778	2.13797	2.13797	17.4181	8.147
Msh6	Msh6-201	140.579	0.0024958	0.0441123	2.0895	2.0895	16.7498	8.01614
Msrb3	Msrb3-001	337.717	0.00254892	0.0442821	0.453192	-2.20657	19.8274	43.7506
Mta3	Mta3-002	19.7771	0.0086124	0.0727838	0.30161	-3.31554	0.875959	2.90428
Mta3	Mta3-005	17.1593	0.00890286	0.073914	0.301611	-3.31553	0.760012	2.51984
Mtdh	Mtdh-008	57.3056	0.00620981	0.0634635	6.9538	6.9538	8.52885	1.2265
Mterf4	Mterf4-002	74.6578	1.29752e-05	0.0054541	0.253788	-3.9403	2.9048	11.4458
Mterf4	Mterf4-001	45.6933	0.000190789	0.0175671	3.79506	3.79506	6.24438	1.6454
Mtf1	Mtf1-201	169.332	0.000335891	0.0210371	1.63868	1.63868	18.7082	11.4166
Mtf1	Mtf1-003	13.9276	0.000524762	0.0256232	2.70526	2.70526	1.77461	0.655984
Mthfr	Mthfr-001	14.0963	0.000815516	0.0289868	0.319384	-3.13103	0.650945	2.03812
Mthfsd	Mthfsd-008	24.7898	0.00876197	0.0734316	0.355568	-2.81241	1.23566	3.47517
Mtss1	Mtss1-201	177.473	0.00353483	0.0505109	0.620988	-1.61034	12.63	20.3386
Mturn	Mturn-001	184.82	0.000460907	0.0242837	0.523236	-1.91119	11.881	22.7068
Mtus2	Mtus2-003	89.1319	0.00218929	0.0417748	0.44089	-2.26814	5.14004	11.6583
Mtus2	Mtus2-001	129.214	0.00331622	0.0490483	0.640264	-1.56186	9.35707	14.6144
Mus81	Mus81-004	19.9323	0.00849693	0.0722879	0.425814	-2.34844	1.12344	2.63834
Mxra7	Mxra7-001	392.62	0.00415801	0.053707	0.528922	-1.89064	25.4071	48.0356
Mycbp2	Mycbp2-001	133.785	0.00590231	0.0622965	0.606119	-1.64984	9.38897	15.4903
Mycbp2	Mycbp2-006	866.48	0.00706623	0.0673506	0.585723	-1.70729	59.6074	101.767
Myh10	Myh10-001	227.878	0.00269497	0.0450661	0.627483	-1.59367	16.3139	25.9989
Myh9	Myh9-002	23.9443	0.00535179	0.0595996	0.528397	-1.89252	1.54853	2.93062
Myh9	Myh9-001	3653.55	0.00806468	0.0707514	0.662069	-1.51042	269.594	407.198
Myl12a	Myl12a-001	239.178	0.00937106	0.0757681	0.655604	-1.52531	17.5523	26.7728
Myl9	Myl9-001	163.05	0.00544838	0.0602575	0.272275	-3.67276	6.6923	24.5792
Myo10	Myo10-004	457.259	0.000216839	0.0184617	0.513762	-1.94642	29.0653	56.5734
Myo1c	Myo1c-003	126.123	0.000566259	0.0261684	0.48257	-2.07224	7.70865	15.9742
Myo1c	Myo1c-001	400.263	0.000590743	0.0261684	0.512307	-1.95195	25.3978	49.5752
Myo1c	Myo1c-002	130.774	0.000855012	0.0294679	0.512315	-1.95193	8.29804	16.1972
Myo7a	Myo7a-005	119.393	0.0018771	0.0395067	0.239028	-4.1836	4.43543	18.5561
Naa50	Naa50-003	150.077	0.0091934	0.0749931	3.33104	3.33104	20.0076	6.0064
Nab2	Nab2-002	254.822	0.000128303	0.0140959	0.603866	-1.656	17.8447	29.5508
Nagk	Nagk-002	155.618	0.000942588	0.0303026	0.368311	-2.7151	7.94965	21.5841
Nap1l5	Nap1l5-001	238.852	0.000882292	0.0296696	2.47837	2.47837	29.7915	12.0206
Naprt	Naprt-201	33.2249	0.00344283	0.0497909	0.445543	-2.24445	1.92919	4.32997
Narf	Narf-001	74.9206	4.18146e-05	0.00886317	0.496652	-2.01348	4.66289	9.38865
Nasp	Nasp-002	261.925	4.29889e-05	0.00886317	1.87173	1.87173	30.2059	16.1379
Nav2	Nav2-010	13.983	0.00104605	0.0315053	0.348181	-2.87207	0.686774	1.97246
Nbn	Nbn-001	136.372	0.00858906	0.0726588	1.52177	1.52177	14.6863	9.65081
Nbr1	Nbr1-006	469.213	0.0058017	0.0617294	1.53634	1.53634	50.7012	33.0012
Ncald	Ncald-002	151.382	0.00693774	0.0668008	2.65202	2.65202	19.1978	7.23895
Ncald	Ncald-003	157.542	0.00911625	0.0746598	5.04787	5.04787	22.5366	4.46458
Ncbp3	Ncbp3-001	250.927	0.00314559	0.0477418	1.69511	1.69511	28.0375	16.5403
Ncdn	Ncdn-001	180.311	0.00393331	0.0523791	1.74047	1.74047	20.3218	11.676
Ncl	Ncl-001	883.069	0.00110063	0.0320991	1.60494	1.60494	96.8769	60.3616
Ncor1	Ncor1-010	37.5568	0.00306216	0.0473195	0.570285	-1.75351	2.5432	4.45952
Ndfip2	Ndfip2-001	313.421	0.00133049	0.0353059	1.81728	1.81728	35.814	19.7075
Ndn	Ndn-001	790.729	0.009276	0.0752984	0.653919	-1.52924	57.9449	88.6118
Ndufaf4	Ndufaf4-002	284.073	0.000445863	0.0240145	1.65756	1.65756	31.5059	19.0074
Neat1	Neat1-002	616.332	0.000488958	0.0248802	0.393392	-2.54199	32.9414	83.7368
Nebl	Nebl-001	13.6459	0.00415099	0.053707	0.457283	-2.18683	0.805819	1.76219
Nectin2	Nectin2-001	372.096	0.000694485	0.0277174	0.407343	-2.45493	20.3613	49.9856
Nedd4	Nedd4-005	26.0223	0.00223764	0.0420116	0.401654	-2.4897	1.41054	3.51182
Nedd9	Nedd9-202	115.883	0.00433082	0.0547325	0.458487	-2.18109	6.85478	14.9509
Nedd9	Nedd9-201	16.3082	0.00977881	0.0772714	0.458489	-2.18108	0.964677	2.10404
Nefm	Nefm-001	42.8001	0.00185207	0.0393641	4.44958	4.44958	6.00812	1.35027
Neil2	Neil2-201	18.2048	0.000798594	0.0289169	0.320086	-3.12417	0.842005	2.63056
Nek6	Nek6-002	583.491	0.0023766	0.0433937	0.259101	-3.8595	23.0652	89.02
Nelfcd	Nelfcd-001	132.076	0.00959719	0.0767877	1.5673	1.5673	14.3714	9.16951
Nemp1	Nemp1-004	21.0752	0.00598117	0.06265	0.537315	-1.86111	1.37696	2.56268
Neto2	Neto2-201	35.4519	0.00278461	0.0457635	2.0877	2.0877	4.22299	2.0228
Neu3	Neu3-001	14.8151	0.00654417	0.0654508	0.423651	-2.36043	0.832208	1.96437
Neurl2	Neurl2-001	18.3416	0.000852838	0.0294679	0.438232	-2.2819	1.05354	2.40407
Nexn	Nexn-016	113.187	0.00653922	0.0654508	0.337341	-2.96436	5.43599	16.1143
Nfat5	Nfat5-003	35.7852	0.00152138	0.0370973	0.407234	-2.45559	1.95784	4.80764
Nfe2l2	Nfe2l2-002	26.0376	6.99116e-05	0.0109309	7.01942	7.01942	3.87908	0.552621
Nfib	Nfib-201	722.833	0.00118446	0.0333621	0.513811	-1.94624	45.949	89.4279
Nfib	Nfib-008	50.2355	0.00238798	0.0434666	0.32561	-3.07116	2.35231	7.22432
Nfib	Nfib-202	2326.64	0.00241262	0.0435578	0.535761	-1.8665	151.745	283.233
Nfib	Nfib-001	85.6517	0.0026946	0.0450661	0.486652	-2.05486	5.26301	10.8147
Nfib	Nfib-006	21.2853	0.0052289	0.0589883	0.31638	-3.16075	0.976221	3.08559
Nfic	Nfic-008	191.777	0.00948953	0.0763268	0.631535	-1.58344	13.7798	21.8196
Nfix	Nfix-001	925.069	6.17874e-05	0.0106563	0.561814	-1.77995	62.0862	110.51
Nfix	Nfix-006	541.267	0.00013688	0.0147039	0.51544	-1.94009	34.4746	66.8838
Nfkbib	Nfkbib-002	225.502	0.000419265	0.0231947	1.68682	1.68682	25.156	14.9132
Ngdn	Ngdn-201	418.588	0.0020078	0.0407802	2.11923	2.11923	50.0743	23.6285
Ngfrap1	Ngfrap1-002	991.217	0.000319352	0.0204561	0.420869	-2.37604	55.4366	131.719
Nhs	Nhs-001	292.76	1.03391e-06	0.0022213	0.33348	-2.99868	13.9453	41.8175
Nhsl2	Nhsl2-003	44.4472	0.00235237	0.043155	0.439378	-2.27594	2.55742	5.82054
Nicn1	Nicn1-001	366.066	0.0015026	0.0369769	0.662477	-1.50949	27.0211	40.788
Nid1	Nid1-201	7960.49	0.000208607	0.0182702	2.39809	2.39809	984.601	410.578
Nkapl	Nkapl-001	18.7016	0.000773354	0.0288258	0.356186	-2.80752	0.933328	2.62034
Nktr	Nktr-005	245.133	0.006252	0.0637599	0.522305	-1.91459	15.741	30.1375
Nlrx1	Nlrx1-202	27.3756	0.00378462	0.0517493	0.501741	-1.99306	1.71469	3.41748
Nmb	Nmb-004	75.3077	0.00385408	0.0519512	0.230245	-4.3432	2.71712	11.801
Nme3	Nme3-001	181.424	0.000518763	0.025605	0.588502	-1.69923	12.5153	21.2664
Nmral1	Nmral1-002	21.2372	0.000592291	0.0261684	0.345269	-2.89629	1.0369	3.00316
Nmt2	Nmt2-002	106.052	0.00297036	0.0465153	1.57407	1.57407	11.557	7.34211
Noa1	Noa1-001	48.3126	0.00443002	0.0553351	1.91911	1.91911	5.61424	2.92544
Nod1	Nod1-002	162.438	2.17269e-05	0.00636531	0.460857	-2.16987	9.64059	20.9188
Nol10	Nol10-201	187.602	0.00730694	0.0682803	1.60636	1.60636	20.587	12.816
Nol8	Nol8-201	351.221	0.00205785	0.0408136	2.0689	2.0689	41.7288	20.1695
Nolc1	Nolc1-201	648.745	0.000116244	0.0133791	1.67342	1.67342	72.1799	43.133
Nop14	Nop14-001	528.704	0.000511555	0.0253626	1.60085	1.60085	57.9508	36.2
Nop56	Nop56-017	354.175	0.000230463	0.0188823	2.37066	2.37066	43.6762	18.4236
Nop58	Nop58-013	161.172	7.49528e-05	0.0111484	2.25651	2.25651	19.6174	8.69367
Nop58	Nop58-002	246.147	0.00115872	0.0330274	1.78204	1.78204	27.9529	15.6859
Nop58	Nop58-011	657.044	0.00199964	0.0407098	2.05679	2.05679	77.9321	37.8902
Notch3	Notch3-001	30.671	0.00216721	0.0416139	0.386251	-2.58899	1.61896	4.19146
Nox1	Nox1-001	122.718	0.00451716	0.0558465	1.91722	1.91722	14.2563	7.43596
Npas2	Npas2-001	62.4161	0.00351025	0.0503891	0.501085	-1.99567	3.9063	7.79567
Npc1	Npc1-001	744.776	0.00114607	0.0329768	1.77428	1.77428	84.4605	47.6026
Npy1r	Npy1r-001	49.2808	5.73824e-06	0.00421923	0.059884	-16.6989	0.550656	9.19537
Nqo1	Nqo1-001	137.401	0.000893569	0.0298809	4.05878	4.05878	18.9993	4.68103
Nr2c2ap	Nr2c2ap-002	123.969	0.00215498	0.0415377	2.27005	2.27005	15.1134	6.65775
Nr3c1	Nr3c1-201	429.1	6.59046e-05	0.0109309	0.499991	-2.00004	26.8184	53.6378
Nr3c1	Nr3c1-001	190.399	8.75095e-05	0.0120006	0.480975	-2.07911	11.6128	24.1444
Nr4a2	Nr4a2-002	270.031	1.80532e-05	0.0061271	2.60285	2.60285	34.0907	13.0975
Nr4a2	Nr4a2-006	93.361	0.00120189	0.0334386	4.0809	4.0809	12.9215	3.16634
Nr4a3	Nr4a3-004	285.694	7.36293e-09	0.00014237	27.8032	27.8032	46.23	1.66276
Nrd1	Nrd1-002	264.659	0.00197789	0.0404704	3.91784	3.91784	36.3732	9.284
Nrip1	Nrip1-002	17.2778	0.00430508	0.0545856	0.418225	-2.39106	0.962265	2.30083
Nrp2	Nrp2-004	138.166	0.00845858	0.0722879	0.618323	-1.61728	9.80845	15.863
Nrtn	Nrtn-201	50.5343	0.00099902	0.0310378	0.349404	-2.86201	2.48814	7.12109
Nsun2	Nsun2-001	535.203	2.95262e-05	0.00742722	1.75497	1.75497	60.4814	34.4629
Ntng1	Ntng1-008	130.462	0.00103837	0.0314675	0.403164	-2.48038	7.08962	17.5849
Nubp2	Nubp2-201	202.247	0.0076199	0.0694219	1.52608	1.52608	21.8024	14.2866
Nucks1	Nucks1-001	1427.36	0.00115091	0.0330007	1.64342	1.64342	157.851	96.0506
Nudt14	Nudt14-201	43.1863	0.000869772	0.0295485	0.489267	-2.04387	2.66264	5.4421
Nudt18	Nudt18-201	147.791	9.71576e-05	0.0125999	0.519901	-1.92344	9.46334	18.2022
Nudt21	Nudt21-001	362.023	0.00421748	0.0540342	1.98915	1.98915	42.5227	21.3773
Nudt21	Nudt21-004	201.057	0.00487498	0.0575319	0.58357	-1.71359	13.8013	23.6498
Nudt8	Nudt8-001	58.4089	0.00763424	0.0694662	0.514255	-1.94456	3.71492	7.22388
Nup107	Nup107-202	40.5444	0.00399145	0.0527898	4.02695	4.02695	5.5988	1.39033
Nup205	Nup205-005	28.5825	0.00419942	0.0539719	3.18414	3.18414	3.77562	1.18576
Nup62	Nup62-004	247.319	0.00981389	0.0773274	1.56364	1.56364	26.8893	17.1966
Nutf2-ps1	Nutf2-ps1-201	488.652	0.00296183	0.0465153	1.67314	1.67314	54.3648	32.4927
Obsl1	Obsl1-012	31.3747	9.52867e-05	0.0125338	0.335455	-2.98103	1.50081	4.47397
Odc1	Odc1-201	2226.26	1.73591e-05	0.00612475	3.42217	3.42217	298.384	87.1916
Ogt	Ogt-001	152.326	0.00943504	0.0760857	0.625918	-1.59765	10.8896	17.3978
Olfml3	Olfml3-001	328.268	0.0026966	0.0450661	0.59702	-1.67499	22.8362	38.2502
Opn3	Opn3-001	34.2723	0.000105001	0.013112	2.51267	2.51267	4.28945	1.70713
Orai2	Orai2-001	49.7824	0.0038955	0.0522716	1.82395	1.82395	5.69508	3.12238
Orc2	Orc2-001	261.826	0.0019586	0.0403082	1.74778	1.74778	29.5489	16.9065
Osbpl5	Osbpl5-003	290.338	0.0068318	0.0663151	0.665629	-1.50234	21.4879	32.2821
Osgin1	Osgin1-003	34.5355	0.00262199	0.0446413	2.27978	2.27978	4.21515	1.84893
Osgin2	Osgin2-004	68.321	0.0024705	0.0438849	1.83945	1.83945	7.83659	4.2603
Osmr	Osmr-001	399.366	0.00281027	0.0459724	0.309894	-3.22691	18.0427	58.222
Osr1	Osr1-201	223.222	0.00307765	0.0473964	0.162553	-6.15185	6.07255	37.3574
Otud3	Otud3-001	23.6776	0.00505172	0.0582302	2.84488	2.84488	3.0522	1.07287
Otud6b	Otud6b-001	375.924	0.00125459	0.0344095	1.70057	1.70057	42.0487	24.7263
Oxld1	Oxld1-001	37.0337	0.00555141	0.0607233	0.491774	-2.03345	2.29066	4.65794
P2rx4	P2rx4-001	50.2561	0.00132621	0.0353059	0.41544	-2.40709	2.78652	6.7074
P2rx4	P2rx4-002	269.345	0.00219957	0.0418199	0.463316	-2.15835	16.0403	34.6206
P2ry1	P2ry1-002	71.8888	0.00684563	0.0663495	2.28273	2.28273	8.77724	3.84506
P2ry14	P2ry14-001	31.4975	0.000452353	0.0240492	0.130392	-7.66918	0.710269	5.44718
P2ry6	P2ry6-001	62.2522	0.00160351	0.0375373	0.418498	-2.3895	3.46858	8.28816
P4ha3	P4ha3-004	117.852	0.00505124	0.0582302	0.242071	-4.13102	4.42136	18.2647
Pa2g4	Pa2g4-001	1813.1	0.000506748	0.0252538	2.18424	2.18424	218.732	100.141
Pabpn1	Pabpn1-009	578.346	0.00554585	0.0607218	1.94144	1.94144	67.4424	34.7384
Pafah1b1	Pafah1b1-002	1245.91	0.00382162	0.0518572	1.68655	1.68655	138.981	82.4056
Pafah1b3	Pafah1b3-007	188.906	0.00133617	0.0353059	0.516328	-1.93676	12.0447	23.3276
Pak1ip1	Pak1ip1-003	157.772	0.000646624	0.0270669	1.56224	1.56224	17.1481	10.9766
Pakap	Pakap-002	36.8075	0.00266577	0.0448508	0.268971	-3.71787	1.49689	5.56524
Palld	Palld-003	1330.24	0.00206148	0.0408136	0.391991	-2.55108	70.9255	180.937
Palm	Palm-202	178.311	0.00024892	0.0194991	0.534249	-1.87179	11.6096	21.7307
Palm	Palm-201	14.5975	0.00695057	0.066816	0.534257	-1.87176	0.950432	1.77898
Pan3	Pan3-023	44.4933	0.00098151	0.0308593	0.303003	-3.3003	1.97735	6.52583
Pank2	Pank2-005	33.0802	0.00746319	0.0688165	0.414707	-2.41134	1.83202	4.41762
Panx1	Panx1-002	242.975	0.000376937	0.0222906	1.81302	1.81302	27.7438	15.3025
Papd5	Papd5-002	115.011	0.000583518	0.0261684	1.94753	1.94753	13.4243	6.893
Papd5	Papd5-001	86.321	0.000739313	0.0287633	1.94753	1.94753	10.0756	5.17352
Papss2	Papss2-201	139.158	0.00264741	0.0447859	0.316048	-3.16407	6.37744	20.1787
Parp10	Parp10-002	37.7162	0.00500074	0.0580615	0.525442	-1.90316	2.43082	4.62624
Parp3	Parp3-001	343.598	2.0424e-07	0.000987297	0.401821	-2.48867	18.6299	46.3636
Patl1	Patl1-201	142.156	0.00309975	0.0475312	1.79174	1.79174	16.1714	9.02556
Pbx1	Pbx1-007	64.1262	0.000809818	0.0289868	0.303092	-3.29932	2.85048	9.40467
Pbx1	Pbx1-002	1912.85	0.00660517	0.0656335	0.476487	-2.09869	115.977	243.399
Pcbd2	Pcbd2-001	137.968	0.00866429	0.0730945	0.64423	-1.55224	10.0258	15.5625
Pcdh18	Pcdh18-002	46.6512	0.00754624	0.0691877	0.322659	-3.09925	2.17021	6.726
Pcdh7	Pcdh7-001	927.138	0.000307998	0.0202721	0.452784	-2.20856	54.4006	120.147
Pcdh7	Pcdh7-003	315.399	0.000683868	0.0277174	0.332165	-3.01055	14.9814	45.1021
Pcdha11	Pcdha11-002	218.015	0.00615974	0.0632863	1.56238	1.56238	23.6967	15.1671
Pcdha4	Pcdha4-003	280.307	0.00551435	0.0607218	1.65218	1.65218	31.0545	18.796
Pcdhb22	Pcdhb22-001	93.6872	0.00312318	0.0476609	0.566324	-1.76577	6.31789	11.156
Pced1b	Pced1b-201	14.2014	0.00426495	0.0542904	0.393487	-2.54138	0.759151	1.92929
Pcf11	Pcf11-002	216.163	0.00182959	0.0391499	1.65975	1.65975	23.9848	14.4509
Pcf11	Pcf11-001	285.914	0.00240634	0.0434851	1.6803	1.6803	31.8544	18.9575
Pcnx	Pcnx-201	376.619	0.00552074	0.0607218	1.89875	1.89875	43.6239	22.975
Pcsk1n	Pcsk1n-001	329.663	0.0046645	0.0568669	1.55567	1.55567	35.7783	22.9987
Pcsk6	Pcsk6-003	145.846	0.00589591	0.0622965	0.58605	-1.70634	10.0364	17.1256
Pcx	Pcx-201	36.1661	0.00718408	0.0678825	0.385288	-2.59546	1.90576	4.94631
Pde10a	Pde10a-001	43.694	0.00960072	0.0767877	2.74236	2.74236	5.58515	2.03662
Pde12	Pde12-001	166.845	0.000941904	0.0303026	1.62317	1.62317	18.3742	11.3199
Pde2a	Pde2a-003	50.0328	0.00907451	0.0745452	1.86722	1.86722	5.76562	3.08782
Pde4a	Pde4a-001	72.0938	0.000648116	0.0270669	0.554179	-1.80447	4.7991	8.65984
Pde4dip	Pde4dip-008	20.4514	3.91202e-05	0.00879568	5.09835	5.09835	2.92971	0.574639
Pdgfa	Pdgfa-001	1208.37	0.0077185	0.0697792	1.82646	1.82646	138.296	75.7183
Pdgfrb	Pdgfrb-001	454.222	0.000109313	0.0131136	0.267491	-3.73844	18.3954	68.7699
Pdgfrb	Pdgfrb-002	97.8101	0.000265584	0.0196621	0.415516	-2.40664	5.42388	13.0534
Pdhx	Pdhx-001	133.08	0.00506634	0.0582324	1.55231	1.55231	14.4322	9.29724
Pdia3	Pdia3-001	4499.72	0.00782472	0.0700458	0.64232	-1.55686	326.439	508.218
Pdia4	Pdia4-002	468.5	0.0017235	0.0381737	0.603484	-1.65705	32.7961	54.3447
Pdik1l	Pdik1l-002	138.544	0.0038515	0.0519512	1.86684	1.86684	15.9644	8.55155
Pdk1	Pdk1-001	177.523	0.00781223	0.0700312	0.350021	-2.85697	8.75151	25.0028
Pdk3	Pdk3-001	124.209	0.00868118	0.0731111	0.587177	-1.70306	8.55708	14.5733
Pdlim2	Pdlim2-001	227.083	0.000588906	0.0261684	0.244648	-4.08751	8.58942	35.1093
Pdlim2	Pdlim2-002	36.2316	0.00191576	0.0398975	0.277896	-3.59847	1.51013	5.43417
Pdxdc1	Pdxdc1-003	39.8856	0.00146885	0.0368728	0.456367	-2.19122	2.35229	5.15438
Pear1	Pear1-012	81.4467	0.000604797	0.0263246	0.316974	-3.15483	3.74052	11.8007
Penk	Penk-001	53.6864	0.00253094	0.0442172	5.06173	5.06173	7.68288	1.51783
Per3	Per3-003	38.3486	0.000197971	0.0179717	0.20501	-4.8778	1.26192	6.15542
Per3	Per3-001	43.6625	0.000617976	0.0264949	0.449168	-2.22634	2.54864	5.67413
Pet100	Pet100-003	153.742	0.00787779	0.0702425	0.539081	-1.85501	10.0649	18.6705
Pex19	Pex19-002	303.631	0.00128385	0.0348658	0.570438	-1.75304	20.564	36.0495
Pfdn2	Pfdn2-002	245.428	0.00887095	0.0738393	1.64407	1.64407	27.1454	16.5111
Pfdn6	Pfdn6-004	143.658	0.00649518	0.0653778	1.71225	1.71225	16.1049	9.40572
Pfkl	Pfkl-001	451.476	0.00481971	0.0573149	0.369078	-2.70946	23.0966	62.5792
Pgap2	Pgap2-005	348.143	0.00287799	0.0463112	0.507079	-1.97208	21.9505	43.288
Pgd	Pgd-001	1504.6	0.00542846	0.0601172	2.4909	2.4909	187.903	75.4358
Pgm5	Pgm5-001	20.4407	0.00507872	0.058278	0.350934	-2.84953	1.00953	2.8767
Phactr3	Phactr3-005	19.7998	0.00479433	0.0571537	0.359822	-2.77915	0.995177	2.76575
Phactr3	Phactr3-002	15.2825	0.00558323	0.0608499	0.359822	-2.77915	0.768127	2.13474
Phactr4	Phactr4-201	106.987	0.00630126	0.0639922	1.59819	1.59819	11.72	7.33331
Phc2	Phc2-005	372.268	0.00445551	0.0553832	1.52238	1.52238	40.0964	26.338
Phf11d	Phf11d-003	69.3632	0.00187218	0.0395067	0.315695	-3.16761	3.17625	10.0611
Phf21a	Phf21a-003	227.146	0.00372648	0.0516525	0.625986	-1.59748	16.2393	25.942
Phkb	Phkb-002	79.4469	0.000627817	0.0267389	0.49959	-2.00164	4.96289	9.93392
Phldb1	Phldb1-009	55.641	0.0093415	0.0756869	1.95204	1.95204	6.49904	3.32935
Phldb2	Phldb2-001	1380.89	0.00764702	0.0694843	0.3357	-2.97885	66.0893	196.87
Phospho2	Phospho2-002	239.063	0.00554186	0.0607218	1.5495	1.5495	25.9095	16.7212
Phxr4	Phxr4-201	20.8463	0.00496659	0.0579433	0.351974	-2.84112	1.03171	2.9312
Phyh	Phyh-001	283.677	0.000820543	0.0290055	0.578952	-1.72726	19.3817	33.4773
Phyhd1	Phyhd1-002	75.9797	0.00279513	0.0457635	0.326828	-3.05971	3.56736	10.9151
Phykpl	Phykpl-005	28.5841	0.00848834	0.0722879	0.228237	-4.38141	1.02426	4.48771
Pi4k2b	Pi4k2b-002	238.17	0.000314064	0.0203102	1.62738	1.62738	26.2521	16.1315
Pi4k2b	Pi4k2b-001	94.3135	0.00466523	0.0568669	2.91921	2.91921	12.2282	4.18887
Pid1	Pid1-001	168.516	0.00119001	0.0333621	0.534236	-1.87183	10.9717	20.5372
Pigk	Pigk-001	135.368	0.00178614	0.0387329	0.617179	-1.62028	9.59964	15.5541
Pigp	Pigp-007	202.85	0.00377045	0.0517493	0.624647	-1.60091	14.4846	23.1885
Pik3ip1	Pik3ip1-001	196.085	0.00326543	0.0487194	0.578961	-1.72723	13.3973	23.1403
Pik3r1	Pik3r1-002	15.2849	0.00192917	0.040024	0.382278	-2.6159	0.801114	2.09563
Pim1	Pim1-001	528.683	0.00225057	0.0421677	0.457448	-2.18604	31.2272	68.2639
Pinx1	Pinx1-201	261.745	0.000756941	0.0288258	1.95584	1.95584	30.5903	15.6405
Pir	Pir-001	72.0958	0.000895709	0.0298809	0.270852	-3.69205	2.94747	10.8822
Pisd-ps2	Pisd-ps2-002	25.8378	0.000200768	0.0180561	0.372563	-2.68411	1.33044	3.57104
Pithd1	Pithd1-001	389.609	0.000342455	0.0212917	1.74717	1.74717	43.9652	25.1636
Pitpnc1	Pitpnc1-002	458.66	6.7033e-05	0.0109309	1.88875	1.88875	53.0412	28.0826
Pkp2	Pkp2-001	37.4941	0.00345346	0.0499075	1.97776	1.97776	4.39653	2.22298
Pla2r1	Pla2r1-002	19.1378	0.00154666	0.0372363	0.218619	-4.57418	0.662875	3.03211
Plaa	Plaa-001	245.378	0.000309935	0.0202721	1.96328	1.96328	28.71	14.6235
Plaur	Plaur-001	35.9873	0.000606229	0.0263246	2.59893	2.59893	4.54164	1.7475
Plcb1	Plcb1-005	27.139	0.00609073	0.0630405	6.45536	6.45536	4.00602	0.620573
Plcb1	Plcb1-001	159.561	0.00727825	0.0682503	1.68353	1.68353	17.7884	10.5662
Plcd3	Plcd3-002	63.4492	0.00930235	0.0754173	1.74572	1.74572	7.15796	4.1003
Plcg1	Plcg1-003	226.304	0.00696416	0.066822	0.599193	-1.66891	15.7763	26.3292
Plcxd3	Plcxd3-001	62.8487	0.00139689	0.0357751	2.70373	2.70373	8.00693	2.96143
Plec	Plec-010	79.6965	0.00791783	0.0703524	5.12556	5.12556	11.4252	2.22906
Plekha2	Plekha2-001	440.001	0.000451925	0.0240492	0.162547	-6.15208	11.9694	73.6369
Plekha4	Plekha4-008	34.4076	0.000346282	0.021392	0.183203	-5.45843	1.03351	5.64132
Plekha8	Plekha8-001	99.784	0.000864277	0.0295485	2.27716	2.27716	12.1751	5.34663
Plekhb1	Plekhb1-003	334.109	0.006457	0.0651631	1.98897	1.98897	39.2429	19.7303
Plekhf1	Plekhf1-001	215.417	0.00652494	0.0654508	0.371193	-2.69402	11.064	29.8065
Plod2	Plod2-005	45.3742	0.00163992	0.0376051	0.33367	-2.99697	2.16223	6.48016
Plod2	Plod2-001	1254.97	0.00490207	0.0575329	0.361239	-2.76825	63.2503	175.093
Plod2	Plod2-002	973.189	0.00576133	0.0615329	0.378625	-2.64114	50.6719	133.831
Plpp5	Plpp5-007	96.1617	0.000589793	0.0261684	0.552991	-1.80835	6.39298	11.5607
Plscr2	Plscr2-004	154.05	7.0099e-05	0.0109309	0.208792	-4.78946	5.14405	24.6372
Plscr3	Plscr3-001	303.028	0.00161742	0.0375373	0.481054	-2.07877	18.4843	38.4245
Plscr3	Plscr3-201	68.9172	0.00294976	0.0465153	0.387268	-2.58219	3.6443	9.41027
Plscr4	Plscr4-001	133.075	1.73359e-05	0.00612475	0.470025	-2.12755	7.9984	17.017
Plxna2	Plxna2-001	127.525	0.0031332	0.0476609	1.82104	1.82104	14.5815	8.00723
Pmaip1	Pmaip1-201	127.996	0.000262954	0.019562	1.75953	1.75953	14.4765	8.22747
Pmp22	Pmp22-001	2496	0.00148072	0.0369435	0.334417	-2.99028	119.133	356.241
Pmp22	Pmp22-002	759.112	0.00465965	0.0568669	0.402974	-2.48155	41.2387	102.336
Pmvk	Pmvk-004	248.785	0.000437154	0.0237438	5.19269	5.19269	35.7301	6.88085
Pnck	Pnck-002	34.143	0.00285573	0.0463112	0.467847	-2.13745	2.04605	4.37334
Pnpla2	Pnpla2-005	191.392	0.00143159	0.0363334	1.66989	1.66989	21.2794	12.743
Poc5	Poc5-201	85.5587	0.00792144	0.0703524	1.91547	1.91547	9.93675	5.18763
Podn	Podn-004	111.481	0.00772606	0.0697792	0.308599	-3.24045	5.02117	16.2709
Pofut1	Pofut1-001	374.481	0.00113577	0.0328943	0.501164	-1.99535	23.4391	46.7693
Polb	Polb-002	25.4045	0.00475119	0.0571537	0.4804	-2.0816	1.5483	3.22294
Pold4	Pold4-201	219.791	0.00229264	0.0426697	0.547796	-1.8255	14.5292	26.5231
Polr2h	Polr2h-001	99.2183	0.00509075	0.058278	1.78046	1.78046	11.2642	6.32659
Polr2i	Polr2i-001	73.3089	0.00444634	0.0553832	2.10017	2.10017	8.74728	4.16504
Popdc2	Popdc2-001	16.1105	0.00661221	0.065667	0.310717	-3.21836	0.729251	2.34699
Porcn	Porcn-005	115.573	0.00520692	0.0589588	0.540264	-1.85095	7.57621	14.0232
Postn	Postn-003	372.808	0.0031166	0.0476384	0.534853	-1.86967	24.2898	45.414
Postn	Postn-002	436.062	0.00879476	0.073561	0.560869	-1.78295	29.237	52.128
Ppa1	Ppa1-001	255.822	0.000779273	0.0288258	1.62909	1.62909	28.2078	17.3151
Ppan	Ppan-001	105.986	0.00696167	0.066822	2.03488	2.03488	12.5321	6.15865
Ppfibp1	Ppfibp1-002	651.998	0.000899689	0.0298907	0.62576	-1.59806	46.6036	74.4753
Ppm1b	Ppm1b-201	62.2698	0.00816315	0.0711287	0.638615	-1.56589	4.5027	7.05072
Ppm1m	Ppm1m-001	43.3548	0.00468738	0.0569317	0.45929	-2.17727	2.56744	5.59003
Ppm1m	Ppm1m-002	78.0647	0.00529836	0.0593452	0.59703	-1.67496	5.43067	9.09614
Ppp1r10	Ppp1r10-201	197.54	0.00205649	0.0408136	2.27804	2.27804	24.1054	10.5816
Ppp1r13b	Ppp1r13b-201	68.7701	0.00527293	0.0592074	1.5349	1.5349	7.42855	4.83976
Ppp2r2b	Ppp2r2b-001	196.313	0.00521781	0.0589588	2.63848	2.63848	24.8654	9.42411
Pptc7	Pptc7-001	71.9537	0.0061991	0.063421	2.84129	2.84129	9.27266	3.26354
Prc1	Prc1-006	42.1119	0.00460428	0.0565619	4.77165	4.77165	5.97513	1.25222
Prelid2	Prelid2-201	50.8752	0.00910256	0.0746425	0.430253	-2.32422	2.88718	6.71043
Prickle2	Prickle2-003	25.6029	0.00352399	0.0504366	0.504557	-1.98194	1.60926	3.18946
Prickle3	Prickle3-002	60.2181	0.00337658	0.0494244	0.512571	-1.95095	3.82222	7.45695
Prkaa2	Prkaa2-001	55.6996	0.00991818	0.0776429	1.90353	1.90353	6.45665	3.39194
Prkab1	Prkab1-002	87.7835	0.0083834	0.0719172	1.7338	1.7338	9.88126	5.69919
Prkra	Prkra-001	224.162	0.000583106	0.0261684	0.646269	-1.54734	16.3185	25.2503
Prkx	Prkx-001	217.771	0.00422249	0.0540342	2.64197	2.64197	27.592	10.4437
Procr	Procr-002	220.745	0.00181201	0.03893	12.4075	12.4075	34.4753	2.77859
Procr	Procr-001	340.309	0.00367784	0.0514951	11.3497	11.3497	52.8386	4.65549
Prpf38b	Prpf38b-007	56.2062	0.000871052	0.0295485	10.935	10.935	8.70435	0.796007
Prpf38b	Prpf38b-006	430.648	0.00586796	0.0621222	1.68959	1.68959	48.0671	28.449
Prpf4b	Prpf4b-201	835.786	5.52237e-05	0.00988709	1.50004	1.50004	89.5492	59.6981
Prr7	Prr7-201	40.514	0.00601505	0.0627582	2.4777	2.4777	5.05288	2.03935
Prrg3	Prrg3-001	410.242	0.0012667	0.0346192	0.320503	-3.12009	18.9923	59.2576
Prrx1	Prrx1-004	126.705	0.00796518	0.0705196	0.316476	-3.15979	5.81244	18.3661
Prss23	Prss23-001	1940.5	0.00504744	0.0582302	0.26104	-3.83082	77.1446	295.527
Psd3	Psd3-004	142.529	0.00160231	0.0375373	0.635836	-1.57273	10.2808	16.1689
Psip1	Psip1-002	396.447	0.00813949	0.0710146	1.624	1.624	43.6672	26.8887
Psma3	Psma3-001	111.099	0.000917078	0.0301896	1.67955	1.67955	12.376	7.36864
Psmd1	Psmd1-001	160.585	0.00559418	0.0608499	1.60296	1.60296	17.6095	10.9856
Psmd11	Psmd11-008	887.788	0.000108671	0.0131136	1.9567	1.9567	103.77	53.0333
Psmd11	Psmd11-001	313.551	0.00529652	0.0593452	2.29069	2.29069	38.3186	16.7279
Psmd13	Psmd13-011	434.17	0.000449641	0.0240492	1.50888	1.50888	46.6163	30.8945
Psme1	Psme1-009	271.346	0.00150285	0.0369769	0.647932	-1.54337	19.782	30.5309
Psme4	Psme4-001	1282.52	0.00402183	0.0530827	1.66032	1.66032	142.321	85.7189
Psmg3	Psmg3-002	222.527	0.00777908	0.069896	2.22721	2.22721	26.9894	12.1181
Psph	Psph-001	23.8122	0.00420446	0.0539719	3.0148	3.0148	3.10926	1.03133
Pter	Pter-001	54.2841	0.00835884	0.0718659	0.613969	-1.62875	3.83804	6.25119
Ptgs2	Ptgs2-001	246.312	9.45723e-05	0.012525	5.11692	5.11692	35.3026	6.89919
Pth1r	Pth1r-001	47.7506	0.00745626	0.0688165	0.491891	-2.03297	2.95398	6.00534
Pth1r	Pth1r-201	32.0371	0.00893248	0.0740455	0.49189	-2.03297	1.9819	4.02915
Ptk2b	Ptk2b-005	51.3002	0.00975345	0.0771656	0.537157	-1.86165	3.35114	6.23866
Ptn	Ptn-001	3674.4	0.00256568	0.0443343	0.366833	-2.72603	187.181	510.262
Ptp4a1	Ptp4a1-001	1335.8	2.17008e-06	0.00279738	2.29453	2.29453	163.319	71.1775
Ptp4a1	Ptp4a1-005	1044.49	0.00137876	0.0356424	2.24444	2.24444	126.947	56.5608
Ptpn12	Ptpn12-007	139.532	0.000376967	0.0222906	2.22171	2.22171	16.9119	7.61211
Ptprg	Ptprg-001	601.137	0.00295572	0.0465153	0.625646	-1.59835	42.9637	68.671
Ptprn	Ptprn-001	302.447	0.000410703	0.0230098	2.93172	2.93172	39.2509	13.3883
Pus3	Pus3-001	82.1117	0.000773247	0.0288258	1.96779	1.96779	9.61391	4.88565
Pvr	Pvr-001	421.43	1.74215e-05	0.00612475	2.38067	2.38067	52.0269	21.8539
Pwp2	Pwp2-201	105.845	0.000112212	0.0132396	2.04427	2.04427	12.5322	6.1304
Pwwp2a	Pwwp2a-002	122.418	0.00671484	0.065974	1.75793	1.75793	13.8415	7.87379
Pycard	Pycard-001	68.4339	0.000485951	0.0247925	0.341619	-2.92724	3.31621	9.70733
Pycard	Pycard-002	27.8333	0.00606055	0.0629022	0.308729	-3.23909	1.25401	4.06185
Pycr1	Pycr1-001	141.97	0.00704648	0.0672844	0.44738	-2.23523	8.26549	18.4753
Pycr2	Pycr2-001	365.845	0.00163692	0.0376051	1.54678	1.54678	39.6257	25.6182
Pyroxd2	Pyroxd2-201	21.6056	0.00764628	0.0694843	0.29097	-3.43677	0.931923	3.20281
Qrich1	Qrich1-013	15.1814	0.00741204	0.0686066	0.362649	-2.75748	0.767223	2.11561
Qrsl1	Qrsl1-001	56.1233	0.000483936	0.024755	1.84319	1.84319	6.44156	3.49478
RP23-220F20.2	RP23-220F20.2-001	24.9127	0.00210698	0.0410775	4.45855	4.45855	3.49826	0.784619
RP23-354I24.7	RP23-354I24.7-001	30.9578	0.00594893	0.0625495	0.502507	-1.99002	1.94091	3.86246
RP23-47L13.5	RP23-47L13.5-001	14.9892	0.000808251	0.0289868	0.298981	-3.3447	0.659635	2.20628
RP24-285L8.3	RP24-285L8.3-001	925.372	0.00266235	0.0448425	0.384773	-2.59894	48.7174	126.613
RP24-560O24.2	RP24-560O24.2-001	36.2653	0.000656537	0.0272421	4.41926	4.41926	5.08529	1.15071
Rab13	Rab13-001	180.006	0.00170581	0.0380496	0.624715	-1.60073	12.8542	20.5761
Rab24	Rab24-201	361.266	0.000297315	0.0200309	0.650087	-1.53826	26.3866	40.5893
Rab29	Rab29-001	128.587	0.000281799	0.0198079	0.397495	-2.51575	6.92115	17.4119
Rab30	Rab30-001	75.6645	0.00110765	0.0322552	0.521996	-1.91572	4.85695	9.30456
Rab39b	Rab39b-001	58.984	0.00204593	0.0408136	2.25604	2.25604	7.17892	3.1821
Rab3b	Rab3b-003	25.2273	0.00390917	0.0523558	2.63734	2.63734	3.19501	1.21145
Rab3c	Rab3c-201	371.776	0.00847536	0.0722879	1.90511	1.90511	43.1068	22.627
Rab3d	Rab3d-001	309.249	0.000643385	0.0270669	0.503619	-1.98563	19.4153	38.5515
Rab40b	Rab40b-001	18.8058	0.00344239	0.0497909	0.275267	-3.63283	0.77825	2.82725
Rabgap1l	Rabgap1l-004	35.2634	0.00124047	0.0342165	0.252806	-3.9556	1.36796	5.41112
Rabgap1l	Rabgap1l-007	29.6612	0.00448179	0.0555515	0.460235	-2.17281	1.75884	3.82163
Rabggtb	Rabggtb-008	198.028	0.000678581	0.0277049	1.74033	1.74033	22.3181	12.824
Rae1	Rae1-001	348.532	0.000583073	0.0261684	1.6742	1.6742	38.7839	23.1657
Rai14	Rai14-202	791.791	2.92027e-05	0.00742722	0.499397	-2.00242	49.4496	99.0187
Rai14	Rai14-201	176.103	0.00469736	0.0569455	0.586925	-1.70379	12.1292	20.6656
Ralgds	Ralgds-003	45.986	0.00214189	0.0414524	2.43142	2.43142	5.708	2.3476
Ramp3	Ramp3-001	82.061	1.57708e-05	0.00612475	37.9529	37.9529	13.383	0.352621
Rangap1	Rangap1-201	549.117	9.50319e-06	0.00474086	1.65416	1.65416	60.8596	36.7919
Rap1gap2	Rap1gap2-002	45.3563	0.00104935	0.0315066	2.88475	2.88475	5.8651	2.03314
Rap1gds1	Rap1gds1-002	46.9932	0.00944532	0.0761295	3.33348	3.33348	6.26581	1.87966
Rapgef1	Rapgef1-002	460.153	0.000785331	0.0288518	1.70581	1.70581	51.5222	30.204
Raph1	Raph1-001	1098.24	0.00192101	0.0398975	0.430062	-2.32524	62.3072	144.88
Raph1	Raph1-007	40.3316	0.00577562	0.0615363	0.311157	-3.21381	1.82752	5.87329
Rarres2	Rarres2-005	188.349	0.00253351	0.0442172	0.311731	-3.20789	8.546	27.4147
Rasa2	Rasa2-001	289.258	0.00776703	0.0698527	1.79048	1.79048	32.898	18.3739
Rasa3	Rasa3-002	698.123	4.2491e-05	0.00886317	0.535078	-1.86888	45.4969	85.0284
Rasa4	Rasa4-006	23.766	0.00245996	0.0437991	0.32133	-3.11207	1.1023	3.43043
Rasl11a	Rasl11a-001	23.489	0.0012457	0.0342953	0.374429	-2.67073	1.21367	3.24139
Rassf1	Rassf1-005	314.931	2.83885e-05	0.00741785	1.91051	1.91051	36.5472	19.1295
Rassf5	Rassf5-003	80.004	0.00342354	0.0496815	0.498695	-2.00523	4.99208	10.0103
Rbbp4	Rbbp4-004	958.585	0.00341476	0.0496558	1.54397	1.54397	103.761	67.2039
Rbbp5	Rbbp5-006	116.266	0.00150781	0.0370456	1.53995	1.53995	12.5736	8.1649
Rbbp6	Rbbp6-010	471.282	2.72021e-06	0.003094	2.40453	2.40453	58.3312	24.2589
Rbbp6	Rbbp6-002	57.2815	9.98834e-06	0.00482836	35.5631	35.5631	9.32833	0.262303
Rbbp6	Rbbp6-005	106.809	0.00239412	0.0434666	0.664821	-1.50417	7.89963	11.8823
Rbbp8	Rbbp8-201	52.9794	0.00117679	0.0332666	3.76114	3.76114	7.22836	1.92185
Rbm12b1	Rbm12b1-002	28.3671	0.00651995	0.0654508	2.96114	2.96114	3.68954	1.24598
Rbm15b	Rbm15b-001	217.399	0.00222933	0.0420116	1.93319	1.93319	25.319	13.097
Rbm25	Rbm25-003	1601.08	0.00576688	0.0615329	1.60914	1.60914	175.803	109.253
Rbm39	Rbm39-021	433.497	0.0030591	0.0473195	2.60933	2.60933	54.7608	20.9865
Rbms2	Rbms2-202	78.8108	0.000698734	0.0277174	0.568998	-1.75748	5.3296	9.36665
Rbms2	Rbms2-201	419.933	0.00180644	0.0389241	0.622422	-1.60663	29.9244	48.0774
Rbmx2	Rbmx2-001	51.0197	0.000102918	0.0130067	2.34643	2.34643	6.27479	2.67418
Rbpms	Rbpms-201	24.0065	0.00382034	0.0518572	0.37786	-2.64648	1.24823	3.30342
Rbsn	Rbsn-001	222.166	0.000289893	0.0199358	1.91085	1.91085	25.7834	13.4931
Rc3h2	Rc3h2-201	271.647	0.00709111	0.0674109	1.69967	1.69967	30.3796	17.8738
Rcan1	Rcan1-201	283.172	0.000744474	0.0288258	1.64574	1.64574	31.3308	19.0375
Rcc1	Rcc1-002	52.4475	0.000107157	0.0131136	4.50441	4.50441	7.37656	1.63763
Rcc1	Rcc1-003	18.879	0.000209639	0.0182702	4.50438	4.50438	2.65526	0.589484
Rcc1	Rcc1-001	55.2772	0.00473223	0.0571308	2.66733	2.66733	7.01975	2.63175
Rcc2	Rcc2-201	741.282	0.00144141	0.0364328	2.08778	2.08778	88.3017	42.2945
Rcc2	Rcc2-001	39.6395	0.00418557	0.0538829	2.08767	2.08767	4.72179	2.26175
Rcl1	Rcl1-201	194.37	0.00391052	0.0523558	1.661	1.661	21.5721	12.9874
Rdh10	Rdh10-001	134.883	0.00461382	0.0566399	1.85225	1.85225	15.5048	8.37081
Reck	Reck-001	44.8836	0.00765395	0.0695147	0.37547	-2.66333	2.32357	6.18843
Relt	Relt-001	21.4483	0.0001321	0.0143499	3.96286	3.96286	2.95362	0.745325
Repin1	Repin1-202	301.204	0.00725154	0.0681265	1.64702	1.64702	33.3346	20.2393
Reps1	Reps1-003	169.3	0.00193811	0.0401127	1.74513	1.74513	19.0974	10.9432
Ret	Ret-002	129.044	0.00619148	0.063421	1.63148	1.63148	14.2359	8.72574
Rfc3	Rfc3-006	49.5472	0.000660172	0.0272758	2.03006	2.03006	5.85458	2.88395
Rfesd	Rfesd-202	61.7421	0.00995402	0.0777033	0.609148	-1.64164	4.34553	7.13379
Rfng	Rfng-002	61.0261	0.00956549	0.0766508	0.569775	-1.75508	4.13025	7.24892
Rfx7	Rfx7-004	14.3624	0.00475566	0.0571537	0.368291	-2.71525	0.733664	1.99208
Rgl1	Rgl1-002	225.92	0.000251558	0.0194991	0.498525	-2.00592	14.0939	28.2713
Rgp1	Rgp1-006	108.715	0.00735892	0.068405	0.639689	-1.56326	7.86857	12.3006
Rgs2	Rgs2-001	271.087	1.04361e-07	0.000672643	2.70173	2.70173	34.5304	12.7808
Rhbdl3	Rhbdl3-001	47.2216	0.00509661	0.058278	0.47951	-2.08546	2.87458	5.99483
Rhno1	Rhno1-003	36.334	0.00558422	0.0608499	2.26437	2.26437	4.42659	1.95488
Rhot1	Rhot1-003	79.0915	0.0020504	0.0408136	2.40555	2.40555	9.79033	4.06989
Rian	Rian-007	36.5352	0.00682802	0.0663123	0.572611	-1.74639	2.48	4.33104
Rims3	Rims3-002	42.1764	0.00129938	0.0350908	1.90079	1.90079	4.88691	2.57099
Rims3	Rims3-001	25.2022	0.00286395	0.0463112	1.90078	1.90078	2.92014	1.53628
Rin2	Rin2-002	79.1756	0.00169625	0.0380195	0.493283	-2.02723	4.90672	9.94706
Rin2	Rin2-201	66.8885	0.0018838	0.0395067	0.493283	-2.02723	4.14525	8.40339
Rin2	Rin2-001	66.8885	0.0018838	0.0395067	0.493283	-2.02723	4.14525	8.40339
Rita1	Rita1-001	47.9487	0.00731817	0.0682803	1.50919	1.50919	5.14856	3.41147
Rmdn1	Rmdn1-001	105.666	0.000738449	0.0287633	0.533544	-1.87426	6.87426	12.8841
Rmdn2	Rmdn2-201	61.1819	0.00179702	0.0388374	0.440991	-2.26762	3.52875	8.00188
Rnf113a2	Rnf113a2-001	71.893	0.00115979	0.0330274	0.608756	-1.64269	5.05809	8.30889
Rnf128	Rnf128-003	74.4896	0.00143184	0.0363334	3.40919	3.40919	9.97634	2.92631
Rnf150	Rnf150-001	293.354	4.74071e-05	0.00921388	0.562702	-1.77714	19.7071	35.0223
Rnf165	Rnf165-003	39.9931	0.000763711	0.0288258	0.389102	-2.57002	2.12164	5.45266
Rnf165	Rnf165-005	55.882	0.00324927	0.0485533	0.367253	-2.72292	2.849	7.7576
Rnf168	Rnf168-201	242.895	0.00331133	0.049026	1.80571	1.80571	27.6993	15.3398
Rnf20	Rnf20-201	107.518	0.00174147	0.0383083	2.11495	2.11495	12.8546	6.078
Rnf213	Rnf213-202	69.2834	0.00102048	0.0313205	0.374488	-2.67031	3.58025	9.56038
Rnf41	Rnf41-201	118.785	0.00152334	0.0370973	1.61701	1.61701	13.0646	8.0795
Rnft1	Rnft1-001	194.602	0.00106844	0.0316644	0.551901	-1.81192	12.9221	23.4138
Rnps1	Rnps1-201	290.884	0.00167748	0.0377598	1.71768	1.71768	32.6437	19.0045
Rora	Rora-001	426.821	0.00077897	0.0288258	0.624466	-1.60137	30.4724	48.7975
Rora	Rora-002	347.267	0.00284781	0.0462836	0.575945	-1.73628	23.6535	41.0691
Rpl22l1	Rpl22l1-009	991.566	0.0065683	0.065588	0.454905	-2.19826	58.3573	128.284
Rpl5	Rpl5-001	126.314	0.00368606	0.0514972	3.06685	3.06685	16.5542	5.3978
Rps13-ps4	Rps13-ps4-001	26.129	0.00473267	0.0571308	0.351792	-2.84259	1.29269	3.67457
Rps14	Rps14-005	960.43	0.00834892	0.0718446	0.481117	-2.0785	58.5896	121.778
Rps16	Rps16-001	110.103	0.00906563	0.0745293	2.36041	2.36041	13.5623	5.74575
Rps26-ps1	Rps26-ps1-001	371.075	0.00240149	0.0434666	14.8355	14.8355	58.5567	3.94707
Rps6-ps4	Rps6-ps4-001	902.722	0.00378736	0.0517493	4.35364	4.35364	126.282	29.006
Rps6ka4	Rps6ka4-201	88.3127	0.00153946	0.0371685	0.58874	-1.69854	6.0936	10.3502
Rps6ka4	Rps6ka4-202	88.3127	0.00153946	0.0371685	0.58874	-1.69854	6.0936	10.3502
Rras	Rras-001	884.772	0.00290552	0.0463635	0.632297	-1.58154	63.6175	100.613
Rras2	Rras2-001	682.078	0.00560166	0.0608499	0.619607	-1.61393	48.4788	78.2411
Rreb1	Rreb1-001	15.9355	0.00218597	0.0417748	0.359697	-2.78012	0.800755	2.2262
Rrn3	Rrn3-201	423.031	0.000140566	0.0148523	1.66304	1.66304	46.9693	28.243
Rrp12	Rrp12-201	77.0695	0.000931185	0.0301996	2.31828	2.31828	9.44854	4.07567
Rspo3	Rspo3-201	1130.61	0.00659913	0.0656335	0.273035	-3.66254	46.5029	170.319
Rsrc2	Rsrc2-009	124.914	0.00406615	0.0532686	2.056	2.056	14.8144	7.20543
Rsu1	Rsu1-006	477.07	0.00129939	0.0350908	0.641005	-1.56005	34.5696	53.9304
Rtfdc1	Rtfdc1-001	379.308	0.000290163	0.0199358	1.63793	1.63793	41.9003	25.5813
Rtn4r	Rtn4r-001	20.2372	0.000192888	0.0176125	0.268119	-3.72969	0.821031	3.06219
Rufy3	Rufy3-001	298.141	0.00140429	0.0359172	1.93867	1.93867	34.752	17.9257
Runx1	Runx1-001	419.54	0.00265496	0.0448159	0.530291	-1.88576	27.192	51.2775
Runx1t1	Runx1t1-001	283.24	0.00232375	0.042929	0.506916	-1.97271	17.8548	35.2223
Rybp	Rybp-001	164.207	0.00795454	0.0704589	1.77529	1.77529	18.6251	10.4913
Saa1	Saa1-001	70.7879	0.00806878	0.0707514	0.277312	-3.60605	2.94579	10.6226
Saa3	Saa3-001	12114.2	0.00676269	0.0661143	0.267541	-3.73774	490.677	1834.02
Saa3	Saa3-002	22314.8	0.00889878	0.073914	0.300788	-3.3246	986.377	3279.31
Sac3d1	Sac3d1-201	213.153	0.00120929	0.0335961	1.56518	1.56518	23.1827	14.8115
Safb	Safb-006	216.655	3.52512e-05	0.0081145	2.00923	2.00923	25.5233	12.703
Samd4	Samd4-002	500.71	0.00993722	0.0776976	1.6092	1.6092	54.98	34.166
Samd5	Samd5-001	48.2222	9.12876e-05	0.0122967	2.4208	2.4208	5.97887	2.46979
Samd9l	Samd9l-001	99.26	3.12066e-06	0.00335229	0.385185	-2.59616	5.2295	13.5766
Sat2	Sat2-002	19.7967	0.00835264	0.0718446	0.454363	-2.20088	1.16421	2.56229
Scaf4	Scaf4-202	327.504	0.00053203	0.0258476	1.59497	1.59497	35.8522	22.4783
Scarf2	Scarf2-201	114.949	0.00883874	0.07374	0.351198	-2.8474	5.68016	16.1737
Scg2	Scg2-002	932.787	0.0029868	0.0466851	2.38097	2.38097	115.159	48.3664
Scg2	Scg2-001	17.9283	0.00906355	0.0745293	2.60077	2.60077	2.26296	0.870112
Schip1	Schip1-003	116.884	0.00803168	0.0707197	2.36606	2.36606	14.4066	6.08886
Scn7a	Scn7a-001	149.604	0.00659022	0.0656335	0.636843	-1.57025	10.8008	16.9599
Scoc	Scoc-002	284.68	0.001874	0.0395067	1.65003	1.65003	31.5251	19.1058
Sdad1	Sdad1-001	232.605	0.00448181	0.0555515	1.55891	1.55891	25.2629	16.2055
Sdc2	Sdc2-001	1354.54	0.00469552	0.0569455	0.605682	-1.65103	95.0209	156.882
Sdk1	Sdk1-001	30.1785	0.00775824	0.0698527	0.351032	-2.84874	1.49076	4.24678
Sdpr	Sdpr-001	1645.97	0.00746893	0.0688367	0.463735	-2.1564	98.0795	211.499
Selenbp1	Selenbp1-005	67.3208	0.0028403	0.0462679	0.231313	-4.32314	2.43777	10.5388
Sema3c	Sema3c-004	609.786	0.00783719	0.0700924	0.476901	-2.09687	36.9918	77.567
Senp1	Senp1-001	105.012	0.00397238	0.0526456	2.44645	2.44645	13.0551	5.33633
Senp2	Senp2-201	348.253	0.00677682	0.0661467	1.51449	1.51449	37.4407	24.7217
2011-09-01	Sept11-004	522.504	0.00190976	0.0398679	0.505806	-1.97704	32.8925	65.0298
2011-09-01	Sept11-002	493.429	0.0020652	0.0408136	0.410824	-2.43414	27.1552	66.0995
2011-09-01	Sept11-001	1050.24	0.00646578	0.0651836	0.585441	-1.70811	72.2285	123.375
2006-09-01	Sept6-003	74.2418	0.000983586	0.0308744	2.11214	2.11214	8.87289	4.2009
Serbp1	Serbp1-004	335.319	0.00807186	0.0707514	9.93382	9.93382	51.5612	5.19047
Serf1	Serf1-001	191.543	0.00785031	0.0701449	0.531195	-1.88255	12.4276	23.3955
Serhl	Serhl-017	126.625	0.000401365	0.0228261	0.547556	-1.8263	8.36832	15.283
Serinc5	Serinc5-201	302.701	0.00133657	0.0353059	1.82247	1.82247	34.62	18.9962
Serpina3g	Serpina3g-001	225.965	0.000818965	0.0290055	0.0989597	-10.1051	3.99757	40.396
Serpinb6b	Serpinb6b-003	212.124	0.00512951	0.0585412	0.395811	-2.52646	11.3847	28.763
Serpinb9	Serpinb9-001	117.59	0.00500741	0.0580823	0.463457	-2.1577	7.0042	15.113
Sertad2	Sertad2-003	526.87	0.00223845	0.0420116	1.90676	1.90676	61.1058	32.047
Sertad2	Sertad2-001	172.913	0.00262731	0.0446413	2.06058	2.06058	20.5202	9.95843
Sesn1	Sesn1-002	74.6951	0.00535848	0.0596143	0.556726	-1.79621	4.98597	8.95587
Set	Set-002	1546.9	0.00599317	0.0627261	1.56638	1.56638	168.286	107.436
Setbp1	Setbp1-001	323.98	0.00257875	0.0444596	0.61579	-1.62393	22.9453	37.2616
Sf1	Sf1-001	596.459	0.00180972	0.0389241	1.68146	1.68146	66.4682	39.53
Sf3a1	Sf3a1-003	297.365	0.0017931	0.0388257	1.50011	1.50011	31.8614	21.2393
Sfi1	Sfi1-007	143.623	2.95767e-05	0.00742722	0.396286	-2.52343	7.71457	19.4672
Sfmbt1	Sfmbt1-005	167.263	0.000586508	0.0261684	1.8112	1.8112	19.0926	10.5414
Sfn	Sfn-001	32.5738	1.72106e-05	0.00612475	5.54205	5.54205	4.71934	0.851552
Sfpq	Sfpq-001	1200.46	0.00294378	0.0465153	1.69331	1.69331	134.088	79.1867
Sfpq	Sfpq-004	15.3983	0.00545912	0.0603186	2.49012	2.49012	1.92288	0.772205
Sgip1	Sgip1-001	58.5258	0.00618718	0.063421	2.92598	2.92598	7.59204	2.5947
Sgsh	Sgsh-003	65.7399	0.00391567	0.0523558	0.379446	-2.63542	3.42804	9.03433
Sgtb	Sgtb-001	79.5448	6.24082e-07	0.00218257	2.80082	2.80082	10.2175	3.64802
Sh3bgrl	Sh3bgrl-001	1308.48	0.00288563	0.0463112	0.457502	-2.18578	77.2928	168.945
Sh3pxd2b	Sh3pxd2b-002	29.9079	0.000552685	0.025878	0.320135	-3.12369	1.38344	4.32145
Sh3tc2	Sh3tc2-201	44.6527	0.00348528	0.0501441	2.87041	2.87041	5.76766	2.00935
Shisa5	Shisa5-001	1071.1	0.00202533	0.0408136	0.550817	-1.81548	71.0397	128.972
Siae	Siae-001	236.352	0.00289745	0.0463112	0.569349	-1.75639	15.9892	28.0833
Sigmar1	Sigmar1-002	405.809	0.000759643	0.0288258	0.38878	-2.57215	21.5161	55.3425
Sipa1l1	Sipa1l1-201	236.76	1.93294e-05	0.0061271	0.529655	-1.88802	15.3341	28.9511
Sipa1l1	Sipa1l1-202	61.9889	0.00516841	0.0588207	0.448519	-2.22956	3.61498	8.05981
Sipa1l2	Sipa1l2-201	200.511	0.00021216	0.0182978	1.63902	1.63902	22.1545	13.5169
Sipa1l2	Sipa1l2-001	32.5776	0.00635426	0.0643614	1.76605	1.76605	3.68893	2.08881
Sipa1l2	Sipa1l2-003	14.0443	0.00887872	0.0738393	2.02874	2.02874	1.65918	0.817837
Six5	Six5-001	66.6329	0.000237212	0.0191914	0.522688	-1.91319	4.28068	8.18975
Slc12a2	Slc12a2-201	170.539	0.00485798	0.0574656	1.62494	1.62494	18.788	11.5622
Slc14a1	Slc14a1-001	14.3521	0.00100003	0.0310378	3.16425	3.16425	1.89338	0.598367
Slc1a5	Slc1a5-001	251.35	0.00992629	0.0776749	0.383587	-2.60697	13.2047	34.4243
Slc1a6	Slc1a6-201	36.4126	0.00305713	0.0473195	0.331853	-3.01338	1.72843	5.20841
Slc24a3	Slc24a3-004	123.18	0.000270848	0.0196621	0.323982	-3.08659	5.74723	17.7393
Slc25a28	Slc25a28-201	115.171	0.000386221	0.0225619	1.56358	1.56358	12.5215	8.00827
Slc25a36	Slc25a36-007	20.8596	0.000244467	0.0194991	0.295485	-3.38426	0.910052	3.07986
Slc25a5	Slc25a5-001	914.992	0.00259027	0.0444809	1.82276	1.82276	104.653	57.4146
Slc2a8	Slc2a8-001	61.9237	0.00215924	0.0415377	0.573533	-1.74358	4.20738	7.33589
Slc30a1	Slc30a1-001	200.965	3.07479e-05	0.00752175	1.7969	1.7969	22.8823	12.7343
Slc35b2	Slc35b2-201	330.208	0.00127309	0.034671	0.664122	-1.50575	24.4079	36.7522
Slc35e3	Slc35e3-201	423.704	0.0040146	0.0530597	1.70213	1.70213	47.4075	27.8518
Slc35e4	Slc35e4-001	196.351	0.00027806	0.0197863	2.23935	2.23935	23.8499	10.6504
Slc35e4	Slc35e4-201	78.5629	0.00244821	0.043787	2.59032	2.59032	9.90672	3.82451
Slc38a1	Slc38a1-202	287.902	9.56213e-06	0.00474086	2.3758	2.3758	35.5235	14.9522
Slc38a1	Slc38a1-201	69.8525	4.49286e-05	0.00904938	2.37577	2.37577	8.61889	3.62783
Slc39a10	Slc39a10-001	286.446	0.00233864	0.0431076	1.84799	1.84799	32.9035	17.8051
Slc39a13	Slc39a13-002	316.363	0.000127792	0.0140959	0.513195	-1.94858	20.0956	39.1579
Slc39a14	Slc39a14-010	21.5992	0.000658233	0.027254	0.183755	-5.44202	0.65038	3.53938
Slc39a14	Slc39a14-001	182.324	0.000784433	0.0288518	0.411791	-2.42841	10.0498	24.4051
Slc3a2	Slc3a2-008	2191.53	0.00124688	0.0342953	2.26914	2.26914	267.146	117.73
Slc41a3	Slc41a3-002	76.7015	0.00978734	0.0772714	0.499916	-2.00034	4.79334	9.5883
Slc4a8	Slc4a8-001	20.5733	0.000682021	0.0277049	4.90696	4.90696	2.9311	0.597335
Slc50a1	Slc50a1-006	175.616	0.00989775	0.0775786	0.544733	-1.83576	11.5698	21.2394
Slc5a3	Slc5a3-001	118.039	0.00169688	0.0380195	1.7914	1.7914	13.4271	7.49529
Slc7a11	Slc7a11-001	321.603	0.00414444	0.053707	9.59352	9.59352	49.3166	5.14062
Slc7a2	Slc7a2-001	31.6828	0.00817733	0.0711287	0.223212	-4.48004	1.11558	4.99785
Slc7a5	Slc7a5-001	76.175	0.00321258	0.0482661	1.96961	1.96961	8.92129	4.52946
Slc9a9	Slc9a9-001	69.2954	0.00861987	0.0727868	0.615613	-1.6244	4.90691	7.97078
Slco3a1	Slco3a1-002	146.945	0.00116955	0.033159	1.96162	1.96162	17.1888	8.76252
Slit2	Slit2-001	262.89	0.00193289	0.0400583	0.361973	-2.76264	13.2684	36.6559
Sltm	Sltm-201	1330.86	0.0026019	0.0446013	1.89394	1.89394	154.035	81.3305
Slu7	Slu7-001	510.174	0.00183656	0.0391962	1.6393	1.6393	56.3723	34.388
Slu7	Slu7-002	237.75	0.00580389	0.0617294	1.91031	1.91031	27.5896	14.4425
Smad6	Smad6-001	32.6342	0.00983835	0.0774255	0.320336	-3.12173	1.51024	4.71456
Smarca2	Smarca2-001	89.0749	0.0023245	0.042929	0.539198	-1.85461	5.83217	10.8164
Smarca5	Smarca5-001	724.205	0.00206792	0.0408136	1.63387	1.63387	79.9325	48.9221
Smc2	Smc2-005	48.5481	0.00355547	0.0505876	1.62315	1.62315	5.34645	3.29387
Smek1	Smek1-201	189.887	0.000692957	0.0277174	1.76584	1.76584	21.5011	12.1761
Smek1	Smek1-202	135.644	0.00539554	0.0598898	1.76995	1.76995	15.3705	8.68416
Smek2	Smek2-007	97.0602	0.000345543	0.021392	2.81312	2.81312	12.4798	4.43628
Smg5	Smg5-001	149.819	0.00284647	0.0462836	1.52899	1.52899	16.1615	10.57
Smg7	Smg7-003	288.91	0.000679002	0.0277049	1.82411	1.82411	33.052	18.1196
Smg7	Smg7-002	375.246	0.00207593	0.0408136	1.83343	1.83343	42.9976	23.452
Smg9	Smg9-001	73.7401	0.00104157	0.0314675	1.84855	1.84855	8.47118	4.5826
Smim1	Smim1-010	172.225	0.000575443	0.0261684	0.299754	-3.33607	7.59358	25.3327
Smim3	Smim3-201	832.964	3.36972e-05	0.00790099	2.05954	2.05954	98.8362	47.9893
Smndc1	Smndc1-201	712.38	0.000508557	0.0252788	1.55444	1.55444	77.2933	49.7242
Smpdl3a	Smpdl3a-001	382.951	0.00755961	0.0691985	0.406359	-2.46088	20.9212	51.4847
Sms	Sms-001	138.629	0.00608519	0.0630405	1.59194	1.59194	15.166	9.52672
Smurf1	Smurf1-004	748.71	0.00552953	0.0607218	1.52642	1.52642	80.7179	52.8805
Snai2	Snai2-201	261.245	0.000457502	0.0241701	0.614383	-1.62765	18.4779	30.0755
Snapc3	Snapc3-006	26.3642	0.00320502	0.0482274	3.82131	3.82131	3.60736	0.944013
Snapc3	Snapc3-004	54.2102	0.00804509	0.0707514	0.357421	-2.79782	2.71199	7.58765
Snapc4	Snapc4-013	47.6891	0.00743589	0.06876	1.63211	1.63211	5.26166	3.22384
Snapin	Snapin-003	99.8318	0.00101857	0.0313205	0.140482	-7.11835	2.40028	17.086
Sned1	Sned1-001	20.0246	0.00954335	0.0765686	0.410157	-2.43809	1.10083	2.68392
Snhg4	Snhg4-001	34.8281	0.00525041	0.0591609	1.7033	1.7033	3.89773	2.28834
Snrnp48	Snrnp48-202	263.303	0.000689169	0.0277174	1.97285	1.97285	30.852	15.6383
Sntb2	Sntb2-003	15.0983	6.68626e-05	0.0109309	0.236582	-4.22686	0.55643	2.35195
Snx33	Snx33-201	143.714	0.00239794	0.0434666	0.572717	-1.74606	9.75633	17.0352
Socs7	Socs7-001	442.102	0.000318124	0.0204561	2.20962	2.20962	53.5049	24.2145
Sorbs3	Sorbs3-201	74.018	0.00906148	0.0745293	0.627053	-1.59476	5.29691	8.44731
Sox11	Sox11-001	621.881	0.00648849	0.0653445	1.5698	1.5698	67.7052	43.1298
Sox4	Sox4-001	3716.41	9.8396e-05	0.0125999	3.05468	3.05468	486.643	159.311
Sox5	Sox5-001	38.2479	0.000453969	0.0240492	0.266046	-3.75875	1.54264	5.7984
Sox5	Sox5-201	53.8631	0.00403179	0.0531491	0.203659	-4.91017	1.76306	8.65694
Sp100	Sp100-007	66.4612	0.00658441	0.0656335	0.334841	-2.98649	3.17503	9.4822
Sp140	Sp140-006	28.645	0.00171012	0.0380496	0.360654	-2.77274	1.44208	3.9985
Sp3	Sp3-004	63.279	0.00527336	0.0592074	0.570211	-1.75374	4.28468	7.51419
Spata13	Spata13-002	251.876	0.00678847	0.0661887	2.99676	2.99676	32.8456	10.9604
Spata24	Spata24-201	19.5782	0.00601017	0.0627582	0.418787	-2.38785	1.09136	2.606
Sphk1	Sphk1-002	110.073	0.000920123	0.0301896	0.325312	-3.07397	5.15085	15.8336
Spock2	Spock2-001	207.276	0.00939036	0.0758129	1.91173	1.91173	24.0587	12.5848
Spsb1	Spsb1-001	201.264	0.00365688	0.0513504	0.634575	-1.57586	14.501	22.8515
Spsb4	Spsb4-003	42.5131	0.00809172	0.0708291	1.78016	1.78016	4.82625	2.71113
Sptbn1	Sptbn1-002	1227.96	0.000409649	0.0230098	0.571404	-1.75008	83.2492	145.693
Sptbn1	Sptbn1-006	74.1781	0.000550143	0.025878	0.317549	-3.14912	3.41118	10.7422
Sptbn1	Sptbn1-004	1804.93	0.00506891	0.0582324	0.616244	-1.62273	127.885	207.524
Sqstm1	Sqstm1-005	6402.34	7.38693e-06	0.00433542	1.95627	1.95627	748.297	382.511
Sqstm1	Sqstm1-001	1823.38	1.91901e-05	0.0061271	2.05243	2.05243	216.139	105.309
Sri	Sri-002	487.514	0.000453078	0.0240492	0.633419	-1.57873	35.0889	55.3961
Srsf11	Srsf11-010	154.036	0.00472935	0.0571308	6.9522	6.9522	22.9248	3.29749
Srsf4	Srsf4-001	142.623	0.00904269	0.0745164	2.07115	2.07115	16.9504	8.18405
Srxn1	Srxn1-001	3173.92	7.73057e-08	0.000672643	5.29972	5.29972	457.11	86.2517
Ss18	Ss18-203	456.492	0.00313765	0.0476609	1.5081	1.5081	49.0038	32.4938
Ss18	Ss18-201	102.12	0.00717719	0.0678825	1.50807	1.50807	10.9624	7.26918
Ssb	Ssb-005	1382.39	0.00164279	0.0376051	1.55589	1.55589	150.038	96.4324
Ssb	Ssb-001	323.225	0.00497166	0.0579433	1.95968	1.95968	37.7977	19.2877
Ssbp2	Ssbp2-004	104.723	0.00567902	0.0611181	0.561495	-1.78096	7.0261	12.5132
Ssfa2	Ssfa2-003	14.8067	0.00744284	0.06876	2.719	2.719	1.88888	0.694695
Sst	Sst-201	16.5605	0.00411775	0.0535794	2.99326	2.99326	2.15901	0.721292
Ssx2ip	Ssx2ip-001	86.9158	0.000381953	0.0224206	1.7497	1.7497	9.81254	5.60812
St5	St5-202	197.378	6.29884e-05	0.0106837	0.392528	-2.54759	10.5336	26.8352
St6galnac6	St6galnac6-002	33.4523	0.000551717	0.025878	0.256524	-3.89827	1.3123	5.1157
St6galnac6	St6galnac6-001	16.9451	0.00092609	0.0301971	0.256523	-3.89829	0.664736	2.59133
Stam	Stam-009	162.417	0.00555542	0.0607233	2.36335	2.36335	20.0129	8.46803
Stard7	Stard7-002	336	0.000873036	0.029564	1.52864	1.52864	36.2425	23.709
Stat2	Stat2-201	73.2988	6.99545e-05	0.0109309	0.448815	-2.22809	4.27637	9.52813
Stat2	Stat2-202	70.8902	7.3687e-05	0.0110514	0.448799	-2.22817	4.13575	9.21515
Stat5a	Stat5a-201	67.0928	0.00356176	0.0506398	0.612207	-1.63343	4.73579	7.73561
Stc2	Stc2-001	128.61	0.00850885	0.0722879	0.606068	-1.64998	9.02532	14.8916
Steap2	Steap2-007	56.1594	0.00278574	0.0457635	0.221286	-4.51905	1.96394	8.87514
Steap4	Steap4-001	105.459	0.00665985	0.0658022	0.309962	-3.2262	4.76521	15.3735
Stk19	Stk19-005	197.969	2.11384e-05	0.00631729	2.2027	2.2027	23.9384	10.8678
Stk38	Stk38-005	152.136	0.0023498	0.043155	0.579111	-1.72678	10.3961	17.9518
Stmn2	Stmn2-001	1152.01	0.000146877	0.0150265	1.69762	1.69762	128.784	75.8617
Stmn4	Stmn4-002	116.864	0.000423613	0.0232698	3.16425	3.16425	15.4171	4.87228
Stmn4	Stmn4-001	54.8618	0.00901448	0.0744571	2.52381	2.52381	6.87394	2.72363
Ston1	Ston1-004	31.8978	0.00513174	0.0585412	0.501325	-1.99471	1.99691	3.98326
Stx16	Stx16-001	180.609	0.00585601	0.0621222	0.597881	-1.67257	12.5747	21.0321
Stx2	Stx2-002	242.625	0.0047829	0.0571537	0.583232	-1.71458	16.649	28.5461
Stx3	Stx3-003	155.136	0.00074103	0.0287722	1.85588	1.85588	17.8437	9.61473
Stx3	Stx3-002	75.5512	0.0016151	0.0375373	2.21166	2.21166	9.14582	4.13527
Stx4a	Stx4a-002	30.8625	0.00306392	0.0473195	2.40897	2.40897	3.82171	1.58645
Suco	Suco-001	475.733	0.00266081	0.0448425	1.56102	1.56102	51.6931	33.115
Sulf2	Sulf2-001	723.682	0.00357125	0.0506771	0.560614	-1.78376	48.5081	86.5267
Sult4a1	Sult4a1-201	167.223	0.00795227	0.0704589	2.46122	2.46122	20.8209	8.45958
Svep1	Svep1-001	871.86	0.00565514	0.0610735	0.229118	-4.36457	31.3361	136.769
Svil	Svil-012	130.925	0.00176397	0.0385142	0.423107	-2.36347	7.34819	17.3672
Svil	Svil-007	37.4468	0.00221481	0.0419859	0.51089	-1.95737	2.37202	4.64292
Svil	Svil-201	33.9904	0.00595528	0.0625822	0.452139	-2.21171	1.99257	4.40699
Swap70	Swap70-001	59.4734	0.00279471	0.0457635	0.658274	-1.51912	4.37445	6.64534
Syncrip	Syncrip-003	70.2004	0.000291779	0.0199358	5.03557	5.03557	10.0388	1.99357
Syncrip	Syncrip-002	103.193	0.00189954	0.0397506	0.654153	-1.52869	7.56353	11.5623
Synpo2	Synpo2-001	83.5102	0.000640819	0.0270669	0.150176	-6.65887	2.12525	14.1517
Syp	Syp-001	97.3551	0.00247386	0.0438849	2.23194	2.23194	11.8146	5.29343
Syt1	Syt1-004	39.1085	0.00814302	0.0710146	2.61153	2.61153	4.94132	1.89212
Syt4	Syt4-201	2042.18	0.000803753	0.0289868	3.4264	3.4264	273.778	79.9025
Syt7	Syt7-201	147.921	6.98489e-06	0.00433542	2.49255	2.49255	18.4763	7.41261
Syt7	Syt7-202	53.9085	3.24682e-05	0.00775069	2.49259	2.49259	6.73356	2.70143
Sytl4	Sytl4-002	22.3834	0.00695252	0.066816	0.333186	-3.00133	1.06554	3.19804
Tada2b	Tada2b-002	133.968	0.00840509	0.0720075	1.52272	1.52272	14.4306	9.47687
Taf3	Taf3-001	448.942	0.00313159	0.0476609	1.59941	1.59941	49.193	30.7569
Taf4b	Taf4b-201	37.0652	0.00378655	0.0517493	1.93281	1.93281	4.31649	2.23326
Taf5	Taf5-201	55.5893	0.00468127	0.0568931	1.78068	1.78068	6.31129	3.54431
Taf7	Taf7-001	81.9478	0.00857649	0.0726588	1.77944	1.77944	9.30182	5.22737
Taldo1	Taldo1-005	2038.5	1.03347e-05	0.00487394	2.39835	2.39835	252.14	105.131
Tanc2	Tanc2-002	182.573	0.00255278	0.0443094	2.60219	2.60219	23.0479	8.85712
Tango2	Tango2-002	90.7799	0.00092217	0.0301896	0.661594	-1.5115	6.69592	10.1209
Taok3	Taok3-007	171.313	0.00318293	0.0480447	2.25187	2.25187	20.84	9.25456
Tapt1	Tapt1-002	179.327	0.000572635	0.0261684	1.77887	1.77887	20.3532	11.4416
Tardbp	Tardbp-006	250.86	0.00835116	0.0718446	1.71502	1.71502	28.1378	16.4066
Tatdn2	Tatdn2-003	332.924	0.0029572	0.0465153	1.80717	1.80717	37.9758	21.0139
Tbc1d24	Tbc1d24-201	32.861	0.00223228	0.0420116	0.339813	-2.94279	1.58642	4.66849
Tbcb	Tbcb-001	23.8707	0.00597987	0.06265	3.46307	3.46307	3.20679	0.925996
Tbck	Tbck-001	194.977	0.00161498	0.0375373	0.650101	-1.53822	14.2411	21.9061
Tbp	Tbp-001	27.7097	0.00485748	0.0574656	2.09858	2.09858	3.30564	1.57518
Tcea2	Tcea2-008	19.8313	0.00126453	0.0346192	0.446736	-2.23846	1.1535	2.58206
Tcea3	Tcea3-001	130.657	0.000822141	0.029009	0.30722	-3.255	5.86563	19.0926
Tceb3	Tceb3-001	344.335	0.000495707	0.0249653	1.84171	1.84171	39.5112	21.4536
Tcf4	Tcf4-035	23.542	0.00191989	0.0398975	0.360184	-2.77636	1.1841	3.28748
Tcf4	Tcf4-033	44.2091	0.00573126	0.0613619	0.477172	-2.09568	2.68285	5.62239
Tcof1	Tcof1-005	138.488	0.00833945	0.0718446	1.53525	1.53525	14.9607	9.74477
Tcta	Tcta-001	176.936	8.40331e-06	0.00459817	0.407846	-2.45191	9.69008	23.7592
Tdg	Tdg-001	159.491	2.45162e-05	0.00681921	3.94684	3.94684	21.9478	5.56085
Tdrd3	Tdrd3-001	39.5714	0.0074616	0.0688165	1.87108	1.87108	4.56298	2.43869
Tead1	Tead1-201	1113.63	0.00181667	0.0389868	0.654689	-1.52744	81.6613	124.733
Tead1	Tead1-010	22.8121	0.00795234	0.0704589	0.298579	-3.3492	1.00291	3.35893
Tead3	Tead3-002	57.1988	6.69855e-05	0.0109309	0.347026	-2.88163	2.80274	8.07646
Tep1	Tep1-201	96.9088	0.000257151	0.0194991	0.498146	-2.00744	6.04274	12.1305
Tex30	Tex30-006	54.3396	0.0027836	0.0457635	2.99892	2.99892	7.08722	2.36326
Tfpi	Tfpi-003	122.21	0.000530856	0.0258476	0.392205	-2.54968	6.51842	16.6199
Tgfb1i1	Tgfb1i1-012	383.247	1.74079e-05	0.00612475	0.32468	-3.07995	17.9089	55.1586
Tgfb3	Tgfb3-201	155.686	0.00119224	0.0333621	0.471529	-2.12076	9.37653	19.8854
Tgfbr2	Tgfbr2-201	644.773	0.00490648	0.0575329	0.443191	-2.25636	37.3093	84.1834
Tgm2	Tgm2-001	1029.88	0.00879371	0.073561	0.325061	-3.07635	48.1666	148.177
Tgtp1	Tgtp1-001	23.7135	0.00370591	0.0515893	0.163968	-6.09875	0.649797	3.96295
Thnsl2	Thnsl2-002	73.8787	0.00177019	0.0385822	0.396551	-2.52175	3.97011	10.0116
Thra	Thra-003	160.516	0.00677095	0.0661228	0.627449	-1.59376	11.491	18.3139
Thrap3	Thrap3-016	61.4758	0.006593	0.0656335	0.452328	-2.21079	3.60479	7.96941
Thsd7a	Thsd7a-201	387.829	0.00848457	0.0722879	0.39472	-2.53344	20.776	52.6347
Thumpd1	Thumpd1-001	196.257	0.00611596	0.0631109	1.66196	1.66196	21.7858	13.1085
Tial1	Tial1-006	172.839	0.00144443	0.0364614	1.61185	1.61185	18.9891	11.7809
Tiam1	Tiam1-009	110.359	0.000121562	0.0136158	0.3151	-3.1736	5.0466	16.0159
Tigar	Tigar-001	101.647	0.00205413	0.0408136	1.56279	1.56279	11.0493	7.07023
Timm10	Timm10-001	227.617	0.00445678	0.0553832	1.52325	1.52325	24.5212	16.098
Timm50	Timm50-001	145.464	0.000795911	0.0288772	1.71274	1.71274	16.309	9.52213
Timm9	Timm9-201	196.552	0.000202293	0.018109	1.85887	1.85887	22.6187	12.1679
Tln2	Tln2-202	246.088	0.000596649	0.0262797	0.602082	-1.6609	17.2035	28.5734
Tm2d3	Tm2d3-009	327.818	0.00674064	0.0660808	1.67214	1.67214	36.4641	21.8068
Tmcc1	Tmcc1-012	34.5361	0.00731421	0.0682803	0.389447	-2.56774	1.83325	4.70732
Tmcc1	Tmcc1-011	23.9587	0.00847283	0.0722879	0.359478	-2.78181	1.20341	3.34765
Tmem106a	Tmem106a-001	77.373	0.0029623	0.0465153	0.450195	-2.22126	4.52307	10.0469
Tmem120a	Tmem120a-001	45.6278	0.0032172	0.0482979	2.29225	2.29225	5.57712	2.43303
Tmem141	Tmem141-003	63.4355	0.00554065	0.0607218	0.584473	-1.71094	4.35842	7.457
Tmem14a	Tmem14a-001	106.262	0.00183414	0.0391879	0.621516	-1.60897	7.56587	12.1733
Tmem150b	Tmem150b-002	85.0727	0.00691896	0.0667677	1.56187	1.56187	9.24573	5.91966
Tmem158	Tmem158-201	1256.02	0.000581825	0.0261684	0.490229	-2.03986	77.5353	158.161
Tmem161b	Tmem161b-001	90.9519	0.000813302	0.0289868	1.71228	1.71228	10.1963	5.95482
Tmem175	Tmem175-003	201.548	0.00062759	0.0267389	0.564344	-1.77197	13.5632	24.0336
Tmem176a	Tmem176a-001	70.5877	0.00615423	0.0632633	0.423639	-2.3605	3.96504	9.35949
Tmem176a	Tmem176a-003	967.175	0.00756546	0.0691985	0.485088	-2.06148	59.3089	122.264
Tmem179	Tmem179-201	137.126	0.00295555	0.0465153	2.22694	2.22694	16.631	7.46808
Tmem181b-ps	Tmem181b-ps-003	63.0577	0.00613361	0.0631536	1.61802	1.61802	6.9369	4.28726
Tmem200a	Tmem200a-201	49.9322	0.00952841	0.0765122	0.407588	-2.45346	2.73342	6.70633
Tmem203	Tmem203-001	96.9152	0.000112481	0.0132396	0.500171	-1.99932	6.05849	12.1128
Tmem204	Tmem204-001	22.1412	0.000790574	0.0288518	0.229064	-4.36558	0.795647	3.47346
Tmem205	Tmem205-202	138.423	0.00403236	0.0531491	0.622532	-1.60634	9.86501	15.8466
Tmem218	Tmem218-201	97.4406	0.00148726	0.0369769	0.570255	-1.7536	6.59808	11.5704
Tmem220	Tmem220-001	75.482	9.79876e-05	0.0125999	0.405946	-2.46338	4.12089	10.1513
Tmem251	Tmem251-201	111.908	0.00316385	0.0479061	1.77145	1.77145	12.6843	7.16042
Tmem255a	Tmem255a-004	253.569	0.00432657	0.0547325	0.611085	-1.63643	17.8794	29.2585
Tmem255a	Tmem255a-002	84.7855	0.0043557	0.0548817	0.369154	-2.7089	4.33808	11.7514
Tmem255a	Tmem255a-001	30.8604	0.00543734	0.0601811	0.369155	-2.70889	1.57899	4.2773
Tmem255b	Tmem255b-003	25.3526	0.00546532	0.0603516	2.45877	2.45877	3.15585	1.28351
Tmem263	Tmem263-201	579.627	0.00973845	0.0771589	0.617839	-1.61854	41.1295	66.57
Tmem38b	Tmem38b-001	114.216	0.00692742	0.0668008	0.480032	-2.0832	6.95764	14.4941
Tmem42	Tmem42-201	44.4032	0.00691986	0.0667677	0.49462	-2.02176	2.75646	5.57289
Tmem63a	Tmem63a-002	292.477	0.000637119	0.0270161	1.54365	1.54365	31.6565	20.5076
Tmem68	Tmem68-001	77.4119	0.00492487	0.0576059	1.73579	1.73579	8.71704	5.02194
Tmem86a	Tmem86a-001	140.276	0.00209485	0.0409152	0.567676	-1.76157	9.47307	16.6875
Tmem9	Tmem9-001	448.239	0.00369866	0.051539	0.542625	-1.84289	29.4614	54.2941
Tmf1	Tmf1-003	167.071	0.0099984	0.0779553	1.50077	1.50077	17.9037	11.9297
Tmsb15b2	Tmsb15b2-001	68.647	0.00270738	0.0451292	0.484454	-2.06418	4.20608	8.68211
Tnfaip6	Tnfaip6-001	62.4292	4.25942e-05	0.00886317	4.49783	4.49783	8.77845	1.95171
Tnfrsf11b	Tnfrsf11b-201	35.6893	0.00654422	0.0654508	0.260337	-3.84117	1.41591	5.43877
Tnfrsf12a	Tnfrsf12a-202	245.19	8.04015e-05	0.0116018	2.77322	2.77322	31.4227	11.3308
Tnfsf12	Tnfsf12-001	198.474	0.00241515	0.0435628	0.535237	-1.86833	12.9369	24.1704
Tnfsf13	Tnfsf13-001	72.6517	0.0062568	0.0637752	0.581919	-1.71845	4.97878	8.55581
Tnfsf15	Tnfsf15-001	1126.43	0.00121854	0.0337076	0.222318	-4.49806	39.5373	177.841
Tnik	Tnik-001	75.4407	0.00185771	0.0394059	0.391012	-2.55747	4.01551	10.2695
Tnik	Tnik-006	18.1732	0.00830768	0.0717451	0.372579	-2.684	0.935797	2.51168
Tnip1	Tnip1-006	190.199	0.00114509	0.0329768	0.447838	-2.23295	11.0808	24.7428
Tnip1	Tnip1-001	32.5077	0.00404151	0.0531707	0.200087	-4.99782	1.04901	5.24274
Tns1	Tns1-201	145.459	0.000306601	0.0202721	0.331792	-3.01394	6.90372	20.8074
Tns1	Tns1-008	192.006	0.000400379	0.0228261	0.345195	-2.89692	9.37318	27.1533
Tns1	Tns1-001	180.945	0.000405044	0.0228374	0.345184	-2.897	8.83303	25.5893
Tns2	Tns2-202	133.293	0.00022342	0.0184617	0.400874	-2.49455	7.21567	17.9999
Tns3	Tns3-001	635.935	3.62188e-06	0.00368593	0.447505	-2.23461	37.0309	82.7499
Tns3	Tns3-003	28.0939	0.00243138	0.0437321	0.268357	-3.72638	1.14055	4.25011
Tob2	Tob2-201	288.975	0.00428738	0.0544683	1.89227	1.89227	33.4372	17.6704
Tollip	Tollip-001	370.798	0.00500261	0.0580615	2.1161	2.1161	44.3388	20.9531
Tomm40	Tomm40-001	310.316	0.000830943	0.0291071	1.74737	1.74737	35.0186	20.0408
Top1	Top1-005	106.998	0.00250154	0.0441733	2.08404	2.08404	12.7391	6.1127
Topors	Topors-001	726.396	0.000223316	0.0184617	1.79751	1.79751	82.7178	46.0179
Toporsos	Toporsos-002	76.516	0.00726844	0.0682246	0.566335	-1.76574	5.16	9.11121
Tor3a	Tor3a-001	137.832	0.00380385	0.0518248	0.510689	-1.95814	8.72866	17.0919
Tor3a	Tor3a-002	49.0512	0.00570879	0.061223	0.510694	-1.95812	3.10635	6.08261
Tpd52l2	Tpd52l2-004	231.461	0.00802171	0.0707001	0.514042	-1.94536	14.7176	28.6311
Tpi1	Tpi1-001	2009.57	0.00507155	0.0582324	0.57905	-1.72697	137.314	237.137
Tra2b	Tra2b-002	32.8558	0.00519555	0.0589588	3.13563	3.13563	4.32622	1.3797
Traf4	Traf4-001	74.4779	0.000796004	0.0288772	1.78079	1.78079	8.45595	4.74844
Traf6	Traf6-001	81.1648	0.00485359	0.0574656	1.61755	1.61755	8.92795	5.51942
Trappc11	Trappc11-001	200.179	0.00267586	0.0448746	1.65294	1.65294	22.1807	13.419
Trappc6a	Trappc6a-002	206.194	0.00705524	0.0673347	0.520622	-1.92078	13.2143	25.3817
Trappc8	Trappc8-201	81.4321	0.00769218	0.0697636	2.21947	2.21947	9.86723	4.44575
Trerf1	Trerf1-001	108.787	0.00031144	0.0202721	0.468484	-2.13455	6.52482	13.9275
Trerf1	Trerf1-005	13.7757	0.00383224	0.0518909	0.351806	-2.84248	0.681546	1.93728
Trib2	Trib2-001	291.244	0.00166459	0.0377598	0.623199	-1.60462	20.7689	33.3262
Trim30a	Trim30a-001	162.81	0.00689257	0.0666707	0.251887	-3.97003	6.29822	25.0041
Trip4	Trip4-201	321.293	0.00478393	0.0571537	1.75617	1.75617	36.3161	20.6792
Trmt2b	Trmt2b-001	42.6597	0.00819215	0.0711287	0.479491	-2.08555	2.59681	5.41576
Trmt6	Trmt6-002	42.848	0.00844383	0.072218	1.77963	1.77963	4.8638	2.73304
Trmt61b	Trmt61b-003	48.9379	0.00522039	0.0589588	1.55686	1.55686	5.31264	3.41241
Trp53	Trp53-201	32.9164	0.00386388	0.0520252	4.05994	4.05994	4.55178	1.12114
Tshz1	Tshz1-001	1518.72	0.000193104	0.0176125	1.69158	1.69158	169.579	100.249
Tspan4	Tspan4-002	1235.61	0.00165388	0.0377459	0.578827	-1.72763	84.4103	145.83
Tspyl3	Tspyl3-001	52.7416	0.000546836	0.025878	0.32167	-3.10878	2.4481	7.6106
Tsr1	Tsr1-001	352.562	0.00236739	0.0433074	1.77598	1.77598	39.9942	22.5195
Tsr3	Tsr3-201	236.95	0.00177188	0.0385822	1.53248	1.53248	25.5811	16.6927
Tssc1	Tssc1-201	144.454	0.00168321	0.0378009	1.79891	1.79891	16.4537	9.14648
Tssc4	Tssc4-002	232.239	9.26406e-05	0.0123538	2.03089	2.03089	27.445	13.5138
Ttc14	Ttc14-005	37.2909	0.00873597	0.0732836	0.145496	-6.87305	0.923836	6.34957
Ttc27	Ttc27-201	85.2534	0.00672159	0.065974	1.61576	1.61576	9.37416	5.80169
Ttc38	Ttc38-001	56.5092	0.00263086	0.0446623	0.502523	-1.98996	3.54294	7.05031
Tubb4a	Tubb4a-201	101.271	0.00302081	0.0469396	1.6793	1.6793	11.2807	6.71746
Tulp4	Tulp4-012	56.0928	0.00473806	0.0571308	2.04415	2.04415	6.64134	3.24895
Tut1	Tut1-201	92.9087	0.00445012	0.0553832	1.5491	1.5491	10.0685	6.49956
Txn-ps1	Txn-ps1-001	174.35	0.00792447	0.0703524	5.45529	5.45529	25.2077	4.62079
Txn2	Txn2-001	74.5687	0.00373511	0.0516979	1.75052	1.75052	8.41986	4.80991
Txndc9	Txndc9-001	150.834	0.00234592	0.043155	1.52952	1.52952	16.2729	10.6392
Txnrd1	Txnrd1-201	2156.57	1.60332e-06	0.00246925	3.25565	3.25565	286.177	87.9017
U2af1	U2af1-201	290.71	0.00106959	0.0316644	1.58256	1.58256	31.7389	20.0553
U2af1	U2af1-202	290.71	0.00106959	0.0316644	1.58256	1.58256	31.7389	20.0553
Uba7	Uba7-008	34.1158	0.000262102	0.019562	0.340168	-2.93973	1.64821	4.8453
Ubald2	Ubald2-001	427.953	0.00182595	0.0391426	0.629481	-1.58861	30.6929	48.7592
Ubap1	Ubap1-002	256.492	0.00010955	0.0131136	1.74102	1.74102	28.9107	16.6056
Ube2d3	Ube2d3-003	598.548	0.0063218	0.0641334	1.52409	1.52409	64.4943	42.3166
Ube2e2	Ube2e2-006	166.183	0.00380592	0.0518248	0.649763	-1.53902	12.1345	18.6752
Ube2k	Ube2k-004	674.883	0.00178329	0.0387329	1.82961	1.82961	77.2812	42.2392
Ube2k	Ube2k-003	122.713	0.00504935	0.0582302	1.8798	1.8798	14.1703	7.53818
Ube2l6	Ube2l6-001	96.3622	0.000150824	0.0151893	0.466314	-2.14448	5.76247	12.3575
Ube2q1	Ube2q1-001	306.257	0.000680219	0.0277049	1.50582	1.50582	32.8587	21.8211
Ube2s	Ube2s-001	343.924	0.000544024	0.025878	1.51645	1.51645	36.9923	24.394
Ube3a	Ube3a-006	29.6558	0.00828473	0.071675	0.473778	-2.11069	1.79151	3.78134
Ubtd2	Ubtd2-001	16.7831	0.00147976	0.0369435	0.349019	-2.86517	0.825703	2.36578
Uchl1	Uchl1-002	1338.06	0.000841695	0.0292716	1.88461	1.88461	154.634	82.0509
Uchl5	Uchl5-008	202.478	0.00601861	0.0627582	1.56219	1.56219	22.0069	14.0872
Uck1	Uck1-001	227.49	0.000278505	0.0197863	1.78077	1.78077	25.8284	14.504
Ucn2	Ucn2-001	40.3639	0.00848429	0.0722879	0.262758	-3.80578	1.61269	6.13756
Ugcg	Ugcg-001	501.05	0.000186475	0.0173509	0.459299	-2.17723	29.6722	64.6033
Ugcg	Ugcg-002	28.3438	0.00103895	0.0314675	0.227657	-4.39257	1.01362	4.45241
Ugdh	Ugdh-001	1505.12	0.00141813	0.0361278	3.31761	3.31761	200.493	60.433
Ugp2	Ugp2-001	545.368	0.00335444	0.049212	0.653847	-1.52941	39.9623	61.1188
Uhrf1bp1l	Uhrf1bp1l-201	412.492	0.0009102	0.0300848	1.74279	1.74279	46.5096	26.6868
Upf2	Upf2-001	408.931	0.00186269	0.0394059	1.5694	1.5694	44.5171	28.3657
Uqcrc1	Uqcrc1-002	85.2553	0.0091436	0.0747452	1.52469	1.52469	9.18763	6.0259
Urm1	Urm1-001	250.772	0.00288554	0.0463112	1.50474	1.50474	26.8987	17.876
Use1	Use1-001	763.44	0.00844301	0.072218	0.623732	-1.60325	54.4682	87.3262
Usf2	Usf2-002	1120.99	0.00681794	0.0662853	1.67721	1.67721	124.816	74.4189
Usp1	Usp1-001	223.829	0.00566209	0.0610742	1.78615	1.78615	25.437	14.2413
Usp16	Usp16-006	179.155	0.00745941	0.0688165	1.89514	1.89514	20.7396	10.9435
Usp2	Usp2-001	165.101	0.00696696	0.066822	3.05883	3.05883	21.6253	7.06979
Usp2	Usp2-010	113.897	0.00960243	0.0767877	4.9585	4.9585	16.2515	3.27751
Usp36	Usp36-004	376.73	0.00289367	0.0463112	1.66591	1.66591	41.8525	25.123
Usp6nl	Usp6nl-001	150.912	0.0025074	0.0441947	1.83832	1.83832	17.3067	9.4144
Utp15	Utp15-201	114.406	0.00243751	0.0437321	1.74255	1.74255	12.899	7.40235
Utp18	Utp18-001	123.907	0.00773963	0.0697792	1.53327	1.53327	13.3794	8.7261
Utp6	Utp6-001	172.59	0.00261636	0.0446413	1.52848	1.52848	18.6157	12.1792
Vamp1	Vamp1-001	162.753	0.000612419	0.0264325	2.52573	2.52573	20.3961	8.0753
Vamp5	Vamp5-001	163.747	0.000232909	0.0190023	0.185831	-5.38123	4.97618	26.778
Vasn	Vasn-001	270.291	0.000719051	0.0282593	1.79865	1.79865	30.7853	17.1158
Vcam1	Vcam1-001	610.202	0.00919698	0.0749931	0.392895	-2.54521	32.5857	82.9376
Vcl	Vcl-201	149.104	0.00377645	0.0517493	0.290712	-3.43983	6.42714	22.1083
Vdr	Vdr-001	100.64	0.00567045	0.0611169	3.57917	3.57917	13.6055	3.80131
Vegfb	Vegfb-002	380.532	0.00217741	0.0417269	0.550039	-1.81805	25.217	45.8459
Vegfc	Vegfc-001	44.9342	0.00291792	0.0463988	0.259355	-3.85571	1.77756	6.85377
Vgf	Vgf-201	113.579	0.0001538	0.0153292	4.04069	4.04069	15.6934	3.88383
Vgll3	Vgll3-201	465.304	0.000607197	0.0263246	0.301625	-3.31538	20.6098	68.3291
Vkorc1	Vkorc1-001	58.2174	0.00295764	0.0465153	0.412109	-2.42654	3.21063	7.79073
Vkorc1	Vkorc1-003	912.554	0.0072429	0.0681171	0.568551	-1.75886	61.6829	108.491
Vmac	Vmac-202	85.5589	0.00077156	0.0288258	0.547416	-1.82677	5.65349	10.3276
Vprbp	Vprbp-002	145.648	0.000967592	0.0306693	1.85366	1.85366	16.7462	9.03413
Vps13d	Vps13d-003	188.307	0.00175088	0.0384279	0.555559	-1.79999	12.5538	22.5968
Vps18	Vps18-001	43.7499	0.00167158	0.0377598	2.45625	2.45625	5.4445	2.21659
Vps18	Vps18-003	58.3124	0.0032089	0.0482483	0.549602	-1.8195	3.86239	7.02761
Vps29	Vps29-008	516.952	0.00517379	0.0588473	0.591317	-1.69114	35.7611	60.477
Vps54	Vps54-001	81.8574	0.00968275	0.0770184	1.52693	1.52693	8.82602	5.78026
Vsir	Vsir-003	101.457	0.00161818	0.0375373	0.176579	-5.66318	2.95656	16.7436
Vsir	Vsir-001	98.4481	0.00162083	0.0375373	0.176521	-5.66504	2.8681	16.2479
Wasl	Wasl-001	346.728	0.000324895	0.0204787	1.50222	1.50222	37.169	24.7427
Wbp1	Wbp1-002	187.455	0.00247209	0.0438849	0.620539	-1.6115	13.3349	21.4892
Wbp5	Wbp5-001	5372.55	0.000372032	0.0222906	0.414566	-2.41216	297.47	717.546
Wbp5	Wbp5-002	5113.07	0.0039589	0.0525983	0.339363	-2.94669	246.609	726.682
Wbscr27	Wbscr27-008	70.3139	0.00132926	0.0353059	0.54955	-1.81967	4.65706	8.47432
Wdr12	Wdr12-001	21.2351	0.00509551	0.058278	2.20303	2.20303	2.56785	1.1656
Wdr3	Wdr3-001	228.214	0.000367786	0.0222235	1.53867	1.53867	24.673	16.0353
Wdr4	Wdr4-003	85.2285	0.00623868	0.0637248	1.69404	1.69404	9.52111	5.62037
Wdr5	Wdr5-001	332.876	0.000646352	0.0270669	1.93443	1.93443	38.7754	20.0449
Wdr61	Wdr61-002	61.8057	0.0081978	0.0711458	1.98426	1.98426	7.25433	3.65594
Wdr70	Wdr70-201	129.908	0.00258822	0.0444809	1.52263	1.52263	13.993	9.18999
Wee1	Wee1-001	73.8898	0.00983133	0.0774017	0.631184	-1.58432	5.30755	8.40889
Whsc1	Whsc1-201	56.8763	0.00364977	0.051325	1.84759	1.84759	6.53283	3.53586
Wipi1	Wipi1-002	520.061	6.02405e-05	0.0105771	0.308411	-3.24243	23.4134	75.9161
Wipi1	Wipi1-001	987.004	0.00229624	0.0426923	0.452122	-2.21179	57.8584	127.971
Wisp1	Wisp1-001	1138.03	0.00174922	0.0384279	0.331563	-3.01602	53.9861	162.823
Wisp1	Wisp1-002	586.66	0.00476189	0.0571537	0.381137	-2.62373	30.6852	80.5098
Wls	Wls-002	141.761	0.00514123	0.0586024	0.540426	-1.85039	9.29458	17.1986
Wls	Wls-005	52.4893	0.00773013	0.0697792	0.427526	-2.33904	2.9663	6.9383
Wnk1	Wnk1-024	110.02	0.00647018	0.065194	0.506655	-1.97373	6.93314	13.6842
Wnk1	Wnk1-007	144.885	0.00653756	0.0654508	1.97278	1.97278	16.9765	8.60534
Wnt5a	Wnt5a-001	392.888	0.00014382	0.0150265	0.450807	-2.21824	22.9877	50.9923
Wsb1	Wsb1-001	31.639	0.00204166	0.0408136	7.2104	7.2104	4.72686	0.655561
Wwc2	Wwc2-002	53.533	0.000295332	0.0200309	0.309952	-3.22631	2.41886	7.80397
Wwox	Wwox-001	37.5503	0.00953732	0.0765519	0.522839	-1.91264	2.41276	4.61474
Wwp1	Wwp1-001	515.652	0.000376003	0.0222906	0.545676	-1.83259	34.0074	62.3215
Xpot	Xpot-201	607.259	0.00273496	0.0453933	1.60459	1.60459	66.6141	41.5148
Xylt2	Xylt2-001	99.2944	0.00131592	0.0352908	0.508255	-1.96752	6.26954	12.3354
Yif1a	Yif1a-201	445.227	0.00189153	0.0396258	0.651578	-1.53474	32.5609	49.9724
Yipf6	Yipf6-001	179.086	0.000240994	0.0194161	1.66014	1.66014	19.8724	11.9703
[truncated: 72 more rows]

## Sheet: GO-list
Gene set	Description	Enrichment score	P-value	Genes in list	Genes not in list	Genes in list, not in set	Genes not in list, not in set		Enrichment score	minus log10 p value
GO:0005634	nucleus	36.1588	1.97895e-16	860	4225	1163	8536	-15.7036	36.1588	15.7036
GO:0009987	cellular process	35.0839	5.79774e-16	1516	8434	507	4327	-15.2367	35.0839	15.2367
GO:0005488	binding	34.7454	8.13305e-16	1517	8447	506	4314	-15.0897	34.7454	15.0897
GO:0044424	intracellular part	31.3643	2.39138e-14	1641	9371	382	3390	-13.6214	31.3643	13.6214
GO:0044428	nuclear part	30.3984	6.28251e-14	613	2879	1410	9882	-13.2019	30.3984	13.2019
GO:0003723	RNA binding	29.0772	2.35462e-13	215	767	1808	11994	-12.6281	29.0772	12.6281
GO:0043231	intracellular membrane-bounded organelle	27.1651	1.59356e-12	1245	6795	778	5966	-11.7976	27.1651	11.7976
GO:0050794	regulation of cellular process	27.1503	1.61721e-12	1153	6207	870	6554	-11.7912	27.1503	11.7912
GO:0043227	membrane-bounded organelle	26.2124	4.13146e-12	1312	7250	711	5511	-11.3839	26.2124	11.3839
GO:0044464	cell part	26.1078	4.58693e-12	1759	10314	264	2447	-11.3385	26.1078	11.3385
GO:0050789	regulation of biological process	25.2129	1.12252e-11	1210	6613	813	6148	-10.9498	25.2129	10.9498
GO:1901363	heterocyclic compound binding	24.9611	1.44394e-11	699	3476	1324	9285	-10.8405	24.9611	10.8405
GO:0043229	intracellular organelle	24.1815	3.14863e-11	1395	7840	628	4921	-10.5019	24.1815	10.5019
GO:0097159	organic cyclic compound binding	23.9268	4.06175e-11	705	3532	1318	9229	-10.3913	23.9268	10.3913
GO:0043226	organelle	23.7417	4.88785e-11	1416	7989	607	4772	-10.3109	23.7417	10.3109
GO:0005515	protein binding	23.3441	7.27451e-11	1110	6020	913	6741	-10.1382	23.3441	10.1382
GO:0080090	regulation of primary metabolic process	22.4987	1.69404e-10	698	3520	1325	9241	-9.77108	22.4987	9.77108
GO:0051171	regulation of nitrogen compound metabolic process	22.0539	2.6431e-10	680	3423	1343	9338	-9.57789	22.0539	9.57789
GO:0008152	metabolic process	21.7269	3.66538e-10	937	4980	1086	7781	-9.43588	21.7269	9.43588
GO:0070887	cellular response to chemical stimulus	21.6533	3.94533e-10	255	1048	1768	11713	-9.40392	21.6533	9.40392
GO:0019222	regulation of metabolic process	21.3379	5.40837e-10	765	3944	1258	8817	-9.26693	21.3379	9.26693
GO:0048519	negative regulation of biological process	21.2759	5.75441e-10	685	3469	1338	9292	-9.24	21.2759	9.24
GO:0065007	biological regulation	21.2576	5.86049e-10	1253	6982	770	5779	-9.23207	21.2576	9.23207
GO:0009893	positive regulation of metabolic process	21.0349	7.32225e-10	491	2348	1532	10413	-9.13536	21.0349	9.13536
GO:0048522	positive regulation of cellular process	20.9783	7.74861e-10	690	3505	1333	9256	-9.11078	20.9783	9.11078
GO:0003676	nucleic acid binding	20.8485	8.82288e-10	457	2159	1566	10602	-9.05439	20.8485	9.05439
GO:0005829	cytosol	20.7231	1.00017e-09	475	2263	1548	10498	-8.99993	20.7231	8.99993
GO:0031323	regulation of cellular metabolic process	20.7151	1.0082e-09	719	3683	1304	9078	-8.99645	20.7151	8.99645
GO:0005737	cytoplasm	20.7085	1.01484e-09	875	4624	1148	8137	-8.9936	20.7085	8.9936
GO:0048523	negative regulation of cellular process	20.286	1.54843e-09	624	3131	1399	9630	-8.81011	20.286	8.81011
GO:0010604	positive regulation of macromolecule metabolic process	20.2636	1.58353e-09	456	2164	1567	10597	-8.80037	20.2636	8.80037
GO:0048518	positive regulation of biological process	19.7985	2.52133e-09	756	3925	1267	8836	-8.59837	19.7985	8.59837
GO:0031325	positive regulation of cellular metabolic process	19.7601	2.6201e-09	454	2162	1569	10599	-8.58168	19.7601	8.58168
GO:0006396	RNA processing	19.5101	3.36402e-09	146	525	1877	12236	-8.47314	19.5101	8.47314
GO:0044237	cellular metabolic process	19.0152	5.51815e-09	846	4488	1177	8273	-8.25821	19.0152	8.25821
GO:0016071	mRNA metabolic process	18.8806	6.31318e-09	109	357	1914	12404	-8.19975	18.8806	8.19975
GO:0060255	regulation of macromolecule metabolic process	18.8488	6.51717e-09	703	3630	1320	9131	-8.18594	18.8488	8.18594
GO:0051173	positive regulation of nitrogen compound metabolic process	18.7823	6.96559e-09	432	2056	1591	10705	-8.15704	18.7823	8.15704
GO:0071704	organic substance metabolic process	18.1433	1.31962e-08	867	4638	1156	8123	-7.87955	18.1433	7.87955
GO:0005730	nucleolus	17.4572	2.62069e-08	141	521	1882	12240	-7.58158	17.4572	7.58158
GO:0010468	regulation of gene expression	17.169	3.49628e-08	510	2534	1513	10227	-7.45639	17.169	7.45639
GO:0006397	mRNA processing	16.9057	4.54929e-08	87	273	1936	12488	-7.34206	16.9057	7.34206
GO:0044451	nucleoplasm part	16.2025	9.19092e-08	186	761	1837	12000	-7.03664	16.2025	7.03664
GO:0016070	RNA metabolic process	16.1861	9.34269e-08	211	891	1812	11870	-7.02953	16.1861	7.02953
GO:0051716	cellular response to stimulus	16.0143	1.10935e-07	382	1827	1641	10934	-6.95493	16.0143	6.95493
GO:0019219	regulation of nucleobase-containing compound metabolic process	15.6589	1.5828e-07	457	2261	1566	10500	-6.80057	15.6589	6.80057
GO:0032268	regulation of cellular protein metabolic process	15.5377	1.78678e-07	354	1679	1669	11082	-6.74793	15.5377	6.74793
GO:0044238	primary metabolic process	15.305	2.2549e-07	811	4371	1212	8390	-6.64687	15.305	6.64687
GO:0071310	cellular response to organic substance	15.2577	2.36409e-07	203	862	1820	11899	-6.62634	15.2577	6.62634
GO:0031399	regulation of protein modification process	15.2042	2.49414e-07	265	1194	1758	11567	-6.60308	15.2042	6.60308
GO:0051246	regulation of protein metabolic process	14.8777	3.45713e-07	375	1810	1648	10951	-6.46128	14.8777	6.46128
GO:0042254	ribosome biogenesis	14.5731	4.68785e-07	31	59	1992	12702	-6.32903	14.5731	6.32903
GO:0030684	preribosome	14.4364	5.37467e-07	26	43	1997	12718	-6.26965	14.4364	6.26965
GO:0009966	regulation of signal transduction	14.4032	5.5563e-07	383	1865	1640	10896	-6.25521	14.4032	6.25521
GO:0044452	nucleolar part	14.2454	6.50588e-07	47	120	1976	12641	-6.18669	14.2454	6.18669
GO:0051252	regulation of RNA metabolic process	14.1141	7.41861e-07	421	2088	1602	10673	-6.12968	14.1141	6.12968
GO:0010646	regulation of cell communication	13.7997	1.0159e-06	433	2164	1590	10597	-5.99315	13.7997	5.99315
GO:0043170	macromolecule metabolic process	13.7449	1.07315e-06	674	3585	1349	9176	-5.96934	13.7449	5.96934
GO:0006364	rRNA processing	13.688	1.13603e-06	47	123	1976	12638	-5.94461	13.688	5.94461
GO:0032270	positive regulation of cellular protein metabolic process	13.618	1.21832e-06	231	1036	1792	11725	-5.91424	13.618	5.91424
GO:0016072	rRNA metabolic process	13.518	1.34651e-06	48	128	1975	12633	-5.87079	13.518	5.87079
GO:0006807	nitrogen compound metabolic process	13.3848	1.53841e-06	749	4048	1274	8713	-5.81293	13.3848	5.81293
GO:0032040	small-subunit processome	13.3142	1.65093e-06	16	17	2007	12744	-5.78227	13.3142	5.78227
GO:1990904	ribonucleoprotein complex	13.2351	1.78671e-06	156	645	1867	12116	-5.74795	13.2351	5.74795
GO:0043228	non-membrane-bounded organelle	13.224	1.80679e-06	434	2183	1589	10578	-5.74309	13.224	5.74309
GO:0023051	regulation of signaling	13.1907	1.86787e-06	433	2178	1590	10583	-5.72865	13.1907	5.72865
GO:0042221	response to chemical	12.9647	2.34164e-06	333	1612	1690	11149	-5.63048	12.9647	5.63048
GO:0005924	cell-substrate adherens junction	12.9445	2.38925e-06	41	103	1982	12658	-5.62174	12.9445	5.62174
GO:0022613	ribonucleoprotein complex biogenesis	12.6975	3.05868e-06	35	81	1988	12680	-5.51447	12.6975	5.51447
GO:0009889	regulation of biosynthetic process	12.6939	3.06991e-06	474	2428	1549	10333	-5.51287	12.6939	5.51287
GO:0031401	positive regulation of protein modification process	12.5654	3.49086e-06	184	801	1839	11960	-5.45707	12.5654	5.45707
GO:0043232	intracellular non-membrane-bounded organelle	12.4342	3.98028e-06	428	2167	1595	10594	-5.40009	12.4342	5.40009
GO:0010628	positive regulation of gene expression	12.424	4.02109e-06	280	1326	1743	11435	-5.39566	12.424	5.39566
GO:0001650	fibrillar center	12.2686	4.69687e-06	35	83	1988	12678	-5.32819	12.2686	5.32819
GO:0008380	RNA splicing	12.0219	6.01136e-06	66	216	1957	12545	-5.22103	12.0219	5.22103
GO:0030055	cell-substrate junction	12.0075	6.09809e-06	41	108	1982	12653	-5.21481	12.0075	5.21481
GO:0005925	focal adhesion	12	6.14442e-06	39	100	1984	12661	-5.21152	12	5.21152
GO:0042393	histone binding	11.9696	6.33395e-06	47	133	1976	12628	-5.19833	11.9696	5.19833
GO:0051247	positive regulation of protein metabolic process	11.8859	6.8865e-06	240	1115	1783	11646	-5.162	11.8859	5.162
GO:0016604	nuclear body	11.7525	7.86989e-06	122	490	1901	12271	-5.10403	11.7525	5.10403
GO:0045596	negative regulation of cell differentiation	11.7146	8.17332e-06	128	521	1895	12240	-5.0876	11.7146	5.0876
GO:0010556	regulation of macromolecule biosynthetic process	11.6105	9.06998e-06	446	2292	1577	10469	-5.04239	11.6105	5.04239
GO:0071840	cellular component organization or biogenesis	11.4029	1.11631e-05	643	3466	1380	9295	-4.95222	11.4029	4.95222
GO:0048583	regulation of response to stimulus	11.3954	1.12474e-05	477	2479	1546	10282	-4.94895	11.3954	4.94895
GO:0070161	anchoring junction	11.3722	1.15106e-05	62	203	1961	12558	-4.9389	11.3722	4.9389
GO:0044085	cellular component biogenesis	11.2505	1.30012e-05	36	92	1987	12669	-4.88602	11.2505	4.88602
GO:0031326	regulation of cellular biosynthetic process	11.2192	1.34135e-05	460	2384	1563	10377	-4.87246	11.2192	4.87246
GO:1902531	regulation of intracellular signal transduction	11.1831	1.39075e-05	232	1084	1791	11677	-4.85675	11.1831	4.85675
GO:0005912	adherens junction	11.1103	1.4957e-05	60	196	1963	12565	-4.82516	11.1103	4.82516
GO:2000112	regulation of cellular macromolecule biosynthetic process	11.1066	1.50135e-05	434	2235	1589	10526	-4.82352	11.1066	4.82352
GO:0044446	intracellular organelle part	11.0766	1.54706e-05	933	5252	1090	7509	-4.81049	11.0766	4.81049
GO:0009892	negative regulation of metabolic process	11.0633	1.56767e-05	371	1871	1652	10890	-4.80475	11.0633	4.80475
GO:0019220	regulation of phosphate metabolic process	11.0087	1.65569e-05	241	1137	1782	11624	-4.78102	11.0087	4.78102
GO:0051174	regulation of phosphorus metabolic process	10.957	1.74361e-05	241	1138	1782	11623	-4.75855	10.957	4.75855
GO:0010629	negative regulation of gene expression	10.9501	1.75558e-05	237	1116	1786	11645	-4.75558	10.9501	4.75558
GO:0043408	regulation of MAPK cascade	10.9175	1.81377e-05	117	475	1906	12286	-4.74142	10.9175	4.74142
GO:0051128	regulation of cellular component organization	10.8549	1.93103e-05	359	1807	1664	10954	-4.71421	10.8549	4.71421
GO:0045935	positive regulation of nucleobase-containing compound metabolic process	10.7734	2.09486e-05	256	1225	1767	11536	-4.67884	10.7734	4.67884
GO:0044389	ubiquitin-like protein ligase binding	10.5536	2.60989e-05	67	233	1956	12528	-4.58338	10.5536	4.58338
GO:0010648	negative regulation of cell communication	10.5235	2.68966e-05	194	888	1829	11873	-4.5703	10.5235	4.5703
GO:0051172	negative regulation of nitrogen compound metabolic process	10.3886	3.07813e-05	309	1532	1714	11229	-4.51171	10.3886	4.51171
GO:0045595	regulation of cell differentiation	10.3269	3.27421e-05	264	1279	1759	11482	-4.48489	10.3269	4.48489
GO:0023057	negative regulation of signaling	10.2978	3.37057e-05	194	892	1829	11869	-4.4723	10.2978	4.4723
GO:0042325	regulation of phosphorylation	10.2505	3.53413e-05	219	1030	1804	11731	-4.45172	10.2505	4.45172
GO:0010605	negative regulation of macromolecule metabolic process	10.2293	3.60957e-05	336	1690	1687	11071	-4.44254	10.2293	4.44254
GO:0032991	protein-containing complex	10.2152	3.66108e-05	696	3824	1327	8937	-4.43639	10.2152	4.43639
GO:1903829	positive regulation of cellular protein localization	10.2122	3.6721e-05	61	208	1962	12553	-4.43509	10.2122	4.43509
GO:0010941	regulation of cell death	10.2071	3.69061e-05	243	1164	1780	11597	-4.4329	10.2071	4.4329
GO:0016607	nuclear speck	10.176	3.80723e-05	65	227	1958	12534	-4.41939	10.176	4.41939
GO:0030334	regulation of cell migration	10.1598	3.86955e-05	145	631	1878	12130	-4.41234	10.1598	4.41234
GO:0001651	dense fibrillar component	9.94909	4.77711e-05	5	0	2018	12761	-4.32083	9.94909	4.32083
GO:0030335	positive regulation of cell migration	9.83183	5.37146e-05	96	382	1927	12379	-4.26991	9.83183	4.26991
GO:0031324	negative regulation of cellular metabolic process	9.73907	5.89351e-05	332	1679	1691	11082	-4.22963	9.73907	4.22963
GO:0040017	positive regulation of locomotion	9.70012	6.1276e-05	102	414	1921	12347	-4.21271	9.70012	4.21271
GO:0010033	response to organic substance	9.67527	6.28181e-05	267	1310	1756	11451	-4.20192	9.67527	4.20192
GO:0051254	positive regulation of RNA metabolic process	9.57688	6.9313e-05	231	1110	1792	11651	-4.15919	9.57688	4.15919
GO:0008134	transcription factor binding	9.57293	6.95872e-05	118	498	1905	12263	-4.15747	9.57293	4.15747
GO:0140030	modification-dependent protein binding	9.43495	7.98825e-05	34	94	1989	12667	-4.09755	9.43495	4.09755
GO:0009890	negative regulation of biosynthetic process	9.43289	8.00478e-05	217	1035	1806	11726	-4.09665	9.43289	4.09665
GO:2000147	positive regulation of cell motility	9.42829	8.04167e-05	97	392	1926	12369	-4.09465	9.42829	4.09465
GO:0009968	negative regulation of signal transduction	9.40142	8.26065e-05	176	810	1847	11951	-4.08299	9.40142	4.08299
GO:0090304	nucleic acid metabolic process	9.37959	8.44299e-05	263	1294	1760	11467	-4.0735	9.37959	4.0735
GO:1903827	regulation of cellular protein localization	9.35526	8.65093e-05	98	398	1925	12363	-4.06294	9.35526	4.06294
GO:0032880	regulation of protein localization	9.25577	9.55591e-05	163	742	1860	12019	-4.01973	9.25577	4.01973
GO:0005654	nucleoplasm	9.23974	9.71028e-05	299	1502	1724	11259	-4.01277	9.23974	4.01277
GO:0001932	regulation of protein phosphorylation	9.22299	9.87426e-05	200	945	1823	11816	-4.0055	9.22299	4.0055
GO:0003729	mRNA binding	9.18827	0.000102231	58	203	1965	12558	-3.99042	9.18827	3.99042
GO:1901701	cellular response to oxygen-containing compound	9.13119	0.000108237	112	473	1911	12288	-3.96562	9.13119	3.96562
GO:0010558	negative regulation of macromolecule biosynthetic process	9.05507	0.000116797	205	976	1818	11785	-3.93257	9.05507	3.93257
GO:2000145	regulation of cell motility	8.9458	0.000130283	147	661	1876	12100	-3.88511	8.9458	3.88511
GO:2001141	regulation of RNA biosynthetic process	8.927	0.000132756	371	1926	1652	10835	-3.87695	8.927	3.87695
GO:2000113	negative regulation of cellular macromolecule biosynthetic process	8.91958	0.000133745	200	951	1823	11810	-3.87372	8.91958	3.87372
GO:0006979	response to oxidative stress	8.91431	0.000134451	60	215	1963	12546	-3.87144	8.91431	3.87144
GO:0021952	central nervous system projection neuron axonogenesis	8.89425	0.000137175	11	13	2012	12748	-3.86273	8.89425	3.86273
GO:0044422	organelle part	8.81664	0.000148246	957	5484	1066	7277	-3.82902	8.81664	3.82902
GO:1903506	regulation of nucleic acid-templated transcription	8.75877	0.000157077	369	1919	1654	10842	-3.80389	8.75877	3.80389
GO:0043167	ion binding	8.70834	0.000165202	684	3803	1339	8958	-3.78198	8.70834	3.78198
GO:0045937	positive regulation of phosphate metabolic process	8.60073	0.000183971	157	721	1866	12040	-3.73525	8.60073	3.73525
GO:0010562	positive regulation of phosphorus metabolic process	8.60073	0.000183971	157	721	1866	12040	-3.73525	8.60073	3.73525
GO:0042981	regulation of apoptotic process	8.55852	0.000191904	215	1042	1808	11719	-3.71692	8.55852	3.71692
GO:0010557	positive regulation of macromolecule biosynthetic process	8.55087	0.000193377	248	1228	1775	11533	-3.7136	8.55087	3.7136
GO:0031327	negative regulation of cellular biosynthetic process	8.5331	0.000196844	209	1009	1814	11752	-3.70588	8.5331	3.70588
GO:0006355	regulation of transcription, DNA-templated	8.52083	0.000199273	367	1914	1656	10847	-3.70055	8.52083	3.70055
GO:0051270	regulation of cellular component movement	8.40939	0.000222765	156	719	1867	12042	-3.65215	8.40939	3.65215
GO:0071398	cellular response to fatty acid	8.39688	0.000225569	12	17	2011	12744	-3.64672	8.39688	3.64672
GO:0045934	negative regulation of nucleobase-containing compound metabolic process	8.39515	0.000225961	197	945	1826	11816	-3.64597	8.39515	3.64597
GO:0051253	negative regulation of RNA metabolic process	8.34011	0.000238747	184	874	1839	11887	-3.62206	8.34011	3.62206
GO:0051272	positive regulation of cellular component movement	8.28189	0.000253059	97	407	1926	12354	-3.59678	8.28189	3.59678
GO:0051093	negative regulation of developmental process	8.27459	0.000254912	155	716	1868	12045	-3.59361	8.27459	3.59361
GO:0042802	identical protein binding	8.25061	0.000261099	261	1309	1762	11452	-3.58319	8.25061	3.58319
GO:0043067	regulation of programmed cell death	8.24588	0.000262337	217	1060	1806	11701	-3.58114	8.24588	3.58114
GO:0032872	regulation of stress-activated MAPK cascade	8.20546	0.000273158	45	151	1978	12610	-3.56359	8.20546	3.56359
GO:0048585	negative regulation of response to stimulus	8.16662	0.000283975	219	1073	1804	11688	-3.54672	8.16662	3.54672
GO:0001934	positive regulation of protein phosphorylation	8.16389	0.000284751	141	642	1882	12119	-3.54553	8.16389	3.54553
GO:0042327	positive regulation of phosphorylation	8.13556	0.000292934	147	675	1876	12086	-3.53323	8.13556	3.53323
GO:0040012	regulation of locomotion	8.08607	0.000307797	154	714	1869	12047	-3.51174	8.08607	3.51174
GO:0009894	regulation of catabolic process	8.06162	0.000315415	134	606	1889	12155	-3.50112	8.06162	3.50112
GO:0005681	spliceosomal complex	8.04687	0.000320102	41	134	1982	12627	-3.49471	8.04687	3.49471
GO:0016043	cellular component organization	8.01209	0.000331431	616	3415	1407	9346	-3.47961	8.01209	3.47961
GO:1903508	positive regulation of nucleic acid-templated transcription	7.99833	0.000336024	213	1043	1810	11718	-3.47363	7.99833	3.47363
GO:0050896	response to stimulus	7.98908	0.000339146	544	2981	1479	9780	-3.46961	7.98908	3.46961
GO:0070302	regulation of stress-activated protein kinase signaling cascade	7.96674	0.000346808	45	153	1978	12608	-3.45991	7.96674	3.45991
GO:0030155	regulation of cell adhesion	7.96361	0.000347894	104	448	1919	12313	-3.45855	7.96361	3.45855
GO:1902680	positive regulation of RNA biosynthetic process	7.95347	0.000351441	213	1044	1810	11717	-3.45415	7.95347	3.45415
GO:0032879	regulation of localization	7.95181	0.000352025	370	1948	1653	10813	-3.45343	7.95181	3.45343
GO:0071495	cellular response to endogenous stimulus	7.9091	0.000367384	96	407	1927	12354	-3.43488	7.9091	3.43488
GO:0048584	positive regulation of response to stimulus	7.89938	0.000370974	267	1352	1756	11409	-3.43066	7.89938	3.43066
GO:0006139	nucleobase-containing compound metabolic process	7.88302	0.000377091	311	1606	1712	11155	-3.42355	7.88302	3.42355
GO:0030656	regulation of vitamin metabolic process	7.88154	0.00037765	6	3	2017	12758	-3.42291	7.88154	3.42291
GO:0001558	regulation of cell growth	7.85326	0.000388484	73	290	1950	12471	-3.41063	7.85326	3.41063
GO:0003730	mRNA 3'-UTR binding	7.852	0.000388975	23	58	2000	12703	-3.41008	7.852	3.41008
GO:0045893	positive regulation of transcription, DNA-templated	7.83624	0.000395151	212	1041	1811	11720	-3.40324	7.83624	3.40324
GO:0060341	regulation of cellular localization	7.82447	0.000399832	150	697	1873	12064	-3.39812	7.82447	3.39812
GO:0009891	positive regulation of biosynthetic process	7.80586	0.000407343	261	1320	1762	11441	-3.39004	7.80586	3.39004
GO:0031328	positive regulation of cellular biosynthetic process	7.74187	0.00043426	256	1293	1767	11468	-3.36225	7.74187	3.36225
GO:0015030	Cajal body	7.72316	0.000442461	13	22	2010	12739	-3.35413	7.72316	3.35413
GO:0034470	ncRNA processing	7.69395	0.000455575	63	242	1960	12519	-3.34144	7.69395	3.34144
GO:0010721	negative regulation of cell development	7.67887	0.000462498	68	267	1955	12494	-3.33489	7.67887	3.33489
GO:0031625	ubiquitin protein ligase binding	7.63225	0.00048457	59	223	1964	12538	-3.31464	7.63225	3.31464
GO:0065008	regulation of biological quality	7.51744	0.000543523	441	2381	1582	10380	-3.26478	7.51744	3.26478
GO:0009967	positive regulation of signal transduction	7.4963	0.000555134	203	998	1820	11763	-3.2556	7.4963	3.2556
GO:0080135	regulation of cellular response to stress	7.46743	0.000571395	109	482	1914	12279	-3.24306	7.46743	3.24306
GO:0033043	regulation of organelle organization	7.41411	0.00060269	187	910	1836	11851	-3.21991	7.41411	3.21991
GO:0040008	regulation of growth	7.40468	0.000608402	109	483	1914	12278	-3.21581	7.40468	3.21581
GO:0006357	regulation of transcription by RNA polymerase II	7.35763	0.000637711	263	1343	1760	11418	-3.19538	7.35763	3.19538
GO:0043130	ubiquitin binding	7.28889	0.000683086	20	49	2003	12712	-3.16552	7.28889	3.16552
GO:0003727	single-stranded RNA binding	7.28741	0.0006841	23	61	2000	12700	-3.16488	7.28741	3.16488
GO:1904951	positive regulation of establishment of protein localization	7.27574	0.000692125	72	292	1951	12469	-3.15982	7.27574	3.15982
GO:0008045	motor neuron axon guidance	7.26669	0.000698423	11	17	2012	12744	-3.15588	7.26669	3.15588
GO:0050793	regulation of developmental process	7.26049	0.000702763	346	1828	1677	10933	-3.15319	7.26049	3.15319
GO:0010647	positive regulation of cell communication	7.25096	0.000709496	226	1134	1797	11627	-3.14905	7.25096	3.14905
GO:2000052	positive regulation of non-canonical Wnt signaling pathway	7.24232	0.000715652	7	6	2016	12755	-3.1453	7.24232	3.1453
GO:0089718	amino acid import across plasma membrane	7.24232	0.000715652	7	6	2016	12755	-3.1453	7.24232	3.1453
GO:1903753	negative regulation of p38MAPK cascade	7.1457	0.000788245	5	2	2018	12759	-3.10334	7.1457	3.10334
GO:0032182	ubiquitin-like protein binding	7.13121	0.000799748	24	66	1999	12695	-3.09705	7.13121	3.09705
GO:0021955	central nervous system neuron axonogenesis	7.10701	0.00081934	13	24	2010	12737	-3.08654	7.10701	3.08654
GO:1901360	organic cyclic compound metabolic process	7.04831	0.000868874	350	1858	1673	10903	-3.06104	7.04831	3.06104
GO:0046483	heterocycle metabolic process	7.00565	0.000906744	323	1701	1700	11060	-3.04252	7.00565	3.04252
GO:1903362	regulation of cellular protein catabolic process	7.00246	0.000909638	48	176	1975	12585	-3.04113	7.00246	3.04113
GO:0043090	amino acid import	6.97928	0.00093097	8	9	2015	12752	-3.03106	6.97928	3.03106
GO:1903392	negative regulation of adherens junction organization	6.97928	0.00093097	8	9	2015	12752	-3.03106	6.97928	3.03106
GO:0140034	methylation-dependent protein binding	6.95657	0.000952355	17	39	2006	12722	-3.0212	6.95657	3.0212
GO:0035064	methylated histone binding	6.95657	0.000952355	17	39	2006	12722	-3.0212	6.95657	3.0212
GO:1903320	regulation of protein modification by small protein conjugation or removal	6.9397	0.000968562	46	167	1977	12594	-3.01387	6.9397	3.01387
GO:0010634	positive regulation of epithelial cell migration	6.92536	0.000982549	32	102	1991	12659	-3.00765	6.92536	3.00765
GO:0022604	regulation of cell morphogenesis	6.88475	0.00102328	88	380	1935	12381	-2.99001	6.88475	2.99001
GO:0001091	RNA polymerase II general transcription initiation factor binding	6.88215	0.00102593	9	12	2014	12749	-2.98888	6.88215	2.98888
GO:0042176	regulation of protein catabolic process	6.85873	0.00105024	69	282	1954	12479	-2.97871	6.85873	2.97871
GO:0080134	regulation of response to stress	6.84357	0.00106629	181	889	1842	11872	-2.97212	6.84357	2.97212
GO:0006352	DNA-templated transcription, initiation	6.78206	0.00113394	16	36	2007	12725	-2.94541	6.78206	2.94541
GO:0044444	cytoplasmic part	6.77698	0.00113971	1020	5965	1003	6796	-2.94321	6.77698	2.94321
GO:0045927	positive regulation of growth	6.76501	0.00115344	51	193	1972	12568	-2.938	6.76501	2.938
GO:0043410	positive regulation of MAPK cascade	6.73203	0.00119211	78	330	1945	12431	-2.92368	6.73203	2.92368
GO:0030307	positive regulation of cell growth	6.70104	0.00122963	36	122	1987	12639	-2.91023	6.70104	2.91023
GO:0034308	primary alcohol metabolic process	6.69772	0.00123373	12	22	2011	12739	-2.90878	6.69772	2.90878
GO:0140296	general transcription initiation factor binding	6.69582	0.00123607	14	29	2009	12732	-2.90796	6.69582	2.90796
GO:1903322	positive regulation of protein modification by small protein conjugation or removal	6.66217	0.00127837	30	95	1993	12666	-2.89334	6.66217	2.89334
GO:2001233	regulation of apoptotic signaling pathway	6.64645	0.00129862	71	295	1952	12466	-2.88652	6.64645	2.88652
GO:0023056	positive regulation of signaling	6.62736	0.00132366	225	1144	1798	11617	-2.87822	6.62736	2.87822
GO:0006725	cellular aromatic compound metabolic process	6.59651	0.00136513	327	1737	1696	11024	-2.86483	6.59651	2.86483
GO:0030947	regulation of vascular endothelial growth factor receptor signaling pathway	6.59419	0.0013683	11	19	2012	12742	-2.86382	6.59419	2.86382
GO:0036094	small molecule binding	6.59408	0.00136845	320	1696	1703	11065	-2.86377	6.59408	2.86377
GO:0048731	system development	6.59133	0.00137222	115	529	1908	12232	-2.86258	6.59133	2.86258
GO:0031331	positive regulation of cellular catabolic process	6.57945	0.00138861	63	255	1960	12506	-2.85742	6.57945	2.85742
GO:0034660	ncRNA metabolic process	6.57146	0.00139975	71	296	1952	12465	-2.85395	6.57146	2.85395
GO:0030177	positive regulation of Wnt signaling pathway	6.53853	0.00144662	28	87	1995	12674	-2.83965	6.53853	2.83965
GO:0045663	positive regulation of myoblast differentiation	6.51845	0.00147595	8	10	2015	12751	-2.83093	6.51845	2.83093
GO:0046328	regulation of JNK cascade	6.50653	0.00149366	35	119	1988	12642	-2.82575	6.50653	2.82575
GO:2000050	regulation of non-canonical Wnt signaling pathway	6.48439	0.00152709	9	13	2014	12748	-2.81614	6.48439	2.81614
GO:0030515	snoRNA binding	6.48439	0.00152709	9	13	2014	12748	-2.81614	6.48439	2.81614
GO:0043405	regulation of MAP kinase activity	6.48061	0.00153288	52	201	1971	12560	-2.81449	6.48061	2.81449
GO:0071396	cellular response to lipid	6.47693	0.00153853	53	206	1970	12555	-2.81289	6.47693	2.81289
GO:0005638	lamin filament	6.46471	0.00155745	4	1	2019	12760	-2.80759	6.46471	2.80759
GO:0045664	regulation of neuron differentiation	6.43865	0.00159857	120	559	1903	12202	-2.79627	6.43865	2.79627
GO:0014070	response to organic cyclic compound	6.42956	0.00161317	81	350	1942	12411	-2.79232	6.42956	2.79232
GO:0060284	regulation of cell development	6.42336	0.0016232	159	775	1864	11986	-2.78963	6.42336	2.78963
GO:0048407	platelet-derived growth factor binding	6.42304	0.00162371	6	5	2017	12756	-2.78949	6.42304	2.78949
GO:0071407	cellular response to organic cyclic compound	6.39076	0.00167699	52	202	1971	12559	-2.77547	6.39076	2.77547
GO:1903507	negative regulation of nucleic acid-templated transcription	6.3887	0.00168045	166	815	1857	11946	-2.77457	6.3887	2.77457
GO:0051222	positive regulation of protein transport	6.37783	0.00169881	67	278	1956	12483	-2.76986	6.37783	2.76986
GO:0048646	anatomical structure formation involved in morphogenesis	6.37068	0.00171099	115	533	1908	12228	-2.76675	6.37068	2.76675
GO:0045785	positive regulation of cell adhesion	6.34921	0.00174814	64	263	1959	12498	-2.75742	6.34921	2.75742
GO:1902679	negative regulation of RNA biosynthetic process	6.34445	0.00175646	166	816	1857	11945	-2.75536	6.34445	2.75536
GO:0071453	cellular response to oxygen levels	6.33695	0.00176969	20	54	2003	12707	-2.7521	6.33695	2.7521
GO:0120035	regulation of plasma membrane bounded cell projection organization	6.33213	0.00177823	120	561	1903	12200	-2.75001	6.33213	2.75001
GO:0030111	regulation of Wnt signaling pathway	6.30453	0.001828	51	198	1972	12563	-2.73802	6.30453	2.73802
GO:0000978	RNA polymerase II proximal promoter sequence-specific DNA binding	6.29523	0.00184508	81	352	1942	12409	-2.73398	6.29523	2.73398
GO:0032103	positive regulation of response to external stimulus	6.29169	0.00185163	66	274	1957	12487	-2.73245	6.29169	2.73245
GO:0034046	poly(G) binding	6.28473	0.00186456	5	3	2018	12758	-2.72942	6.28473	2.72942
GO:0031329	regulation of cellular catabolic process	6.28211	0.00186945	109	502	1914	12259	-2.72829	6.28211	2.72829
GO:0045892	negative regulation of transcription, DNA-templated	6.27312	0.00188633	165	812	1858	11949	-2.72438	6.27312	2.72438
GO:0051239	regulation of multicellular organismal process	6.24444	0.00194121	394	2145	1629	10616	-2.71193	6.24444	2.71193
GO:0003824	catalytic activity	6.22931	0.00197081	695	3969	1328	8792	-2.70536	6.22931	2.70536
GO:0050684	regulation of mRNA processing	6.20986	0.00200953	31	103	1992	12658	-2.69691	6.20986	2.69691
GO:0010975	regulation of neuron projection development	6.20071	0.00202798	98	444	1925	12317	-2.69294	6.20071	2.69294
GO:0009057	macromolecule catabolic process	6.17688	0.0020769	118	553	1905	12208	-2.68258	6.17688	2.68258
GO:2000026	regulation of multicellular organismal development	6.17563	0.00207949	279	1469	1744	11292	-2.68204	6.17563	2.68204
GO:0043024	ribosomal small subunit binding	6.17087	0.00208941	7	8	2016	12753	-2.67998	6.17087	2.67998
GO:0003725	double-stranded RNA binding	6.16173	0.00210859	20	55	2003	12706	-2.67601	6.16173	2.67601
GO:0001678	cellular glucose homeostasis	6.15515	0.00212252	15	35	2008	12726	-2.67315	6.15515	2.67315
GO:1903311	regulation of mRNA metabolic process	6.14208	0.00215046	47	180	1976	12581	-2.66747	6.14208	2.66747
GO:0030315	T-tubule	6.12808	0.00218077	16	39	2007	12722	-2.66139	6.12808	2.66139
GO:0010574	regulation of vascular endothelial growth factor production	6.11604	0.00220719	9	14	2014	12747	-2.65616	6.11604	2.65616
GO:0010575	positive regulation of vascular endothelial growth factor production	6.09859	0.00224604	8	11	2015	12750	-2.64858	6.09859	2.64858
GO:0009719	response to endogenous stimulus	6.09759	0.00224828	119	560	1904	12201	-2.64815	6.09759	2.64815
GO:0022603	regulation of anatomical structure morphogenesis	6.08961	0.0022663	155	760	1868	12001	-2.64468	6.08961	2.64468
GO:0032432	actin filament bundle	6.07029	0.00231051	22	64	2001	12697	-2.63629	6.07029	2.63629
GO:0000987	proximal promoter sequence-specific DNA binding	6.05177	0.00235369	82	361	1941	12400	-2.62825	6.05177	2.62825
GO:0044260	cellular macromolecule metabolic process	6.04293	0.0023746	513	2867	1510	9894	-2.62441	6.04293	2.62441
GO:0031396	regulation of protein ubiquitination	6.0304	0.00240453	40	147	1983	12614	-2.61897	6.0304	2.61897
GO:0031344	regulation of cell projection organization	6.01998	0.00242972	120	567	1903	12194	-2.61444	6.01998	2.61444
GO:0071326	cellular response to monosaccharide stimulus	5.99514	0.00249083	11	21	2012	12740	-2.60366	5.99514	2.60366
GO:0009988	cell-cell recognition	5.99514	0.00249083	11	21	2012	12740	-2.60366	5.99514	2.60366
GO:0046618	drug export	5.96817	0.00255891	3	0	2020	12761	-2.59194	5.96817	2.59194
GO:0032025	response to cobalt ion	5.96817	0.00255891	3	0	2020	12761	-2.59194	5.96817	2.59194
GO:0007618	mating	5.96817	0.00255891	3	0	2020	12761	-2.59194	5.96817	2.59194
GO:0008559	xenobiotic transmembrane transporting ATPase activity	5.96817	0.00255891	3	0	2020	12761	-2.59194	5.96817	2.59194
GO:0014834	skeletal muscle satellite cell maintenance involved in skeletal muscle regeneration	5.96817	0.00255891	3	0	2020	12761	-2.59194	5.96817	2.59194
GO:1903532	positive regulation of secretion by cell	5.94955	0.00260702	68	289	1955	12472	-2.58386	5.94955	2.58386
GO:0044272	sulfur compound biosynthetic process	5.92555	0.00267034	17	44	2006	12717	-2.57343	5.92555	2.57343
GO:0044265	cellular macromolecule catabolic process	5.91769	0.00269142	103	476	1920	12285	-2.57002	5.91769	2.57002
GO:0019899	enzyme binding	5.8948	0.00275371	325	1748	1698	11013	-2.56008	5.8948	2.56008
GO:0043168	anion binding	5.89175	0.00276214	350	1896	1673	10865	-2.55875	5.89175	2.55875
GO:0051130	positive regulation of cellular component organization	5.87246	0.00281594	178	895	1845	11866	-2.55038	5.87246	2.55038
GO:0070372	regulation of ERK1 and ERK2 cascade	5.86732	0.00283044	48	188	1975	12573	-2.54815	5.86732	2.54815
GO:0001701	in utero embryonic development	5.86672	0.00283213	49	193	1974	12568	-2.54789	5.86672	2.54789
GO:1902532	negative regulation of intracellular signal transduction	5.86122	0.00284777	82	364	1941	12397	-2.5455	5.86122	2.5455
GO:0048009	insulin-like growth factor receptor signaling pathway	5.85244	0.00287289	6	6	2017	12755	-2.54168	5.85244	2.54168
GO:0051241	negative regulation of multicellular organismal process	5.84491	0.00289459	177	890	1846	11871	-2.53841	5.84491	2.53841
GO:0048638	regulation of developmental growth	5.80977	0.00299812	63	265	1960	12496	-2.52315	5.80977	2.52315
GO:0046330	positive regulation of JNK cascade	5.7971	0.00303634	27	88	1996	12673	-2.51765	5.7971	2.51765
GO:0050767	regulation of neurogenesis	5.77485	0.00310467	140	683	1883	12078	-2.50798	5.77485	2.50798
GO:0048027	mRNA 5'-UTR binding	5.77387	0.00310772	9	15	2014	12746	-2.50756	5.77387	2.50756
GO:0034629	cellular protein-containing complex localization	5.77387	0.00310772	9	15	2014	12746	-2.50756	5.77387	2.50756
GO:0016239	positive regulation of macroautophagy	5.73867	0.00321904	17	45	2006	12716	-2.49227	5.73867	2.49227
GO:0034641	cellular nitrogen compound metabolic process	5.73534	0.00322978	379	2074	1644	10687	-2.49083	5.73534	2.49083
GO:1901700	response to oxygen-containing compound	5.73344	0.00323592	150	740	1873	12021	-2.49	5.73344	2.49
GO:0006413	translational initiation	5.73196	0.00324071	15	37	2008	12724	-2.48936	5.73196	2.48936
GO:0070628	proteasome binding	5.72017	0.00327916	7	9	2016	12752	-2.48424	5.72017	2.48424
GO:0051895	negative regulation of focal adhesion assembly	5.72017	0.00327916	7	9	2016	12752	-2.48424	5.72017	2.48424
GO:0017145	stem cell division	5.71959	0.00328106	11	22	2012	12739	-2.48399	5.71959	2.48399
GO:0034243	regulation of transcription elongation from RNA polymerase II promoter	5.71959	0.00328106	11	22	2012	12739	-2.48399	5.71959	2.48399
GO:2000377	regulation of reactive oxygen species metabolic process	5.67601	0.00342719	37	136	1986	12625	-2.46506	5.67601	2.46506
GO:0048639	positive regulation of developmental growth	5.67601	0.00342719	37	136	1986	12625	-2.46506	5.67601	2.46506
GO:0048856	anatomical structure development	5.66402	0.00346855	404	2226	1619	10535	-2.45985	5.66402	2.45985
GO:0030036	actin cytoskeleton organization	5.62493	0.00360681	60	252	1963	12509	-2.44288	5.62493	2.44288
GO:0060998	regulation of dendritic spine development	5.61301	0.00365006	22	67	2001	12694	-2.4377	5.61301	2.4377
GO:0045665	negative regulation of neuron differentiation	5.60611	0.00367534	47	186	1976	12575	-2.4347	5.60611	2.4347
GO:0045472	response to ether	5.59317	0.00372319	5	4	2018	12757	-2.42908	5.59317	2.42908
GO:0006809	nitric oxide biosynthetic process	5.59317	0.00372319	5	4	2018	12757	-2.42908	5.59317	2.42908
GO:0061298	retina vasculature development in camera-type eye	5.59317	0.00372319	5	4	2018	12757	-2.42908	5.59317	2.42908
GO:0009896	positive regulation of catabolic process	5.58656	0.00374791	71	310	1952	12451	-2.42621	5.58656	2.42621
GO:0007009	plasma membrane organization	5.58589	0.00375041	18	50	2005	12711	-2.42592	5.58589	2.42592
GO:0006024	glycosaminoglycan biosynthetic process	5.57819	0.00377941	10	19	2013	12742	-2.42258	5.57819	2.42258
GO:1901265	nucleoside phosphate binding	5.57673	0.00378493	277	1476	1746	11285	-2.42194	5.57673	2.42194
GO:0000166	nucleotide binding	5.57673	0.00378493	277	1476	1746	11285	-2.42194	5.57673	2.42194
GO:0048029	monosaccharide binding	5.55765	0.00385782	17	46	2006	12715	-2.41366	5.55765	2.41366
GO:0071456	cellular response to hypoxia	5.53878	0.0039313	16	42	2007	12719	-2.40546	5.53878	2.40546
GO:0001098	basal transcription machinery binding	5.53177	0.00395898	15	38	2008	12723	-2.40242	5.53177	2.40242
GO:0001099	basal RNA polymerase II transcription machinery binding	5.53177	0.00395898	15	38	2008	12723	-2.40242	5.53177	2.40242
GO:0010812	negative regulation of cell-substrate adhesion	5.53177	0.00395898	15	38	2008	12723	-2.40242	5.53177	2.40242
GO:0010638	positive regulation of organelle organization	5.51341	0.00403232	93	429	1930	12332	-2.39445	5.51341	2.39445
GO:0070201	regulation of establishment of protein localization	5.51081	0.00404282	110	522	1913	12239	-2.39332	5.51081	2.39332
GO:0097517	contractile actin filament bundle	5.5062	0.00406151	20	59	2003	12702	-2.39131	5.5062	2.39131
GO:0001725	stress fiber	5.5062	0.00406151	20	59	2003	12702	-2.39131	5.5062	2.39131
GO:0032874	positive regulation of stress-activated MAPK cascade	5.49923	0.00408993	31	109	1992	12652	-2.38828	5.49923	2.38828
GO:0032502	developmental process	5.4929	0.00411589	564	3200	1459	9561	-2.38554	5.4929	2.38554
GO:2000298	regulation of Rho-dependent protein serine/threonine kinase activity	5.4812	0.00416431	4	2	2019	12759	-2.38046	5.4812	2.38046
GO:0098722	asymmetric stem cell division	5.4812	0.00416431	4	2	2019	12759	-2.38046	5.4812	2.38046
GO:0050815	phosphoserine residue binding	5.4812	0.00416431	4	2	2019	12759	-2.38046	5.4812	2.38046
GO:0008420	RNA polymerase II CTD heptapeptide repeat phosphatase activity	5.4812	0.00416431	4	2	2019	12759	-2.38046	5.4812	2.38046
GO:0034388	Pwp2p-containing subcomplex of 90S preribosome	5.4812	0.00416431	4	2	2019	12759	-2.38046	5.4812	2.38046
GO:0010649	regulation of cell communication by electrical coupling	5.4812	0.00416431	4	2	2019	12759	-2.38046	5.4812	2.38046
GO:0035726	common myeloid progenitor cell proliferation	5.4812	0.00416431	4	2	2019	12759	-2.38046	5.4812	2.38046
GO:0086103	G protein-coupled receptor signaling pathway involved in heart process	5.4812	0.00416431	4	2	2019	12759	-2.38046	5.4812	2.38046
GO:0009056	catabolic process	5.47677	0.00418284	214	1112	1809	11649	-2.37853	5.47677	2.37853
GO:0006997	nucleus organization	5.4591	0.00425736	19	55	2004	12706	-2.37086	5.4591	2.37086
GO:0016241	regulation of macroautophagy	5.45805	0.00426188	24	77	1999	12684	-2.3704	5.45805	2.3704
GO:0043009	chordate embryonic development	5.44486	0.00431846	49	198	1974	12563	-2.36467	5.44486	2.36467
GO:0006457	protein folding	5.41853	0.00443367	30	105	1993	12656	-2.35324	5.41853	2.35324
GO:0070304	positive regulation of stress-activated protein kinase signaling cascade	5.38784	0.00457185	31	110	1992	12651	-2.33991	5.38784	2.33991
GO:0070542	response to fatty acid	5.38739	0.0045739	12	27	2011	12734	-2.33971	5.38739	2.33971
GO:0071322	cellular response to carbohydrate stimulus	5.38739	0.0045739	12	27	2011	12734	-2.33971	5.38739	2.33971
GO:0006950	response to stress	5.3705	0.00465181	327	1778	1696	10983	-2.33238	5.3705	2.33238
GO:0044248	cellular catabolic process	5.36743	0.00466611	185	948	1838	11813	-2.33105	5.36743	2.33105
GO:0050768	negative regulation of neurogenesis	5.36593	0.0046731	57	240	1966	12521	-2.33039	5.36593	2.33039
GO:0043116	negative regulation of vascular permeability	5.35553	0.00472196	6	7	2017	12754	-2.32588	5.35553	2.32588
GO:1904816	positive regulation of protein localization to chromosome, telomeric region	5.35553	0.00472196	6	7	2017	12754	-2.32588	5.35553	2.32588
GO:0090503	RNA phosphodiester bond hydrolysis, exonucleolytic	5.35553	0.00472196	6	7	2017	12754	-2.32588	5.35553	2.32588
GO:0007623	circadian rhythm	5.3434	0.00477959	26	87	1997	12674	-2.32061	5.3434	2.32061
GO:0005902	microvillus	5.33872	0.00480203	15	39	2008	12722	-2.31858	5.33872	2.31858
GO:0010595	positive regulation of endothelial cell migration	5.32609	0.00486304	22	69	2001	12692	-2.31309	5.32609	2.31309
GO:0071359	cellular response to dsRNA	5.31386	0.00492289	7	10	2016	12751	-2.30778	5.31386	2.30778
GO:0048745	smooth muscle tissue development	5.31386	0.00492289	7	10	2016	12751	-2.30778	5.31386	2.30778
GO:1901575	organic substance catabolic process	5.31264	0.0049289	183	938	1840	11823	-2.30725	5.31264	2.30725
GO:0019216	regulation of lipid metabolic process	5.30891	0.00494733	52	215	1971	12546	-2.30563	5.30891	2.30563
GO:0042127	regulation of cell population proliferation	5.30562	0.0049636	209	1088	1814	11673	-2.3042	5.30562	2.3042
GO:0071333	cellular response to glucose stimulus	5.30133	0.00498497	10	20	2013	12741	-2.30234	5.30133	2.30234
GO:0051050	positive regulation of transport	5.30055	0.00498886	142	705	1881	12056	-2.302	5.30055	2.302
GO:0072330	monocarboxylic acid biosynthetic process	5.2689	0.00514929	25	83	1998	12678	-2.28825	5.2689	2.28825
GO:0001667	ameboidal-type cell migration	5.25479	0.00522244	32	116	1991	12645	-2.28213	5.25479	2.28213
GO:0043484	regulation of RNA splicing	5.22445	0.00538334	29	102	1994	12659	-2.26895	5.22445	2.26895
GO:0007409	axonogenesis	5.22445	0.00538334	29	102	1994	12659	-2.26895	5.22445	2.26895
GO:0043516	regulation of DNA damage response, signal transduction by p53 class mediator	5.21064	0.00545815	11	24	2012	12737	-2.26295	5.21064	2.26295
GO:0001953	negative regulation of cell-matrix adhesion	5.21064	0.00545815	11	24	2012	12737	-2.26295	5.21064	2.26295
GO:0001525	angiogenesis	5.19542	0.00554189	48	196	1975	12565	-2.25634	5.19542	2.25634
GO:0032787	monocarboxylic acid metabolic process	5.19491	0.0055447	64	279	1959	12482	-2.25612	5.19491	2.25612
GO:0065009	regulation of molecular function	5.19075	0.00556783	319	1737	1704	11024	-2.25431	5.19075	2.25431
GO:0046872	metal ion binding	5.18917	0.00557662	432	2413	1591	10348	-2.25363	5.18917	2.25363
GO:0008037	cell recognition	5.18773	0.00558469	22	70	2001	12691	-2.253	5.18773	2.253
GO:0000502	proteasome complex	5.17792	0.00563971	16	44	2007	12717	-2.24874	5.17792	2.24874
GO:0006140	regulation of nucleotide metabolic process	5.17792	0.00563971	16	44	2007	12717	-2.24874	5.17792	2.24874
GO:0008284	positive regulation of cell population proliferation	5.17293	0.00566795	126	618	1897	12143	-2.24657	5.17293	2.24657
GO:0072655	establishment of protein localization to mitochondrion	5.15249	0.00578501	15	40	2008	12721	-2.2377	5.15249	2.2377
GO:0051058	negative regulation of small GTPase mediated signal transduction	5.15249	0.00578501	15	40	2008	12721	-2.2377	5.15249	2.2377
GO:0034097	response to cytokine	5.12446	0.00594941	86	398	1937	12363	-2.22553	5.12446	2.22553
GO:1901222	regulation of NIK/NF-kappaB signaling	5.12184	0.00596501	21	66	2002	12695	-2.22439	5.12184	2.22439
GO:0007346	regulation of mitotic cell cycle	5.10856	0.00604478	78	355	1945	12406	-2.21862	5.10856	2.21862
GO:0050921	positive regulation of chemotaxis	5.09998	0.00609686	26	89	1997	12672	-2.21489	5.09998	2.21489
GO:0120114	Sm-like protein family complex	5.09497	0.00612752	18	53	2005	12708	-2.21272	5.09497	2.21272
GO:0048589	developmental growth	5.09341	0.00613703	58	249	1965	12512	-2.21204	5.09341	2.21204
GO:0071229	cellular response to acid chemical	5.08691	0.00617709	30	108	1993	12653	-2.20922	5.08691	2.20922
GO:0031398	positive regulation of protein ubiquitination	5.06848	0.00629199	24	80	1999	12681	-2.20121	5.06848	2.20121
GO:0051223	regulation of protein transport	5.05705	0.00636433	104	498	1919	12263	-2.19625	5.05705	2.19625
GO:2000379	positive regulation of reactive oxygen species metabolic process	5.05264	0.00639242	22	71	2001	12690	-2.19433	5.05264	2.19433
GO:0070717	poly-purine tract binding	5.04024	0.00647221	10	21	2013	12740	-2.18895	5.04024	2.18895
GO:0071331	cellular response to hexose stimulus	5.04024	0.00647221	10	21	2013	12740	-2.18895	5.04024	2.18895
GO:0030490	maturation of SSU-rRNA	5.04024	0.00647221	10	21	2013	12740	-2.18895	5.04024	2.18895
GO:0033144	negative regulation of intracellular steroid hormone receptor signaling pathway	5.04024	0.00647221	10	21	2013	12740	-2.18895	5.04024	2.18895
GO:0035035	histone acetyltransferase binding	5.04024	0.00647221	10	21	2013	12740	-2.18895	5.04024	2.18895
GO:0000462	maturation of SSU-rRNA from tricistronic rRNA transcript (SSU-rRNA, 5.8S rRNA, LSU-rRNA)	5.03449	0.00650951	8	14	2015	12747	-2.18645	5.03449	2.18645
GO:0006403	RNA localization	5.03449	0.00650951	8	14	2015	12747	-2.18645	5.03449	2.18645
GO:0005838	proteasome regulatory particle	5.0189	0.00661179	5	5	2018	12756	-2.17968	5.0189	2.17968
GO:0071900	regulation of protein serine/threonine kinase activity	5.01324	0.00664931	68	303	1955	12458	-2.17722	5.01324	2.17722
GO:1905369	endopeptidase complex	5.00632	0.00669549	16	45	2007	12716	-2.17422	5.00632	2.17422
GO:0050657	nucleic acid transport	5.00316	0.00671667	29	104	1994	12657	-2.17285	5.00316	2.17285
GO:0050658	RNA transport	5.00316	0.00671667	29	104	1994	12657	-2.17285	5.00316	2.17285
GO:0022409	positive regulation of cell-cell adhesion	5.00264	0.00672015	36	138	1987	12623	-2.17262	5.00264	2.17262
GO:0050770	regulation of axonogenesis	4.99418	0.00677729	38	148	1985	12613	-2.16894	4.99418	2.16894
GO:0051047	positive regulation of secretion	4.99294	0.00678569	70	314	1953	12447	-2.16841	4.99294	2.16841
GO:0042641	actomyosin	4.98369	0.00684871	21	67	2002	12694	-2.16439	4.98369	2.16439
GO:0010927	cellular component assembly involved in morphogenesis	4.97278	0.00692387	15	41	2008	12720	-2.15965	4.97278	2.15965
GO:0045773	positive regulation of axon extension	4.94911	0.00708972	14	37	2009	12724	-2.14937	4.94911	2.14937
GO:0046827	positive regulation of protein export from nucleus	4.94535	0.0071164	7	11	2016	12750	-2.14774	4.94535	2.14774
GO:0005849	mRNA cleavage factor complex	4.94535	0.0071164	7	11	2016	12750	-2.14774	4.94535	2.14774
GO:0042572	retinol metabolic process	4.91764	0.00731639	6	8	2017	12753	-2.1357	4.91764	2.1357
GO:1900016	negative regulation of cytokine production involved in inflammatory response	4.91764	0.00731639	6	8	2017	12753	-2.1357	4.91764	2.1357
GO:1903729	regulation of plasma membrane organization	4.91764	0.00731639	6	8	2017	12753	-2.1357	4.91764	2.1357
GO:0035970	peptidyl-threonine dephosphorylation	4.91764	0.00731639	6	8	2017	12753	-2.1357	4.91764	2.1357
GO:0006996	organelle organization	4.9024	0.00742876	284	1540	1739	11221	-2.12908	4.9024	2.12908
GO:0031647	regulation of protein stability	4.8945	0.00748762	49	205	1974	12556	-2.12566	4.8945	2.12566
GO:0005811	lipid droplet	4.88787	0.00753743	17	50	2006	12711	-2.12278	4.88787	2.12278
GO:0046885	regulation of hormone biosynthetic process	4.87918	0.00760323	9	18	2014	12743	-2.119	4.87918	2.119
GO:0006376	mRNA splice site selection	4.87918	0.00760323	9	18	2014	12743	-2.119	4.87918	2.119
GO:0043169	cation binding	4.86439	0.00771652	439	2469	1584	10292	-2.11258	4.86439	2.11258
GO:0001726	ruffle	4.85236	0.00780991	19	59	2004	12702	-2.10735	4.85236	2.10735
GO:0051240	positive regulation of multicellular organismal process	4.84761	0.00784709	238	1271	1785	11490	-2.10529	4.84761	2.10529
GO:0036294	cellular response to decreased oxygen levels	4.8403	0.00790469	16	46	2007	12715	-2.10212	4.8403	2.10212
GO:0003690	double-stranded DNA binding	4.83261	0.00796567	131	654	1892	12107	-2.09878	4.83261	2.09878
GO:0010977	negative regulation of neuron projection development	4.82733	0.00800785	34	130	1989	12631	-2.09648	4.82733	2.09648
GO:0010769	regulation of cell morphogenesis involved in differentiation	4.81944	0.00807129	58	253	1965	12508	-2.09306	4.81944	2.09306
GO:0040007	growth	4.81944	0.00807129	58	253	1965	12508	-2.09306	4.81944	2.09306
GO:0046983	protein dimerization activity	4.81675	0.00809306	182	946	1841	11815	-2.09189	4.81675	2.09189
GO:0036002	pre-mRNA binding	4.79368	0.00828193	10	22	2013	12739	-2.08187	4.79368	2.08187
GO:0051236	establishment of RNA localization	4.78992	0.00831313	29	106	1994	12655	-2.08024	4.78992	2.08024
GO:0030029	actin filament-based process	4.78519	0.0083525	63	280	1960	12481	-2.07818	4.78519	2.07818
GO:0006023	aminoglycan biosynthetic process	4.75156	0.00863825	11	26	2012	12735	-2.06357	4.75156	2.06357
GO:0042382	paraspeckles	4.74838	0.00866574	4	3	2019	12758	-2.06219	4.74838	2.06219
GO:0071362	cellular response to ether	4.74838	0.00866574	4	3	2019	12758	-2.06219	4.74838	2.06219
GO:2000096	positive regulation of Wnt signaling pathway, planar cell polarity pathway	4.74838	0.00866574	4	3	2019	12758	-2.06219	4.74838	2.06219
GO:0021957	corticospinal tract morphogenesis	4.74838	0.00866574	4	3	2019	12758	-2.06219	4.74838	2.06219
GO:1901029	negative regulation of mitochondrial outer membrane permeabilization involved in apoptotic signaling pathway	4.74838	0.00866574	4	3	2019	12758	-2.06219	4.74838	2.06219
GO:1901166	neural crest cell migration involved in autonomic nervous system development	4.74838	0.00866574	4	3	2019	12758	-2.06219	4.74838	2.06219
GO:0097504	Gemini of coiled bodies	4.74838	0.00866574	4	3	2019	12758	-2.06219	4.74838	2.06219
GO:0001771	immunological synapse formation	4.74838	0.00866574	4	3	2019	12758	-2.06219	4.74838	2.06219
GO:1904872	regulation of telomerase RNA localization to Cajal body	4.74838	0.00866574	4	3	2019	12758	-2.06219	4.74838	2.06219
GO:0030628	pre-mRNA 3'-splice site binding	4.74838	0.00866574	4	3	2019	12758	-2.06219	4.74838	2.06219
GO:0033601	positive regulation of mammary gland epithelial cell proliferation	4.74838	0.00866574	4	3	2019	12758	-2.06219	4.74838	2.06219
GO:0060509	type I pneumocyte differentiation	4.74838	0.00866574	4	3	2019	12758	-2.06219	4.74838	2.06219
GO:0038085	vascular endothelial growth factor binding	4.74838	0.00866574	4	3	2019	12758	-2.06219	4.74838	2.06219
GO:1990837	sequence-specific double-stranded DNA binding	4.74667	0.00868053	120	594	1903	12167	-2.06145	4.74667	2.06145
GO:0003743	translation initiation factor activity	4.7452	0.0086933	13	34	2010	12727	-2.06082	4.7452	2.06082
GO:1901699	cellular response to nitrogen compound	4.74508	0.00869437	61	270	1962	12491	-2.06076	4.74508	2.06076
GO:0007399	nervous system development	4.74287	0.0087136	64	286	1959	12475	-2.0598	4.74287	2.0598
GO:0050821	protein stabilization	4.73947	0.00874329	33	126	1990	12635	-2.05833	4.73947	2.05833
GO:0010632	regulation of epithelial cell migration	4.73632	0.00877087	40	161	1983	12600	-2.05696	4.73632	2.05696
GO:0016282	eukaryotic 43S preinitiation complex	4.69002	0.00918654	3	1	2020	12760	-2.03685	4.69002	2.03685
GO:0043622	cortical microtubule organization	4.69002	0.00918654	3	1	2020	12760	-2.03685	4.69002	2.03685
GO:0018377	protein myristoylation	4.69002	0.00918654	3	1	2020	12760	-2.03685	4.69002	2.03685
GO:0071034	CUT catabolic process	4.69002	0.00918654	3	1	2020	12760	-2.03685	4.69002	2.03685
GO:0071043	CUT metabolic process	4.69002	0.00918654	3	1	2020	12760	-2.03685	4.69002	2.03685
GO:0072081	specification of nephron tubule identity	4.69002	0.00918654	3	1	2020	12760	-2.03685	4.69002	2.03685
GO:0097411	hypoxia-inducible factor-1alpha signaling pathway	4.69002	0.00918654	3	1	2020	12760	-2.03685	4.69002	2.03685
GO:1902412	regulation of mitotic cytokinesis	4.69002	0.00918654	3	1	2020	12760	-2.03685	4.69002	2.03685
GO:0006499	N-terminal protein myristoylation	4.69002	0.00918654	3	1	2020	12760	-2.03685	4.69002	2.03685
GO:0007223	Wnt signaling pathway, calcium modulating pathway	4.69002	0.00918654	3	1	2020	12760	-2.03685	4.69002	2.03685
GO:0035441	cell migration involved in vasculogenesis	4.69002	0.00918654	3	1	2020	12760	-2.03685	4.69002	2.03685
GO:0035860	glial cell-derived neurotrophic factor receptor signaling pathway	4.69002	0.00918654	3	1	2020	12760	-2.03685	4.69002	2.03685
GO:0090403	oxidative stress-induced premature senescence	4.69002	0.00918654	3	1	2020	12760	-2.03685	4.69002	2.03685
GO:1901224	positive regulation of NIK/NF-kappaB signaling	4.67964	0.00928235	16	47	2007	12714	-2.03234	4.67964	2.03234
GO:0000377	RNA splicing, via transesterification reactions with bulged adenosine as nucleophile	4.67164	0.00935693	30	112	1993	12649	-2.02887	4.67164	2.02887
GO:0000398	mRNA splicing, via spliceosome	4.67164	0.00935693	30	112	1993	12649	-2.02887	4.67164	2.02887
GO:0005913	cell-cell adherens junction	4.66624	0.00940759	22	74	2001	12687	-2.02652	4.66624	2.02652
GO:0045931	positive regulation of mitotic cell cycle	4.66016	0.00946492	31	117	1992	12644	-2.02388	4.66016	2.02388
GO:0016773	phosphotransferase activity, alcohol group as acceptor	4.64816	0.00957921	103	501	1920	12260	-2.01867	4.64816	2.01867
GO:0016053	organic acid biosynthetic process	4.64044	0.00965342	37	147	1986	12614	-2.01532	4.64044	2.01532
GO:0030554	adenyl nucleotide binding	4.62754	0.00977876	200	1056	1823	11705	-2.00972	4.62754	2.00972
GO:0044877	protein-containing complex binding	4.6245	0.00980855	171	888	1852	11873	-2.0084	4.6245	2.0084
GO:0030201	heparan sulfate proteoglycan metabolic process	4.6182	0.00987056	9	19	2014	12742	-2.00566	4.6182	2.00566
GO:0001222	transcription corepressor binding	4.60944	0.00995744	7	12	2016	12749	-2.00185	4.60944	2.00185
GO:1904469	positive regulation of tumor necrosis factor secretion	4.60944	0.00995744	7	12	2016	12749	-2.00185	4.60944	2.00185
GO:0032269	negative regulation of cellular protein metabolic process	4.58796	0.0101736	134	677	1889	12084	-1.99253	4.58796	1.99253
GO:0000375	RNA splicing, via transesterification reactions	4.5724	0.0103331	30	113	1993	12648	-1.98577	4.5724	1.98577
GO:0051129	negative regulation of cellular component organization	4.55435	0.0105214	108	531	1915	12230	-1.97793	4.55435	1.97793
GO:0071345	cellular response to cytokine stimulus	4.55326	0.0105328	69	316	1954	12445	-1.97746	4.55326	1.97746
GO:0003677	DNA binding	4.54536	0.0106164	258	1399	1765	11362	-1.97402	4.54536	1.97402
GO:0032559	adenyl ribonucleotide binding	4.54214	0.0106506	198	1047	1825	11714	-1.97263	4.54214	1.97263
GO:0006081	cellular aldehyde metabolic process	4.53867	0.0106876	11	27	2012	12734	-1.97112	4.53867	1.97112
GO:0035639	purine ribonucleoside triphosphate binding	4.53648	0.010711	233	1252	1790	11509	-1.97017	4.53648	1.97017
GO:0010976	positive regulation of neuron projection development	4.53419	0.0107356	60	268	1963	12493	-1.96917	4.53419	1.96917
GO:0045182	translation regulator activity	4.53323	0.0107459	26	94	1997	12667	-1.96876	4.53323	1.96876
GO:0017076	purine nucleotide binding	4.53166	0.0107628	243	1311	1780	11450	-1.96807	4.53166	1.96807
GO:0032553	ribonucleotide binding	4.53166	0.0107628	243	1311	1780	11450	-1.96807	4.53166	1.96807
GO:0016460	myosin II complex	4.53113	0.0107685	5	6	2018	12755	-1.96784	4.53113	1.96784
GO:1900025	negative regulation of substrate adhesion-dependent cell spreading	4.53113	0.0107685	5	6	2018	12755	-1.96784	4.53113	1.96784
GO:0001778	plasma membrane repair	4.53113	0.0107685	5	6	2018	12755	-1.96784	4.53113	1.96784
GO:0032797	SMN complex	4.53113	0.0107685	5	6	2018	12755	-1.96784	4.53113	1.96784
GO:0098974	postsynaptic actin cytoskeleton organization	4.52811	0.010801	6	9	2017	12752	-1.96654	4.52811	1.96654
GO:0000176	nuclear exosome (RNase complex)	4.52811	0.010801	6	9	2017	12752	-1.96654	4.52811	1.96654
GO:0099188	postsynaptic cytoskeleton organization	4.52811	0.010801	6	9	2017	12752	-1.96654	4.52811	1.96654
GO:1904814	regulation of protein localization to chromosome, telomeric region	4.52811	0.010801	6	9	2017	12752	-1.96654	4.52811	1.96654
GO:0017038	protein import	4.51321	0.0109632	27	99	1996	12662	-1.96006	4.51321	1.96006
GO:0030516	regulation of axon extension	4.50532	0.0110501	23	80	2000	12681	-1.95663	4.50532	1.95663
GO:0019218	regulation of steroid metabolic process	4.50397	0.011065	18	57	2005	12704	-1.95605	4.50397	1.95605
GO:0032555	purine ribonucleotide binding	4.48018	0.0113314	241	1301	1782	11460	-1.94572	4.48018	1.94572
GO:0097367	carbohydrate derivative binding	4.47781	0.0113582	276	1508	1747	11253	-1.94469	4.47781	1.94469
GO:0001067	regulatory region nucleic acid binding	4.47727	0.0113645	127	640	1896	12121	-1.94445	4.47727	1.94445
GO:2000278	regulation of DNA biosynthetic process	4.47374	0.0114045	24	85	1999	12676	-1.94292	4.47374	1.94292
GO:0070585	protein localization to mitochondrion	4.47012	0.011446	15	44	2008	12717	-1.94135	4.47012	1.94135
GO:1900542	regulation of purine nucleotide metabolic process	4.47012	0.011446	15	44	2008	12717	-1.94135	4.47012	1.94135
GO:0009790	embryo development	4.45804	0.011585	49	211	1974	12550	-1.9361	4.45804	1.9361
GO:0009792	embryo development ending in birth or egg hatching	4.45804	0.011585	49	211	1974	12550	-1.9361	4.45804	1.9361
GO:0051497	negative regulation of stress fiber assembly	4.45225	0.0116523	8	16	2015	12745	-1.93359	4.45225	1.93359
GO:0140096	catalytic activity, acting on a protein	4.45087	0.0116684	276	1509	1747	11252	-1.93299	4.45087	1.93299
GO:0000122	negative regulation of transcription by RNA polymerase II	4.43594	0.0118439	121	607	1902	12154	-1.92651	4.43594	1.92651
GO:0051961	negative regulation of nervous system development	4.42954	0.0119199	58	259	1965	12502	-1.92373	4.42954	1.92373
GO:0030141	secretory granule	4.41093	0.0121438	40	165	1983	12596	-1.91565	4.41093	1.91565
GO:0030178	negative regulation of Wnt signaling pathway	4.40974	0.0121584	27	100	1996	12661	-1.91512	4.40974	1.91512
GO:1903707	negative regulation of hemopoiesis	4.39647	0.0123207	28	105	1995	12656	-1.90936	4.39647	1.90936
GO:2000058	regulation of ubiquitin-dependent protein catabolic process	4.38643	0.0124451	29	110	1994	12651	-1.905	4.38643	1.905
GO:0051056	regulation of small GTPase mediated signal transduction	4.38196	0.0125008	44	186	1979	12575	-1.90306	4.38196	1.90306
GO:0046580	negative regulation of Ras protein signal transduction	4.38181	0.0125027	13	36	2010	12725	-1.903	4.38181	1.903
GO:0031123	RNA 3'-end processing	4.37361	0.0126056	16	49	2007	12712	-1.89944	4.37361	1.89944
GO:0032272	negative regulation of protein polymerization	4.37361	0.0126056	16	49	2007	12712	-1.89944	4.37361	1.89944
GO:0030507	spectrin binding	4.37314	0.0126116	9	20	2014	12741	-1.89923	4.37314	1.89923
GO:0044212	transcription regulatory region DNA binding	4.36983	0.0126534	126	637	1897	12124	-1.89779	4.36983	1.89779
GO:1901992	positive regulation of mitotic cell cycle phase transition	4.3666	0.0126943	18	58	2005	12703	-1.89639	4.3666	1.89639
GO:0045444	fat cell differentiation	4.36244	0.0127473	24	86	1999	12675	-1.89458	4.36244	1.89458
GO:0005524	ATP binding	4.36235	0.0127483	190	1006	1833	11755	-1.89455	4.36235	1.89455
GO:0048729	tissue morphogenesis	4.3564	0.0128245	63	287	1960	12474	-1.89196	4.3564	1.89196
GO:0022407	regulation of cell-cell adhesion	4.34768	0.0129368	54	239	1969	12522	-1.88817	4.34768	1.88817
GO:0016301	kinase activity	4.34624	0.0129555	110	547	1913	12214	-1.88755	4.34624	1.88755
GO:0061387	regulation of extent of cell growth	4.3401	0.0130352	25	91	1998	12670	-1.88488	4.3401	1.88488
GO:0060251	regulation of glial cell proliferation	4.3399	0.0130379	10	24	2013	12737	-1.88479	4.3399	1.88479
GO:0046825	regulation of protein export from nucleus	4.33595	0.0130895	11	28	2012	12733	-1.88308	4.33595	1.88308
GO:0032350	regulation of hormone metabolic process	4.33595	0.0130895	11	28	2012	12733	-1.88308	4.33595	1.88308
GO:0051726	regulation of cell cycle	4.33129	0.0131506	136	695	1887	12066	-1.88105	4.33129	1.88105
GO:0090087	regulation of peptide transport	4.3239	0.0132482	106	525	1917	12236	-1.87784	4.3239	1.87784
GO:0051960	regulation of nervous system development	4.31431	0.0133758	149	770	1874	11991	-1.87368	4.31431	1.87368
GO:0030203	glycosaminoglycan metabolic process	4.31389	0.0133814	15	45	2008	12716	-1.8735	4.31389	1.8735
GO:0030532	small nuclear ribonucleoprotein complex	4.31389	0.0133814	15	45	2008	12716	-1.8735	4.31389	1.8735
GO:0043632	modification-dependent macromolecule catabolic process	4.3121	0.0134053	75	353	1948	12408	-1.87272	4.3121	1.87272
GO:0140297	DNA-binding transcription factor binding	4.30502	0.0135007	58	261	1965	12500	-1.86964	4.30502	1.86964
GO:1901889	negative regulation of cell junction assembly	4.3019	0.0135428	7	13	2016	12748	-1.86829	4.3019	1.86829
GO:0005732	small nucleolar ribonucleoprotein complex	4.3019	0.0135428	7	13	2016	12748	-1.86829	4.3019	1.86829
GO:0060384	innervation	4.3019	0.0135428	7	13	2016	12748	-1.86829	4.3019	1.86829
GO:0062098	regulation of programmed necrotic cell death	4.3019	0.0135428	7	13	2016	12748	-1.86829	4.3019	1.86829
GO:0030054	cell junction	4.28803	0.013732	152	788	1871	11973	-1.86227	4.28803	1.86227
GO:1902533	positive regulation of intracellular signal transduction	4.288	0.0137323	123	622	1900	12139	-1.86226	4.288	1.86226
GO:1905475	regulation of protein localization to membrane	4.28657	0.0137521	34	136	1989	12625	-1.86163	4.28657	1.86163
GO:0097435	supramolecular fiber organization	4.28655	0.0137523	65	299	1958	12462	-1.86162	4.28655	1.86162
GO:0015931	nucleobase-containing compound transport	4.28213	0.0138133	32	126	1991	12635	-1.8597	4.28213	1.8597
GO:0004674	protein serine/threonine kinase activity	4.27062	0.0139731	69	321	1954	12440	-1.85471	4.27062	1.85471
GO:2001023	regulation of response to drug	4.26184	0.0140963	20	68	2003	12693	-1.85089	4.26184	1.85089
GO:1901654	response to ketone	4.26184	0.0140963	20	68	2003	12693	-1.85089	4.26184	1.85089
GO:1901989	positive regulation of cell cycle phase transition	4.26184	0.0140963	20	68	2003	12693	-1.85089	4.26184	1.85089
GO:0031032	actomyosin structure organization	4.26184	0.0140963	20	68	2003	12693	-1.85089	4.26184	1.85089
GO:0034329	cell junction assembly	4.25355	0.0142137	24	87	1999	12674	-1.84729	4.25355	1.84729
GO:0090287	regulation of cellular response to growth factor stimulus	4.23584	0.0144677	44	188	1979	12573	-1.8396	4.23584	1.8396
GO:0043506	regulation of JUN kinase activity	4.23313	0.014507	18	59	2005	12702	-1.83842	4.23313	1.83842
GO:1903050	regulation of proteolysis involved in cellular protein catabolic process	4.23303	0.0145083	38	157	1985	12604	-1.83838	4.23303	1.83838
GO:0043412	macromolecule modification	4.2297	0.0145567	318	1768	1705	10993	-1.83694	4.2297	1.83694
GO:0002039	p53 binding	4.22787	0.0145835	16	50	2007	12711	-1.83614	4.22787	1.83614
GO:0060411	cardiac septum morphogenesis	4.22787	0.0145835	16	50	2007	12711	-1.83614	4.22787	1.83614
GO:0050772	positive regulation of axonogenesis	4.22339	0.0146489	21	73	2002	12688	-1.83419	4.22339	1.83419
GO:0010821	regulation of mitochondrion organization	4.21995	0.0146993	26	97	1997	12664	-1.8327	4.21995	1.8327
GO:0046394	carboxylic acid biosynthetic process	4.21491	0.0147737	36	147	1987	12614	-1.83051	4.21491	1.83051
GO:0050810	regulation of steroid biosynthetic process	4.21081	0.0148344	13	37	2010	12724	-1.82873	4.21081	1.82873
GO:0090501	RNA phosphodiester bond hydrolysis	4.21081	0.0148344	13	37	2010	12724	-1.82873	4.21081	1.82873
GO:0051248	negative regulation of protein metabolic process	4.20647	0.0148988	141	727	1882	12034	-1.82685	4.20647	1.82685
GO:0050679	positive regulation of epithelial cell proliferation	4.19678	0.0150439	33	132	1990	12629	-1.82264	4.19678	1.82264
GO:0030018	Z disc	4.19216	0.0151136	22	78	2001	12683	-1.82063	4.19216	1.82063
GO:0043518	negative regulation of DNA damage response, signal transduction by p53 class mediator	4.17898	0.0153142	6	10	2017	12751	-1.81491	4.17898	1.81491
GO:0045837	negative regulation of membrane potential	4.17898	0.0153142	6	10	2017	12751	-1.81491	4.17898	1.81491
GO:0042439	ethanolamine-containing compound metabolic process	4.16905	0.0154669	4	4	2019	12757	-1.8106	4.16905	1.8106
GO:0019206	nucleoside kinase activity	4.16905	0.0154669	4	4	2019	12757	-1.8106	4.16905	1.8106
GO:1900147	regulation of Schwann cell migration	4.16905	0.0154669	4	4	2019	12757	-1.8106	4.16905	1.8106
GO:0072201	negative regulation of mesenchymal cell proliferation	4.16905	0.0154669	4	4	2019	12757	-1.8106	4.16905	1.8106
GO:2000643	positive regulation of early endosome to late endosome transport	4.16905	0.0154669	4	4	2019	12757	-1.8106	4.16905	1.8106
GO:2000833	positive regulation of steroid hormone secretion	4.16905	0.0154669	4	4	2019	12757	-1.8106	4.16905	1.8106
GO:0000459	exonucleolytic trimming involved in rRNA processing	4.16905	0.0154669	4	4	2019	12757	-1.8106	4.16905	1.8106
GO:0000467	exonucleolytic trimming to generate mature 3'-end of 5.8S rRNA from tricistronic rRNA transcript (SSU-rRNA, 5.8S rRNA, LSU-rRNA)	4.16905	0.0154669	4	4	2019	12757	-1.8106	4.16905	1.8106
GO:0001553	luteinization	4.16905	0.0154669	4	4	2019	12757	-1.8106	4.16905	1.8106
GO:0002151	G-quadruplex RNA binding	4.16905	0.0154669	4	4	2019	12757	-1.8106	4.16905	1.8106
GO:0005167	neurotrophin TRK receptor binding	4.16905	0.0154669	4	4	2019	12757	-1.8106	4.16905	1.8106
GO:0030898	actin-dependent ATPase activity	4.16905	0.0154669	4	4	2019	12757	-1.8106	4.16905	1.8106
GO:0031943	regulation of glucocorticoid metabolic process	4.16905	0.0154669	4	4	2019	12757	-1.8106	4.16905	1.8106
GO:0006534	cysteine metabolic process	4.16905	0.0154669	4	4	2019	12757	-1.8106	4.16905	1.8106
GO:0008541	proteasome regulatory particle, lid subcomplex	4.16905	0.0154669	4	4	2019	12757	-1.8106	4.16905	1.8106
GO:0060710	chorio-allantoic fusion	4.16905	0.0154669	4	4	2019	12757	-1.8106	4.16905	1.8106
GO:0035562	negative regulation of chromatin binding	4.16905	0.0154669	4	4	2019	12757	-1.8106	4.16905	1.8106
GO:0060537	muscle tissue development	4.16701	0.0154986	23	83	2000	12678	-1.80971	4.16701	1.80971
GO:0061041	regulation of wound healing	4.16701	0.0154986	23	83	2000	12678	-1.80971	4.16701	1.80971
GO:0060999	positive regulation of dendritic spine development	4.16295	0.0155616	15	46	2008	12715	-1.80795	4.16295	1.80795
GO:1901990	regulation of mitotic cell cycle phase transition	4.14818	0.0157932	43	184	1980	12577	-1.80153	4.14818	1.80153
GO:0090263	positive regulation of canonical Wnt signaling pathway	4.14076	0.0159108	20	69	2003	12692	-1.79831	4.14076	1.79831
GO:0010810	regulation of cell-substrate adhesion	4.13397	0.0160192	36	148	1987	12613	-1.79536	4.13397	1.79536
GO:0031333	negative regulation of protein complex assembly	4.13146	0.0160594	25	93	1998	12668	-1.79427	4.13146	1.79427
GO:0043331	response to dsRNA	4.13081	0.0160698	10	25	2013	12736	-1.79399	4.13081	1.79399
GO:2000142	regulation of DNA-templated transcription, initiation	4.13081	0.0160698	10	25	2013	12736	-1.79399	4.13081	1.79399
GO:0006110	regulation of glycolytic process	4.13081	0.0160698	10	25	2013	12736	-1.79399	4.13081	1.79399
GO:0033993	response to lipid	4.13008	0.0160817	76	362	1947	12399	-1.79367	4.13008	1.79367
GO:0051169	nuclear transport	4.12525	0.0161595	35	143	1988	12618	-1.79157	4.12525	1.79157
GO:0006913	nucleocytoplasmic transport	4.12525	0.0161595	35	143	1988	12618	-1.79157	4.12525	1.79157
GO:0009653	anatomical structure morphogenesis	4.12388	0.0161816	194	1037	1829	11724	-1.79098	4.12388	1.79098
GO:0007507	heart development	4.1178	0.0162803	41	174	1982	12587	-1.78834	4.1178	1.78834
GO:0045597	positive regulation of cell differentiation	4.11778	0.0162806	147	764	1876	11997	-1.78833	4.11778	1.78833
GO:1902904	negative regulation of supramolecular fiber organization	4.11132	0.0163862	27	103	1996	12658	-1.78552	4.11132	1.78552
GO:0017017	MAP kinase tyrosine/serine/threonine phosphatase activity	4.10997	0.0164083	5	7	2018	12754	-1.78494	4.10997	1.78494
GO:0043144	snoRNA processing	4.10997	0.0164083	5	7	2018	12754	-1.78494	4.10997	1.78494
GO:0046209	nitric oxide metabolic process	4.10997	0.0164083	5	7	2018	12754	-1.78494	4.10997	1.78494
GO:0048672	positive regulation of collateral sprouting	4.10997	0.0164083	5	7	2018	12754	-1.78494	4.10997	1.78494
GO:0033604	negative regulation of catecholamine secretion	4.10997	0.0164083	5	7	2018	12754	-1.78494	4.10997	1.78494
GO:0014015	positive regulation of gliogenesis	4.10342	0.0165161	18	60	2005	12701	-1.78209	4.10342	1.78209
GO:0010564	regulation of cell cycle process	4.1006	0.0165628	86	418	1937	12343	-1.78087	4.1006	1.78087
GO:0051098	regulation of binding	4.09255	0.0166967	64	297	1959	12464	-1.77737	4.09255	1.77737
GO:2001234	negative regulation of apoptotic signaling pathway	4.09002	0.0167389	39	164	1984	12597	-1.77627	4.09002	1.77627
GO:0051347	positive regulation of transferase activity	4.08942	0.016749	82	396	1941	12365	-1.77601	4.08942	1.77601
GO:0043507	positive regulation of JUN kinase activity	4.08674	0.016794	16	51	2007	12710	-1.77485	4.08674	1.77485
GO:0006325	chromatin organization	4.0775	0.0169499	92	452	1931	12309	-1.77083	4.0775	1.77083
GO:0120039	plasma membrane bounded cell projection morphogenesis	4.06029	0.017244	46	201	1977	12560	-1.76336	4.06029	1.76336
GO:0043068	positive regulation of programmed cell death	4.05958	0.0172564	93	458	1930	12303	-1.76305	4.05958	1.76305
GO:0014074	response to purine-containing compound	4.0587	0.0172714	19	65	2004	12696	-1.76267	4.0587	1.76267
GO:0033674	positive regulation of kinase activity	4.05243	0.0173802	71	336	1952	12425	-1.75995	4.05243	1.75995
GO:0043620	regulation of DNA-templated transcription in response to stress	4.04648	0.0174839	13	38	2010	12723	-1.75736	4.04648	1.75736
GO:0048812	neuron projection morphogenesis	4.04185	0.017565	45	196	1978	12565	-1.75535	4.04185	1.75535
GO:0006082	organic acid metabolic process	4.04016	0.0175947	108	543	1915	12218	-1.75462	4.04016	1.75462
GO:0070482	response to oxygen levels	4.03533	0.0176798	34	139	1989	12622	-1.75252	4.03533	1.75252
GO:0060548	negative regulation of cell death	4.03514	0.0176831	140	726	1883	12035	-1.75244	4.03514	1.75244
GO:1903364	positive regulation of cellular protein catabolic process	4.02153	0.0179256	26	99	1997	12662	-1.74653	4.02153	1.74653
GO:0045453	bone resorption	4.01931	0.0179653	7	14	2016	12747	-1.74557	4.01931	1.74557
GO:1901020	negative regulation of calcium ion transmembrane transporter activity	4.01931	0.0179653	7	14	2016	12747	-1.74557	4.01931	1.74557
GO:0048156	tau protein binding	4.01931	0.0179653	7	14	2016	12747	-1.74557	4.01931	1.74557
GO:0048512	circadian behavior	4.01931	0.0179653	7	14	2016	12747	-1.74557	4.01931	1.74557
GO:0002011	morphogenesis of an epithelial sheet	4.01931	0.0179653	7	14	2016	12747	-1.74557	4.01931	1.74557
GO:0032968	positive regulation of transcription elongation from RNA polymerase II promoter	4.01931	0.0179653	7	14	2016	12747	-1.74557	4.01931	1.74557
GO:0035145	exon-exon junction complex	4.01931	0.0179653	7	14	2016	12747	-1.74557	4.01931	1.74557
GO:1903391	regulation of adherens junction organization	4.01709	0.0180052	15	47	2008	12714	-1.7446	4.01709	1.7446
GO:0034599	cellular response to oxidative stress	4.01639	0.0180179	31	124	1992	12637	-1.7443	4.01639	1.7443
GO:0032870	cellular response to hormone stimulus	4.01491	0.0180447	39	165	1984	12596	-1.74365	4.01491	1.74365
GO:0099513	polymeric cytoskeletal fiber	4.00703	0.0181874	86	420	1937	12341	-1.74023	4.00703	1.74023
GO:0032784	regulation of DNA-templated transcription, elongation	3.99781	0.0183557	12	34	2011	12727	-1.73623	3.99781	1.73623
GO:0043065	positive regulation of apoptotic process	3.98777	0.0185409	92	454	1931	12307	-1.73187	3.98777	1.73187
GO:0045944	positive regulation of transcription by RNA polymerase II	3.98231	0.0186425	156	820	1867	11941	-1.7295	3.98231	1.7295
GO:0016855	racemase and epimerase activity, acting on amino acids and derivatives	3.97835	0.0187164	2	0	2021	12761	-1.72778	3.97835	1.72778
GO:0017109	glutamate-cysteine ligase complex	3.97835	0.0187164	2	0	2021	12761	-1.72778	3.97835	1.72778
GO:0043125	ErbB-3 class receptor binding	3.97835	0.0187164	2	0	2021	12761	-1.72778	3.97835	1.72778
GO:0018262	isopeptide cross-linking	3.97835	0.0187164	2	0	2021	12761	-1.72778	3.97835	1.72778
GO:0045041	protein import into mitochondrial intermembrane space	3.97835	0.0187164	2	0	2021	12761	-1.72778	3.97835	1.72778
GO:0070557	PCNA-p21 complex	3.97835	0.0187164	2	0	2021	12761	-1.72778	3.97835	1.72778
GO:0070561	vitamin D receptor signaling pathway	3.97835	0.0187164	2	0	2021	12761	-1.72778	3.97835	1.72778
GO:0070563	negative regulation of vitamin D receptor signaling pathway	3.97835	0.0187164	2	0	2021	12761	-1.72778	3.97835	1.72778
GO:0071048	nuclear retention of unspliced pre-mRNA at the site of transcription	3.97835	0.0187164	2	0	2021	12761	-1.72778	3.97835	1.72778
GO:0071279	cellular response to cobalt ion	3.97835	0.0187164	2	0	2021	12761	-1.72778	3.97835	1.72778
GO:1900052	regulation of retinoic acid biosynthetic process	3.97835	0.0187164	2	0	2021	12761	-1.72778	3.97835	1.72778
GO:0021649	vestibulocochlear nerve structural organization	3.97835	0.0187164	2	0	2021	12761	-1.72778	3.97835	1.72778
GO:0046361	2-oxobutyrate metabolic process	3.97835	0.0187164	2	0	2021	12761	-1.72778	3.97835	1.72778
GO:2000490	negative regulation of hepatic stellate cell activation	3.97835	0.0187164	2	0	2021	12761	-1.72778	3.97835	1.72778
GO:1901003	negative regulation of fermentation	3.97835	0.0187164	2	0	2021	12761	-1.72778	3.97835	1.72778
GO:0072592	oxygen metabolic process	3.97835	0.0187164	2	0	2021	12761	-1.72778	3.97835	1.72778
GO:0072750	cellular response to leptomycin B	3.97835	0.0187164	2	0	2021	12761	-1.72778	3.97835	1.72778
GO:1901344	response to leptomycin B	3.97835	0.0187164	2	0	2021	12761	-1.72778	3.97835	1.72778
GO:0047661	amino-acid racemase activity	3.97835	0.0187164	2	0	2021	12761	-1.72778	3.97835	1.72778
GO:1902219	negative regulation of intrinsic apoptotic signaling pathway in response to osmotic stress	3.97835	0.0187164	2	0	2021	12761	-1.72778	3.97835	1.72778
GO:1902442	regulation of ripoptosome assembly involved in necroptotic process	3.97835	0.0187164	2	0	2021	12761	-1.72778	3.97835	1.72778
GO:1902443	negative regulation of ripoptosome assembly involved in necroptotic process	3.97835	0.0187164	2	0	2021	12761	-1.72778	3.97835	1.72778
GO:0048693	regulation of collateral sprouting of injured axon	3.97835	0.0187164	2	0	2021	12761	-1.72778	3.97835	1.72778
GO:0048694	positive regulation of collateral sprouting of injured axon	3.97835	0.0187164	2	0	2021	12761	-1.72778	3.97835	1.72778
GO:1902689	negative regulation of NAD metabolic process	3.97835	0.0187164	2	0	2021	12761	-1.72778	3.97835	1.72778
GO:0098846	podocyte foot	3.97835	0.0187164	2	0	2021	12761	-1.72778	3.97835	1.72778
GO:0099038	ceramide-translocating ATPase activity	3.97835	0.0187164	2	0	2021	12761	-1.72778	3.97835	1.72778
GO:0099039	sphingolipid translocation	3.97835	0.0187164	2	0	2021	12761	-1.72778	3.97835	1.72778
GO:1903754	cortical microtubule plus-end	3.97835	0.0187164	2	0	2021	12761	-1.72778	3.97835	1.72778
GO:1903921	regulation of protein processing in phagocytic vesicle	3.97835	0.0187164	2	0	2021	12761	-1.72778	3.97835	1.72778
GO:1903923	positive regulation of protein processing in phagocytic vesicle	3.97835	0.0187164	2	0	2021	12761	-1.72778	3.97835	1.72778
GO:1904024	negative regulation of glucose catabolic process to lactate via pyruvate	3.97835	0.0187164	2	0	2021	12761	-1.72778	3.97835	1.72778
GO:1904511	cytoplasmic microtubule plus-end	3.97835	0.0187164	2	0	2021	12761	-1.72778	3.97835	1.72778
GO:1904835	dorsal root ganglion morphogenesis	3.97835	0.0187164	2	0	2021	12761	-1.72778	3.97835	1.72778
GO:0003221	right ventricular cardiac muscle tissue morphogenesis	3.97835	0.0187164	2	0	2021	12761	-1.72778	3.97835	1.72778
GO:0004335	galactokinase activity	3.97835	0.0187164	2	0	2021	12761	-1.72778	3.97835	1.72778
GO:0004357	glutamate-cysteine ligase activity	3.97835	0.0187164	2	0	2021	12761	-1.72778	3.97835	1.72778
GO:0004441	inositol-1,4-bisphosphate 1-phosphatase activity	3.97835	0.0187164	2	0	2021	12761	-1.72778	3.97835	1.72778
GO:0030142	COPI-coated Golgi to ER transport vesicle	3.97835	0.0187164	2	0	2021	12761	-1.72778	3.97835	1.72778
GO:0005169	neurotrophin TRKB receptor binding	3.97835	0.0187164	2	0	2021	12761	-1.72778	3.97835	1.72778
GO:0006011	UDP-glucose metabolic process	3.97835	0.0187164	2	0	2021	12761	-1.72778	3.97835	1.72778
GO:0032902	nerve growth factor production	3.97835	0.0187164	2	0	2021	12761	-1.72778	3.97835	1.72778
GO:0032898	neurotrophin production	3.97835	0.0187164	2	0	2021	12761	-1.72778	3.97835	1.72778
GO:0007620	copulation	3.97835	0.0187164	2	0	2021	12761	-1.72778	3.97835	1.72778
GO:0033565	ESCRT-0 complex	3.97835	0.0187164	2	0	2021	12761	-1.72778	3.97835	1.72778
GO:0033633	negative regulation of cell-cell adhesion mediated by integrin	3.97835	0.0187164	2	0	2021	12761	-1.72778	3.97835	1.72778
GO:0034775	glutathione transmembrane transport	3.97835	0.0187164	2	0	2021	12761	-1.72778	3.97835	1.72778
GO:0060370	susceptibility to T cell mediated cytotoxicity	3.97835	0.0187164	2	0	2021	12761	-1.72778	3.97835	1.72778
GO:0035026	leading edge cell differentiation	3.97835	0.0187164	2	0	2021	12761	-1.72778	3.97835	1.72778
GO:0060599	lateral sprouting involved in mammary gland duct morphogenesis	3.97835	0.0187164	2	0	2021	12761	-1.72778	3.97835	1.72778
GO:0035443	tripeptide transmembrane transport	3.97835	0.0187164	2	0	2021	12761	-1.72778	3.97835	1.72778
GO:0035672	oligopeptide transmembrane transport	3.97835	0.0187164	2	0	2021	12761	-1.72778	3.97835	1.72778
GO:0061386	closure of optic fissure	3.97835	0.0187164	2	0	2021	12761	-1.72778	3.97835	1.72778
GO:0061552	ganglion morphogenesis	3.97835	0.0187164	2	0	2021	12761	-1.72778	3.97835	1.72778
GO:1990144	intrinsic apoptotic signaling pathway in response to hypoxia	3.97835	0.0187164	2	0	2021	12761	-1.72778	3.97835	1.72778
GO:0036361	racemase activity, acting on amino acids and derivatives	3.97835	0.0187164	2	0	2021	12761	-1.72778	3.97835	1.72778
GO:1990269	RNA polymerase II C-terminal domain phosphoserine binding	3.97835	0.0187164	2	0	2021	12761	-1.72778	3.97835	1.72778
GO:1990401	embryonic lung development	3.97835	0.0187164	2	0	2021	12761	-1.72778	3.97835	1.72778
GO:1990967	multi-organism toxin transport	3.97835	0.0187164	2	0	2021	12761	-1.72778	3.97835	1.72778
GO:0090555	phosphatidylethanolamine-translocating ATPase activity	3.97835	0.0187164	2	0	2021	12761	-1.72778	3.97835	1.72778
GO:0071417	cellular response to organonitrogen compound	3.97179	0.0188397	54	245	1969	12516	-1.72493	3.97179	1.72493
GO:0044798	nuclear transcription factor complex	3.96456	0.0189765	35	145	1988	12616	-1.72178	3.96456	1.72178
GO:1902893	regulation of pri-miRNA transcription by RNA polymerase II	3.95857	0.0190903	11	30	2012	12731	-1.71919	3.95857	1.71919
GO:0051489	regulation of filopodium assembly	3.95857	0.0190903	11	30	2012	12731	-1.71919	3.95857	1.71919
GO:0010464	regulation of mesenchymal cell proliferation	3.95857	0.0190903	11	30	2012	12731	-1.71919	3.95857	1.71919
GO:0045727	positive regulation of translation	3.95399	0.019178	23	85	2000	12676	-1.7172	3.95399	1.7172
GO:0006511	ubiquitin-dependent protein catabolic process	3.94893	0.0192753	71	338	1952	12423	-1.715	3.94893	1.715
GO:0051491	positive regulation of filopodium assembly	3.94826	0.0192882	8	18	2015	12743	-1.71471	3.94826	1.71471
GO:0003013	circulatory system process	3.94515	0.0193482	33	135	1990	12626	-1.71336	3.94515	1.71336
GO:0048511	rhythmic process	3.94089	0.019431	39	166	1984	12595	-1.7115	3.94089	1.7115
GO:0031369	translation initiation factor binding	3.93252	0.0195941	10	26	2013	12735	-1.70787	3.93252	1.70787
GO:0019752	carboxylic acid metabolic process	3.93159	0.0196124	101	506	1922	12255	-1.70747	3.93159	1.70747
GO:0001666	response to hypoxia	3.93074	0.0196292	31	125	1992	12636	-1.7071	3.93074	1.7071
GO:0016504	peptidase activator activity	3.92568	0.0197288	9	22	2014	12739	-1.7049	3.92568	1.7049
GO:0048013	ephrin receptor signaling pathway	3.92568	0.0197288	9	22	2014	12739	-1.7049	3.92568	1.7049
GO:0048675	axon extension	3.92568	0.0197288	9	22	2014	12739	-1.7049	3.92568	1.7049
GO:1902895	positive regulation of pri-miRNA transcription by RNA polymerase II	3.92568	0.0197288	9	22	2014	12739	-1.7049	3.92568	1.7049
GO:0006367	transcription initiation from RNA polymerase II promoter	3.92568	0.0197288	9	22	2014	12739	-1.7049	3.92568	1.7049
GO:0034250	positive regulation of cellular amide metabolic process	3.92532	0.0197358	26	100	1997	12661	-1.70475	3.92532	1.70475
GO:0045860	positive regulation of protein kinase activity	3.92433	0.0197553	66	311	1957	12450	-1.70432	3.92433	1.70432
GO:0042803	protein homodimerization activity	3.91939	0.0198532	125	643	1898	12118	-1.70217	3.91939	1.70217
GO:0034248	regulation of cellular amide metabolic process	3.9141	0.0199585	59	273	1964	12488	-1.69987	3.9141	1.69987
GO:0030545	receptor regulator activity	3.91162	0.0200082	54	246	1969	12515	-1.69879	3.91162	1.69879
GO:0043406	positive regulation of MAP kinase activity	3.89861	0.0202701	36	151	1987	12610	-1.69314	3.89861	1.69314
GO:0070291	N-acylethanolamine metabolic process	3.881	0.0206302	3	2	2020	12759	-1.6855	3.881	1.6855
GO:0070569	uridylyltransferase activity	3.881	0.0206302	3	2	2020	12759	-1.6855	3.881	1.6855
GO:0071033	nuclear retention of pre-mRNA at the site of transcription	3.881	0.0206302	3	2	2020	12759	-1.6855	3.881	1.6855
GO:0070993	translation preinitiation complex	3.881	0.0206302	3	2	2020	12759	-1.6855	3.881	1.6855
GO:0071455	cellular response to hyperoxia	3.881	0.0206302	3	2	2020	12759	-1.6855	3.881	1.6855
GO:2000049	positive regulation of cell-cell adhesion mediated by cadherin	3.881	0.0206302	3	2	2020	12759	-1.6855	3.881	1.6855
GO:1900149	positive regulation of Schwann cell migration	3.881	0.0206302	3	2	2020	12759	-1.6855	3.881	1.6855
GO:0021960	anterior commissure morphogenesis	3.881	0.0206302	3	2	2020	12759	-1.6855	3.881	1.6855
GO:2000542	negative regulation of gastrulation	3.881	0.0206302	3	2	2020	12759	-1.6855	3.881	1.6855
GO:0072697	protein localization to cell cortex	3.881	0.0206302	3	2	2020	12759	-1.6855	3.881	1.6855
GO:0097368	establishment of Sertoli cell barrier	3.881	0.0206302	3	2	2020	12759	-1.6855	3.881	1.6855
GO:0048254	snoRNA localization	3.881	0.0206302	3	2	2020	12759	-1.6855	3.881	1.6855
GO:0110011	regulation of basement membrane organization	3.881	0.0206302	3	2	2020	12759	-1.6855	3.881	1.6855
GO:0099122	RNA polymerase II C-terminal domain binding	3.881	0.0206302	3	2	2020	12759	-1.6855	3.881	1.6855
GO:0075525	viral translational termination-reinitiation	3.881	0.0206302	3	2	2020	12759	-1.6855	3.881	1.6855
GO:1904259	regulation of basement membrane assembly involved in embryonic body morphogenesis	3.881	0.0206302	3	2	2020	12759	-1.6855	3.881	1.6855
GO:1904261	positive regulation of basement membrane assembly involved in embryonic body morphogenesis	3.881	0.0206302	3	2	2020	12759	-1.6855	3.881	1.6855
GO:1904636	response to ionomycin	3.881	0.0206302	3	2	2020	12759	-1.6855	3.881	1.6855
GO:1904637	cellular response to ionomycin	3.881	0.0206302	3	2	2020	12759	-1.6855	3.881	1.6855
GO:0031428	box C/D snoRNP complex	3.881	0.0206302	3	2	2020	12759	-1.6855	3.881	1.6855
GO:0006348	chromatin silencing at telomere	3.881	0.0206302	3	2	2020	12759	-1.6855	3.881	1.6855
GO:0032020	ISG15-protein conjugation	3.881	0.0206302	3	2	2020	12759	-1.6855	3.881	1.6855
GO:0006498	N-terminal protein lipidation	3.881	0.0206302	3	2	2020	12759	-1.6855	3.881	1.6855
GO:0033499	galactose catabolic process via UDP-galactose	3.881	0.0206302	3	2	2020	12759	-1.6855	3.881	1.6855
GO:0033592	RNA strand annealing activity	3.881	0.0206302	3	2	2020	12759	-1.6855	3.881	1.6855
GO:0008385	IkappaB kinase complex	3.881	0.0206302	3	2	2020	12759	-1.6855	3.881	1.6855
GO:0060022	hard palate development	3.881	0.0206302	3	2	2020	12759	-1.6855	3.881	1.6855
GO:0034770	histone H4-K20 methylation	3.881	0.0206302	3	2	2020	12759	-1.6855	3.881	1.6855
GO:0009445	putrescine metabolic process	3.881	0.0206302	3	2	2020	12759	-1.6855	3.881	1.6855
GO:0061004	pattern specification involved in kidney development	3.881	0.0206302	3	2	2020	12759	-1.6855	3.881	1.6855
GO:0035617	stress granule disassembly	3.881	0.0206302	3	2	2020	12759	-1.6855	3.881	1.6855
GO:0040031	snRNA modification	3.881	0.0206302	3	2	2020	12759	-1.6855	3.881	1.6855
GO:0089701	U2AF	3.881	0.0206302	3	2	2020	12759	-1.6855	3.881	1.6855
GO:0089720	caspase binding	3.881	0.0206302	3	2	2020	12759	-1.6855	3.881	1.6855
GO:0031099	regeneration	3.87612	0.0207311	15	48	2008	12713	-1.68338	3.87612	1.68338
GO:2000045	regulation of G1/S transition of mitotic cell cycle	3.86501	0.0209627	22	81	2001	12680	-1.67855	3.86501	1.67855
GO:0070577	lysine-acetylated histone binding	3.86408	0.0209821	6	11	2017	12750	-1.67815	3.86408	1.67815
GO:0022624	proteasome accessory complex	3.86408	0.0209821	6	11	2017	12750	-1.67815	3.86408	1.67815
GO:0099170	postsynaptic modulation of chemical synaptic transmission	3.86408	0.0209821	6	11	2017	12750	-1.67815	3.86408	1.67815
GO:0000339	RNA cap binding	3.86408	0.0209821	6	11	2017	12750	-1.67815	3.86408	1.67815
GO:0140033	acetylation-dependent protein binding	3.86408	0.0209821	6	11	2017	12750	-1.67815	3.86408	1.67815
GO:0005697	telomerase holoenzyme complex	3.86408	0.0209821	6	11	2017	12750	-1.67815	3.86408	1.67815
GO:0006278	RNA-dependent DNA biosynthetic process	3.86408	0.0209821	6	11	2017	12750	-1.67815	3.86408	1.67815
GO:0007004	telomere maintenance via telomerase	3.86408	0.0209821	6	11	2017	12750	-1.67815	3.86408	1.67815
GO:0060252	positive regulation of glial cell proliferation	3.86408	0.0209821	6	11	2017	12750	-1.67815	3.86408	1.67815
GO:0010770	positive regulation of cell morphogenesis involved in differentiation	3.86406	0.0209827	33	136	1990	12625	-1.67814	3.86406	1.67814
GO:1901987	regulation of cell cycle phase transition	3.8606	0.0210553	46	204	1977	12557	-1.67664	3.8606	1.67664
GO:1901888	regulation of cell junction assembly	3.85486	0.0211766	18	62	2005	12699	-1.67414	3.85486	1.67414
GO:0005684	U2-type spliceosomal complex	3.85486	0.0211766	18	62	2005	12699	-1.67414	3.85486	1.67414
GO:0043565	sequence-specific DNA binding	3.85206	0.0212359	141	737	1882	12024	-1.67293	3.85206	1.67293
GO:0050714	positive regulation of protein secretion	3.84937	0.0212931	42	183	1981	12578	-1.67176	3.84937	1.67176
GO:0045661	regulation of myoblast differentiation	3.83189	0.0216686	12	35	2011	12726	-1.66417	3.83189	1.66417
GO:0030865	cortical cytoskeleton organization	3.83189	0.0216686	12	35	2011	12726	-1.66417	3.83189	1.66417
GO:0006029	proteoglycan metabolic process	3.83189	0.0216686	12	35	2011	12726	-1.66417	3.83189	1.66417
GO:0010823	negative regulation of mitochondrion organization	3.83189	0.0216686	12	35	2011	12726	-1.66417	3.83189	1.66417
GO:0006464	cellular protein modification process	3.82814	0.02175	294	1641	1729	11120	-1.66254	3.82814	1.66254
GO:0036211	protein modification process	3.82814	0.02175	294	1641	1729	11120	-1.66254	3.82814	1.66254
GO:0048588	developmental cell growth	3.82167	0.0218911	19	67	2004	12694	-1.65973	3.82167	1.65973
GO:0032990	cell part morphogenesis	3.82025	0.0219224	50	226	1973	12535	-1.65911	3.82025	1.65911
GO:0031349	positive regulation of defense response	3.82012	0.0219252	44	194	1979	12567	-1.65906	3.82012	1.65906
GO:1904063	negative regulation of cation transmembrane transport	3.81766	0.0219792	16	53	2007	12708	-1.65799	3.81766	1.65799
GO:0019904	protein domain specific binding	3.81383	0.0220636	117	600	1906	12161	-1.65632	3.81383	1.65632
GO:0031346	positive regulation of cell projection organization	3.79733	0.0224306	71	341	1952	12420	-1.64916	3.79733	1.64916
GO:0043436	oxoacid metabolic process	3.79602	0.0224599	105	532	1918	12229	-1.64859	3.79602	1.64859
GO:0090079	translation regulator activity, nucleic acid binding	3.79576	0.0224658	20	72	2003	12689	-1.64848	3.79576	1.64848
GO:0046982	protein heterodimerization activity	3.79119	0.0225687	78	380	1945	12381	-1.64649	3.79119	1.64649
GO:0006839	mitochondrial transport	3.77587	0.0229171	21	77	2002	12684	-1.63984	3.77587	1.63984
GO:0034763	negative regulation of transmembrane transport	3.76104	0.0232597	22	82	2001	12679	-1.6334	3.76104	1.6334
GO:0002102	podosome	3.75882	0.0233113	7	15	2016	12746	-1.63243	3.75882	1.63243
GO:0043409	negative regulation of MAPK cascade	3.75558	0.0233868	30	122	1993	12639	-1.63103	3.75558	1.63103
GO:0043531	ADP binding	3.74431	0.0236519	10	27	2013	12734	-1.62613	3.74431	1.62613
GO:0070303	negative regulation of stress-activated protein kinase signaling cascade	3.74431	0.0236519	10	27	2013	12734	-1.62613	3.74431	1.62613
GO:0032873	negative regulation of stress-activated MAPK cascade	3.74431	0.0236519	10	27	2013	12734	-1.62613	3.74431	1.62613
GO:0016074	snoRNA metabolic process	3.74177	0.0237122	5	8	2018	12753	-1.62503	3.74177	1.62503
GO:0071360	cellular response to exogenous dsRNA	3.74177	0.0237122	5	8	2018	12753	-1.62503	3.74177	1.62503
GO:0072678	T cell migration	3.74177	0.0237122	5	8	2018	12753	-1.62503	3.74177	1.62503
GO:0033574	response to testosterone	3.74177	0.0237122	5	8	2018	12753	-1.62503	3.74177	1.62503
GO:1901655	cellular response to ketone	3.73984	0.0237578	15	49	2008	12712	-1.62419	3.73984	1.62419
GO:0019838	growth factor binding	3.73979	0.0237592	25	97	1998	12664	-1.62417	3.73979	1.62417
GO:0014013	regulation of gliogenesis	3.73873	0.0237842	26	102	1997	12659	-1.62371	3.73873	1.62371
GO:0055117	regulation of cardiac muscle contraction	3.73661	0.0238348	13	40	2010	12721	-1.62279	3.73661	1.62279
GO:0010494	cytoplasmic stress granule	3.73661	0.0238348	13	40	2010	12721	-1.62279	3.73661	1.62279
GO:0048858	cell projection morphogenesis	3.73174	0.0239511	46	206	1977	12555	-1.62067	3.73174	1.62067
GO:1900015	regulation of cytokine production involved in inflammatory response	3.72107	0.024208	9	23	2014	12738	-1.61604	3.72107	1.61604
GO:1903146	regulation of autophagy of mitochondrion	3.72107	0.024208	9	23	2014	12738	-1.61604	3.72107	1.61604
GO:0002040	sprouting angiogenesis	3.72107	0.024208	9	23	2014	12738	-1.61604	3.72107	1.61604
GO:0032418	lysosome localization	3.72107	0.024208	9	23	2014	12738	-1.61604	3.72107	1.61604
GO:0040019	positive regulation of embryonic development	3.72107	0.024208	9	23	2014	12738	-1.61604	3.72107	1.61604
GO:2000144	positive regulation of DNA-templated transcription, initiation	3.72106	0.0242082	8	19	2015	12742	-1.61604	3.72106	1.61604
GO:2000515	negative regulation of CD4-positive, alpha-beta T cell activation	3.72106	0.0242082	8	19	2015	12742	-1.61604	3.72106	1.61604
GO:0009069	serine family amino acid metabolic process	3.72106	0.0242082	8	19	2015	12742	-1.61604	3.72106	1.61604
GO:0061050	regulation of cell growth involved in cardiac muscle cell development	3.72106	0.0242082	8	19	2015	12742	-1.61604	3.72106	1.61604
GO:0090398	cellular senescence	3.72106	0.0242082	8	19	2015	12742	-1.61604	3.72106	1.61604
GO:0051338	regulation of transferase activity	3.71928	0.0242513	119	614	1904	12147	-1.61526	3.71928	1.61526
GO:0062012	regulation of small molecule metabolic process	3.71345	0.0243931	48	217	1975	12544	-1.61273	3.71345	1.61273
GO:0030308	negative regulation of cell growth	3.70591	0.0245777	33	138	1990	12623	-1.60946	3.70591	1.60946
GO:0036464	cytoplasmic ribonucleoprotein granule	3.70591	0.0245777	33	138	1990	12623	-1.60946	3.70591	1.60946
GO:0048513	animal organ development	3.70176	0.0246802	166	887	1857	11874	-1.60765	3.70176	1.60765
GO:0042910	xenobiotic transmembrane transporter activity	3.69442	0.0248619	4	5	2019	12756	-1.60447	3.69442	1.60447
GO:0071415	cellular response to purine-containing compound	3.69442	0.0248619	4	5	2019	12756	-1.60447	3.69442	1.60447
GO:0072216	positive regulation of metanephros development	3.69442	0.0248619	4	5	2019	12756	-1.60447	3.69442	1.60447
GO:1902739	regulation of interferon-alpha secretion	3.69442	0.0248619	4	5	2019	12756	-1.60447	3.69442	1.60447
GO:1902741	positive regulation of interferon-alpha secretion	3.69442	0.0248619	4	5	2019	12756	-1.60447	3.69442	1.60447
GO:1902965	regulation of protein localization to early endosome	3.69442	0.0248619	4	5	2019	12756	-1.60447	3.69442	1.60447
GO:1902966	positive regulation of protein localization to early endosome	3.69442	0.0248619	4	5	2019	12756	-1.60447	3.69442	1.60447
GO:0051292	nuclear pore complex assembly	3.69442	0.0248619	4	5	2019	12756	-1.60447	3.69442	1.60447
GO:0051775	response to redox state	3.69442	0.0248619	4	5	2019	12756	-1.60447	3.69442	1.60447
GO:0001931	uropod	3.69442	0.0248619	4	5	2019	12756	-1.60447	3.69442	1.60447
GO:0005536	glucose binding	3.69442	0.0248619	4	5	2019	12756	-1.60447	3.69442	1.60447
GO:0031125	rRNA 3'-end processing	3.69442	0.0248619	4	5	2019	12756	-1.60447	3.69442	1.60447
GO:0005652	nuclear lamina	3.69442	0.0248619	4	5	2019	12756	-1.60447	3.69442	1.60447
GO:0007252	I-kappaB phosphorylation	3.69442	0.0248619	4	5	2019	12756	-1.60447	3.69442	1.60447
GO:0033646	host intracellular part	3.69442	0.0248619	4	5	2019	12756	-1.60447	3.69442	1.60447
GO:0034214	protein hexamerization	3.69442	0.0248619	4	5	2019	12756	-1.60447	3.69442	1.60447
GO:0060174	limb bud formation	3.69442	0.0248619	4	5	2019	12756	-1.60447	3.69442	1.60447
GO:0000118	histone deacetylase complex	3.68941	0.0249868	16	54	2007	12707	-1.60229	3.68941	1.60229
GO:0016310	phosphorylation	3.68414	0.0251187	127	661	1896	12100	-1.6	3.68414	1.6
GO:0019941	modification-dependent protein catabolic process	3.67697	0.0252994	72	349	1951	12412	-1.59689	3.67697	1.59689
GO:0006790	sulfur compound metabolic process	3.67444	0.0253636	40	175	1983	12586	-1.59579	3.67444	1.59579
GO:0043392	negative regulation of DNA binding	3.67287	0.0254035	12	36	2011	12725	-1.59511	3.67287	1.59511
GO:0043618	regulation of transcription from RNA polymerase II promoter in response to stress	3.67287	0.0254035	12	36	2011	12725	-1.59511	3.67287	1.59511
GO:0090066	regulation of anatomical structure size	3.6625	0.0256682	62	294	1961	12467	-1.5906	3.6625	1.5906
GO:1903034	regulation of response to wounding	3.65716	0.0258056	28	113	1995	12648	-1.58829	3.65716	1.58829
GO:0032147	activation of protein kinase activity	3.6555	0.0258485	39	170	1984	12591	-1.58756	3.6555	1.58756
GO:0007162	negative regulation of cell adhesion	3.64702	0.0260686	42	186	1981	12575	-1.58388	3.64702	1.58388
GO:0005102	signaling receptor binding	3.64531	0.0261134	188	1018	1835	11743	-1.58314	3.64531	1.58314
GO:0046677	response to antibiotic	3.64315	0.0261699	34	144	1989	12617	-1.5822	3.64315	1.5822
GO:0044281	small molecule metabolic process	3.64014	0.0262486	181	977	1842	11784	-1.58089	3.64014	1.58089
GO:0098657	import into cell	3.6366	0.0263418	63	300	1960	12461	-1.57935	3.6366	1.57935
GO:0000976	transcription regulatory region sequence-specific DNA binding	3.63317	0.0264323	109	559	1914	12202	-1.57787	3.63317	1.57787
GO:1902903	regulation of supramolecular fiber organization	3.62099	0.0267561	54	251	1969	12510	-1.57258	3.62099	1.57258
GO:0000956	nuclear-transcribed mRNA catabolic process	3.62005	0.0267812	18	64	2005	12697	-1.57217	3.62005	1.57217
GO:0060828	regulation of canonical Wnt signaling pathway	3.61903	0.0268086	37	160	1986	12601	-1.57173	3.61903	1.57173
GO:2001252	positive regulation of chromosome organization	3.61538	0.0269066	32	134	1991	12627	-1.57014	3.61538	1.57014
GO:0005844	polysome	3.61506	0.0269152	11	32	2012	12729	-1.57	3.61506	1.57
GO:0007032	endosome organization	3.61506	0.0269152	11	32	2012	12729	-1.57	3.61506	1.57
GO:0070374	positive regulation of ERK1 and ERK2 cascade	3.60291	0.0272443	31	129	1992	12632	-1.56472	3.60291	1.56472
GO:0051219	phosphoprotein binding	3.59713	0.0274022	19	69	2004	12692	-1.56221	3.59713	1.56221
GO:0043536	positive regulation of blood vessel endothelial cell migration	3.5905	0.0275844	13	41	2010	12720	-1.55934	3.5905	1.55934
GO:0070727	cellular macromolecule localization	3.58959	0.0276095	135	710	1888	12051	-1.55894	3.58959	1.55894
GO:0003018	vascular process in circulatory system	3.58134	0.0278384	29	119	1994	12642	-1.55536	3.58134	1.55536
GO:0032231	regulation of actin filament bundle assembly	3.58017	0.0278709	20	74	2003	12687	-1.55485	3.58017	1.55485
GO:0030546	signaling receptor activator activity	3.58001	0.0278755	50	230	1973	12531	-1.55478	3.58001	1.55478
GO:0043034	costamere	3.57859	0.027915	6	12	2017	12749	-1.55416	3.57859	1.55416
GO:2000641	regulation of early endosome to late endosome transport	3.57859	0.027915	6	12	2017	12749	-1.55416	3.57859	1.55416
GO:2000738	positive regulation of stem cell differentiation	3.57859	0.027915	6	12	2017	12749	-1.55416	3.57859	1.55416
GO:0046931	pore complex assembly	3.57859	0.027915	6	12	2017	12749	-1.55416	3.57859	1.55416
GO:0030575	nuclear body organization	3.57859	0.027915	6	12	2017	12749	-1.55416	3.57859	1.55416
GO:0031489	myosin V binding	3.57859	0.027915	6	12	2017	12749	-1.55416	3.57859	1.55416
GO:0032012	regulation of ARF protein signal transduction	3.57859	0.027915	6	12	2017	12749	-1.55416	3.57859	1.55416
GO:0032727	positive regulation of interferon-alpha production	3.57859	0.027915	6	12	2017	12749	-1.55416	3.57859	1.55416
GO:1901564	organonitrogen compound metabolic process	3.57496	0.0280166	519	3020	1504	9741	-1.55258	3.57496	1.55258
GO:0048008	platelet-derived growth factor receptor signaling pathway	3.56553	0.028282	10	28	2013	12733	-1.54849	3.56553	1.54849
GO:1903312	negative regulation of mRNA metabolic process	3.56516	0.0282925	16	55	2007	12706	-1.54833	3.56516	1.54833
GO:0030522	intracellular receptor signaling pathway	3.56516	0.0282925	16	55	2007	12706	-1.54833	3.56516	1.54833
GO:0006022	aminoglycan metabolic process	3.56516	0.0282925	16	55	2007	12706	-1.54833	3.56516	1.54833
GO:0098858	actin-based cell projection	3.55608	0.0285505	25	99	1998	12662	-1.54439	3.55608	1.54439
GO:0007167	enzyme linked receptor protein signaling pathway	3.53423	0.0291811	72	352	1951	12409	-1.5349	3.53423	1.5349
GO:0030175	filopodium	3.52812	0.02936	14	46	2009	12715	-1.53224	3.52812	1.53224
GO:0022607	cellular component assembly	3.52639	0.0294109	280	1570	1743	11191	-1.53149	3.52639	1.53149
GO:0036293	response to decreased oxygen levels	3.52454	0.0294654	31	130	1992	12631	-1.53069	3.52454	1.53069
GO:0051926	negative regulation of calcium ion transport	3.5204	0.0295875	12	37	2011	12724	-1.52889	3.5204	1.52889
GO:0016772	transferase activity, transferring phosphorus-containing groups	3.51807	0.0296568	126	660	1897	12101	-1.52788	3.51807	1.52788
GO:0045671	negative regulation of osteoclast differentiation	3.51801	0.0296583	7	16	2016	12745	-1.52785	3.51801	1.52785
GO:0000096	sulfur amino acid metabolic process	3.51801	0.0296583	7	16	2016	12745	-1.52785	3.51801	1.52785
GO:0000178	exosome (RNase complex)	3.51801	0.0296583	7	16	2016	12745	-1.52785	3.51801	1.52785
GO:0051589	negative regulation of neurotransmitter transport	3.51801	0.0296583	7	16	2016	12745	-1.52785	3.51801	1.52785
GO:1905354	exoribonuclease complex	3.51801	0.0296583	7	16	2016	12745	-1.52785	3.51801	1.52785
GO:0030239	myofibril assembly	3.51801	0.0296583	7	16	2016	12745	-1.52785	3.51801	1.52785
GO:0007622	rhythmic behavior	3.51801	0.0296583	7	16	2016	12745	-1.52785	3.51801	1.52785
GO:0061028	establishment of endothelial barrier	3.51801	0.0296583	7	16	2016	12745	-1.52785	3.51801	1.52785
GO:0010942	positive regulation of cell death	3.51275	0.0298148	99	505	1924	12256	-1.52557	3.51275	1.52557
GO:0019900	kinase binding	3.51151	0.0298519	118	614	1905	12147	-1.52503	3.51151	1.52503
GO:0044283	small molecule biosynthetic process	3.51073	0.0298751	64	308	1959	12453	-1.52469	3.51073	1.52469
GO:0042056	chemoattractant activity	3.50845	0.0299432	8	20	2015	12741	-1.5237	3.50845	1.5237
GO:1902751	positive regulation of cell cycle G2/M phase transition	3.50845	0.0299432	8	20	2015	12741	-1.5237	3.50845	1.5237
GO:0032232	negative regulation of actin filament bundle assembly	3.50845	0.0299432	8	20	2015	12741	-1.5237	3.50845	1.5237
GO:0010470	regulation of gastrulation	3.50845	0.0299432	8	20	2015	12741	-1.5237	3.50845	1.5237
GO:1902106	negative regulation of leukocyte differentiation	3.50756	0.02997	18	65	2005	12696	-1.52331	3.50756	1.52331
GO:1990782	protein tyrosine kinase binding	3.50756	0.02997	18	65	2005	12696	-1.52331	3.50756	1.52331
GO:0000977	RNA polymerase II regulatory region sequence-specific DNA binding	3.50684	0.0299916	103	528	1920	12233	-1.523	3.50684	1.523
GO:0045666	positive regulation of neuron differentiation	3.4997	0.0302064	69	336	1954	12425	-1.5199	3.4997	1.5199
GO:0043549	regulation of kinase activity	3.49624	0.0303113	104	534	1919	12227	-1.5184	3.49624	1.5184
GO:0006066	alcohol metabolic process	3.49503	0.0303479	41	183	1982	12578	-1.51787	3.49503	1.51787
GO:0010720	positive regulation of cell development	3.49361	0.030391	94	477	1929	12284	-1.51726	3.49361	1.51726
GO:0016049	cell growth	3.48933	0.0305213	19	70	2004	12691	-1.5154	3.48933	1.5154
GO:1901796	regulation of signal transduction by p53 class mediator	3.4807	0.0307858	15	51	2008	12710	-1.51165	3.4807	1.51165
GO:0003712	transcription coregulator activity	3.47245	0.0310409	68	331	1955	12430	-1.50807	3.47245	1.50807
GO:0001012	RNA polymerase II regulatory region DNA binding	3.45849	0.0314773	104	535	1919	12226	-1.502	3.45849	1.502
GO:0043470	regulation of carbohydrate catabolic process	3.45483	0.0315927	11	33	2012	12728	-1.50041	3.45483	1.50041
GO:0080171	lytic vacuole organization	3.45483	0.0315927	11	33	2012	12728	-1.50041	3.45483	1.50041
GO:0007040	lysosome organization	3.45483	0.0315927	11	33	2012	12728	-1.50041	3.45483	1.50041
GO:0035456	response to interferon-beta	3.45483	0.0315927	11	33	2012	12728	-1.50041	3.45483	1.50041
GO:0006090	pyruvate metabolic process	3.44994	0.0317475	13	42	2010	12719	-1.49829	3.44994	1.49829
GO:0048018	receptor ligand activity	3.43931	0.0320867	49	227	1974	12534	-1.49367	3.43931	1.49367
GO:0008144	drug binding	3.43038	0.0323746	210	1156	1813	11605	-1.4898	3.43038	1.4898
GO:0010817	regulation of hormone levels	3.42485	0.032554	68	332	1955	12429	-1.4874	3.42485	1.4874
GO:0045766	positive regulation of angiogenesis	3.42016	0.0327072	29	121	1994	12640	-1.48536	3.42016	1.48536
GO:0032204	regulation of telomere maintenance	3.41788	0.032782	17	61	2006	12700	-1.48436	3.41788	1.48436
GO:0071004	U2-type prespliceosome	3.41669	0.032821	5	9	2018	12752	-1.48385	3.41669	1.48385
GO:0071010	prespliceosome	3.41669	0.032821	5	9	2018	12752	-1.48385	3.41669	1.48385
GO:0071379	cellular response to prostaglandin stimulus	3.41669	0.032821	5	9	2018	12752	-1.48385	3.41669	1.48385
GO:1901741	positive regulation of myoblast fusion	3.41669	0.032821	5	9	2018	12752	-1.48385	3.41669	1.48385
GO:0048484	enteric nervous system development	3.41669	0.032821	5	9	2018	12752	-1.48385	3.41669	1.48385
GO:0000177	cytoplasmic exosome (RNase complex)	3.41669	0.032821	5	9	2018	12752	-1.48385	3.41669	1.48385
GO:0000340	RNA 7-methylguanosine cap binding	3.41669	0.032821	5	9	2018	12752	-1.48385	3.41669	1.48385
GO:0030949	positive regulation of vascular endothelial growth factor receptor signaling pathway	3.41669	0.032821	5	9	2018	12752	-1.48385	3.41669	1.48385
GO:0032966	negative regulation of collagen biosynthetic process	3.41669	0.032821	5	9	2018	12752	-1.48385	3.41669	1.48385
GO:0033549	MAP kinase phosphatase activity	3.41669	0.032821	5	9	2018	12752	-1.48385	3.41669	1.48385
GO:0010544	negative regulation of platelet activation	3.41669	0.032821	5	9	2018	12752	-1.48385	3.41669	1.48385
GO:0010713	negative regulation of collagen metabolic process	3.41669	0.032821	5	9	2018	12752	-1.48385	3.41669	1.48385
GO:0035613	RNA stem-loop binding	3.41669	0.032821	5	9	2018	12752	-1.48385	3.41669	1.48385
GO:0090030	regulation of steroid hormone biosynthetic process	3.41669	0.032821	5	9	2018	12752	-1.48385	3.41669	1.48385
GO:1903039	positive regulation of leukocyte cell-cell adhesion	3.40807	0.0331049	28	116	1995	12645	-1.48011	3.40807	1.48011
GO:0090575	RNA polymerase II transcription factor complex	3.40807	0.0331049	28	116	1995	12645	-1.48011	3.40807	1.48011
GO:1905368	peptidase complex	3.3982	0.0334333	18	66	2005	12695	-1.47582	3.3982	1.47582
GO:0000381	regulation of alternative mRNA splicing, via spliceosome	3.3971	0.0334701	14	47	2009	12714	-1.47534	3.3971	1.47534
GO:0032922	circadian regulation of gene expression	3.3971	0.0334701	14	47	2009	12714	-1.47534	3.3971	1.47534
GO:0030866	cortical actin cytoskeleton organization	3.39559	0.0335208	10	29	2013	12732	-1.47469	3.39559	1.47469
GO:0009308	amine metabolic process	3.39559	0.0335208	10	29	2013	12732	-1.47469	3.39559	1.47469
GO:0044093	positive regulation of molecular function	3.39224	0.0336333	189	1033	1834	11728	-1.47323	3.39224	1.47323
GO:0045732	positive regulation of protein catabolic process	3.39086	0.0336797	36	158	1987	12603	-1.47263	3.39086	1.47263
GO:0043271	negative regulation of ion transport	3.38783	0.0337819	26	106	1997	12655	-1.47132	3.38783	1.47132
GO:0019725	cellular homeostasis	3.38644	0.0338289	100	514	1923	12247	-1.47071	3.38644	1.47071
GO:0048545	response to steroid hormone	3.3844	0.033898	19	71	2004	12690	-1.46983	3.3844	1.46983
GO:1904375	regulation of protein localization to cell periphery	3.38004	0.0340461	25	101	1998	12660	-1.46793	3.38004	1.46793
GO:0048661	positive regulation of smooth muscle cell proliferation	3.37543	0.0342033	20	76	2003	12685	-1.46593	3.37543	1.46593
GO:0007010	cytoskeleton organization	3.37154	0.0343369	118	618	1905	12143	-1.46424	3.37154	1.46424
GO:0008083	growth factor activity	3.3705	0.0343726	21	81	2002	12680	-1.46379	3.3705	1.46379
GO:0048705	skeletal system morphogenesis	3.37029	0.0343797	23	91	2000	12670	-1.4637	3.37029	1.4637
GO:0009986	cell surface	3.36656	0.0345081	82	412	1941	12349	-1.46208	3.36656	1.46208
GO:0019538	protein metabolic process	3.36015	0.0347301	421	2432	1602	10329	-1.45929	3.36015	1.45929
GO:0010608	posttranscriptional regulation of gene expression	3.35749	0.0348226	62	300	1961	12461	-1.45814	3.35749	1.45814
GO:0071902	positive regulation of protein serine/threonine kinase activity	3.35198	0.035015	43	196	1980	12565	-1.45575	3.35198	1.45575
GO:0035770	ribonucleoprotein granule	3.35196	0.0350156	34	148	1989	12613	-1.45574	3.35196	1.45574
GO:0070534	protein K63-linked ubiquitination	3.3455	0.0352427	9	25	2014	12736	-1.45293	3.3455	1.45293
GO:0000184	nuclear-transcribed mRNA catabolic process, nonsense-mediated decay	3.3455	0.0352427	9	25	2014	12736	-1.45293	3.3455	1.45293
GO:0005669	transcription factor TFIID complex	3.3455	0.0352427	9	25	2014	12736	-1.45293	3.3455	1.45293
GO:0061024	membrane organization	3.34057	0.0354169	78	390	1945	12371	-1.45079	3.34057	1.45079
GO:0008150	biological_process	3.33307	0.0356834	1958	12242	65	519	-1.44753	3.33307	1.44753
GO:0099080	supramolecular complex	3.33128	0.0357474	91	464	1932	12297	-1.44676	3.33128	1.44676
GO:0099081	supramolecular polymer	3.33128	0.0357474	91	464	1932	12297	-1.44676	3.33128	1.44676
GO:0099512	supramolecular fiber	3.33128	0.0357474	91	464	1932	12297	-1.44676	3.33128	1.44676
GO:0004672	protein kinase activity	3.32545	0.0359562	85	430	1938	12331	-1.44423	3.32545	1.44423
GO:0050918	positive chemotaxis	3.31861	0.0362031	6	13	2017	12748	-1.44125	3.31861	1.44125
GO:0006626	protein targeting to mitochondrion	3.31861	0.0362031	6	13	2017	12748	-1.44125	3.31861	1.44125
GO:0061081	positive regulation of myeloid leukocyte cytokine production involved in immune response	3.31861	0.0362031	6	13	2017	12748	-1.44125	3.31861	1.44125
GO:0060996	dendritic spine development	3.31861	0.0362031	6	13	2017	12748	-1.44125	3.31861	1.44125
GO:0038084	vascular endothelial growth factor signaling pathway	3.31861	0.0362031	6	13	2017	12748	-1.44125	3.31861	1.44125
GO:0016896	exoribonuclease activity, producing 5'-phosphomonoesters	3.30919	0.0365458	8	21	2015	12740	-1.43716	3.30919	1.43716
GO:0010939	regulation of necrotic cell death	3.30919	0.0365458	8	21	2015	12740	-1.43716	3.30919	1.43716
GO:0090568	nuclear transcriptional repressor complex	3.30919	0.0365458	8	21	2015	12740	-1.43716	3.30919	1.43716
GO:0016853	isomerase activity	3.30454	0.036716	26	107	1997	12654	-1.43514	3.30454	1.43514
GO:0034249	negative regulation of cellular amide metabolic process	3.30454	0.036716	26	107	1997	12654	-1.43514	3.30454	1.43514
GO:0034504	protein localization to nucleus	3.30454	0.036716	26	107	1997	12654	-1.43514	3.30454	1.43514
GO:0032271	regulation of protein polymerization	3.30229	0.0367989	35	154	1988	12607	-1.43417	3.30229	1.43417
GO:0045599	negative regulation of fat cell differentiation	3.30173	0.0368195	11	34	2012	12727	-1.43392	3.30173	1.43392
GO:0071560	cellular response to transforming growth factor beta stimulus	3.30173	0.0368195	11	34	2012	12727	-1.43392	3.30173	1.43392
GO:0007411	axon guidance	3.29769	0.0369686	31	133	1992	12628	-1.43217	3.29769	1.43217
GO:0042574	retinal metabolic process	3.29606	0.0370286	4	6	2019	12755	-1.43146	3.29606	1.43146
GO:0043995	histone acetyltransferase activity (H4-K5 specific)	3.29606	0.0370286	4	6	2019	12755	-1.43146	3.29606	1.43146
GO:0043996	histone acetyltransferase activity (H4-K8 specific)	3.29606	0.0370286	4	6	2019	12755	-1.43146	3.29606	1.43146
GO:0044666	MLL3/4 complex	3.29606	0.0370286	4	6	2019	12755	-1.43146	3.29606	1.43146
GO:2000232	regulation of rRNA processing	3.29606	0.0370286	4	6	2019	12755	-1.43146	3.29606	1.43146
GO:2000644	regulation of receptor catabolic process	3.29606	0.0370286	4	6	2019	12755	-1.43146	3.29606	1.43146
GO:0046972	histone acetyltransferase activity (H4-K16 specific)	3.29606	0.0370286	4	6	2019	12755	-1.43146	3.29606	1.43146
GO:0047484	regulation of response to osmotic stress	3.29606	0.0370286	4	6	2019	12755	-1.43146	3.29606	1.43146
GO:0098789	pre-mRNA cleavage required for polyadenylation	3.29606	0.0370286	4	6	2019	12755	-1.43146	3.29606	1.43146
GO:0098879	structural constituent of postsynaptic specialization	3.29606	0.0370286	4	6	2019	12755	-1.43146	3.29606	1.43146
GO:0000146	microfilament motor activity	3.29606	0.0370286	4	6	2019	12755	-1.43146	3.29606	1.43146
GO:0000460	maturation of 5.8S rRNA	3.29606	0.0370286	4	6	2019	12755	-1.43146	3.29606	1.43146
GO:0075522	IRES-dependent viral translational initiation	3.29606	0.0370286	4	6	2019	12755	-1.43146	3.29606	1.43146
GO:1903977	positive regulation of glial cell migration	3.29606	0.0370286	4	6	2019	12755	-1.43146	3.29606	1.43146
GO:1904851	positive regulation of establishment of protein localization to telomere	3.29606	0.0370286	4	6	2019	12755	-1.43146	3.29606	1.43146
GO:0002834	regulation of response to tumor cell	3.29606	0.0370286	4	6	2019	12755	-1.43146	3.29606	1.43146
GO:0002837	regulation of immune response to tumor cell	3.29606	0.0370286	4	6	2019	12755	-1.43146	3.29606	1.43146
GO:0005583	fibrillar collagen trimer	3.29606	0.0370286	4	6	2019	12755	-1.43146	3.29606	1.43146
GO:0031126	snoRNA 3'-end processing	3.29606	0.0370286	4	6	2019	12755	-1.43146	3.29606	1.43146
GO:0033147	negative regulation of intracellular estrogen receptor signaling pathway	3.29606	0.0370286	4	6	2019	12755	-1.43146	3.29606	1.43146
GO:0033523	histone H2B ubiquitination	3.29606	0.0370286	4	6	2019	12755	-1.43146	3.29606	1.43146
GO:0061620	glycolytic process through glucose-6-phosphate	3.29606	0.0370286	4	6	2019	12755	-1.43146	3.29606	1.43146
GO:0106030	neuron projection fasciculation	3.29488	0.0370725	7	17	2016	12744	-1.43095	3.29488	1.43095
GO:1902475	L-alpha-amino acid transmembrane transport	3.29488	0.0370725	7	17	2016	12744	-1.43095	3.29488	1.43095
GO:1903649	regulation of cytoplasmic transport	3.29488	0.0370725	7	17	2016	12744	-1.43095	3.29488	1.43095
GO:0051953	negative regulation of amine transport	3.29488	0.0370725	7	17	2016	12744	-1.43095	3.29488	1.43095
GO:0030742	GTP-dependent protein binding	3.29488	0.0370725	7	17	2016	12744	-1.43095	3.29488	1.43095
GO:0007413	axonal fasciculation	3.29488	0.0370725	7	17	2016	12744	-1.43095	3.29488	1.43095
GO:0036003	positive regulation of transcription from RNA polymerase II promoter in response to stress	3.29488	0.0370725	7	17	2016	12744	-1.43095	3.29488	1.43095
GO:0001501	skeletal system development	3.2948	0.0370755	25	102	1998	12659	-1.43091	3.2948	1.43091
GO:0007178	transmembrane receptor protein serine/threonine kinase signaling pathway	3.2948	0.0370755	25	102	1998	12659	-1.43091	3.2948	1.43091
GO:0043559	insulin binding	3.29425	0.037096	3	3	2020	12758	-1.43067	3.29425	1.43067
GO:0043634	polyadenylation-dependent ncRNA catabolic process	3.29425	0.037096	3	3	2020	12758	-1.43067	3.29425	1.43067
GO:0019530	taurine metabolic process	3.29425	0.037096	3	3	2020	12758	-1.43067	3.29425	1.43067
GO:0019694	alkanesulfonate metabolic process	3.29425	0.037096	3	3	2020	12758	-1.43067	3.29425	1.43067
GO:0071029	nuclear ncRNA surveillance	3.29425	0.037096	3	3	2020	12758	-1.43067	3.29425	1.43067
GO:0071035	nuclear polyadenylation-dependent rRNA catabolic process	3.29425	0.037096	3	3	2020	12758	-1.43067	3.29425	1.43067
GO:0071038	nuclear polyadenylation-dependent tRNA catabolic process	3.29425	0.037096	3	3	2020	12758	-1.43067	3.29425	1.43067
GO:0071046	nuclear polyadenylation-dependent ncRNA catabolic process	3.29425	0.037096	3	3	2020	12758	-1.43067	3.29425	1.43067
GO:0071204	histone pre-mRNA 3'end processing complex	3.29425	0.037096	3	3	2020	12758	-1.43067	3.29425	1.43067
GO:0071394	cellular response to testosterone stimulus	3.29425	0.037096	3	3	2020	12758	-1.43067	3.29425	1.43067
GO:0021695	cerebellar cortex development	3.29425	0.037096	3	3	2020	12758	-1.43067	3.29425	1.43067
GO:0021800	cerebral cortex tangential migration	3.29425	0.037096	3	3	2020	12758	-1.43067	3.29425	1.43067
GO:2000646	positive regulation of receptor catabolic process	3.29425	0.037096	3	3	2020	12758	-1.43067	3.29425	1.43067
GO:2000672	negative regulation of motor neuron apoptotic process	3.29425	0.037096	3	3	2020	12758	-1.43067	3.29425	1.43067
GO:2000848	positive regulation of corticosteroid hormone secretion	3.29425	0.037096	3	3	2020	12758	-1.43067	3.29425	1.43067
GO:1901525	negative regulation of mitophagy	3.29425	0.037096	3	3	2020	12758	-1.43067	3.29425	1.43067
GO:0048752	semicircular canal morphogenesis	3.29425	0.037096	3	3	2020	12758	-1.43067	3.29425	1.43067
GO:0098903	regulation of membrane repolarization during action potential	3.29425	0.037096	3	3	2020	12758	-1.43067	3.29425	1.43067
GO:1903334	positive regulation of protein folding	3.29425	0.037096	3	3	2020	12758	-1.43067	3.29425	1.43067
GO:0099576	regulation of protein catabolic process at postsynapse, modulating synaptic transmission	3.29425	0.037096	3	3	2020	12758	-1.43067	3.29425	1.43067
GO:1903689	regulation of wound healing, spreading of epidermal cells	3.29425	0.037096	3	3	2020	12758	-1.43067	3.29425	1.43067
GO:0140059	dendrite arborization	3.29425	0.037096	3	3	2020	12758	-1.43067	3.29425	1.43067
GO:0005021	vascular endothelial growth factor-activated receptor activity	3.29425	0.037096	3	3	2020	12758	-1.43067	3.29425	1.43067
GO:0055015	ventricular cardiac muscle cell development	3.29425	0.037096	3	3	2020	12758	-1.43067	3.29425	1.43067
GO:0055093	response to hyperoxia	3.29425	0.037096	3	3	2020	12758	-1.43067	3.29425	1.43067
GO:0005527	macrolide binding	3.29425	0.037096	3	3	2020	12758	-1.43067	3.29425	1.43067
GO:0005528	FK506 binding	3.29425	0.037096	3	3	2020	12758	-1.43067	3.29425	1.43067
GO:0031946	regulation of glucocorticoid biosynthetic process	3.29425	0.037096	3	3	2020	12758	-1.43067	3.29425	1.43067
GO:0032960	regulation of inositol trisphosphate biosynthetic process	3.29425	0.037096	3	3	2020	12758	-1.43067	3.29425	1.43067
GO:0007586	digestion	3.29425	0.037096	3	3	2020	12758	-1.43067	3.29425	1.43067
GO:0033483	gas homeostasis	3.29425	0.037096	3	3	2020	12758	-1.43067	3.29425	1.43067
GO:0008131	primary amine oxidase activity	3.29425	0.037096	3	3	2020	12758	-1.43067	3.29425	1.43067
GO:0033629	negative regulation of cell adhesion mediated by integrin	3.29425	0.037096	3	3	2020	12758	-1.43067	3.29425	1.43067
GO:0033655	host cell cytoplasm part	3.29425	0.037096	3	3	2020	12758	-1.43067	3.29425	1.43067
GO:0060763	mammary duct terminal end bud growth	3.29425	0.037096	3	3	2020	12758	-1.43067	3.29425	1.43067
GO:0061304	retinal blood vessel morphogenesis	3.29425	0.037096	3	3	2020	12758	-1.43067	3.29425	1.43067
GO:0061419	positive regulation of transcription from RNA polymerase II promoter in response to hypoxia	3.29425	0.037096	3	3	2020	12758	-1.43067	3.29425	1.43067
GO:0008285	negative regulation of cell population proliferation	3.29204	0.0371781	91	465	1932	12296	-1.42971	3.29204	1.42971
GO:0071248	cellular response to metal ion	3.28672	0.0373762	24	97	1999	12664	-1.4274	3.28672	1.4274
GO:0051493	regulation of cytoskeleton organization	3.28317	0.0375092	79	397	1944	12364	-1.42586	3.28317	1.42586
GO:1902806	regulation of cell cycle G1/S phase transition	3.28056	0.0376072	23	92	2000	12669	-1.42473	3.28056	1.42473
GO:0030162	regulation of proteolysis	3.27589	0.0377832	89	454	1934	12307	-1.4227	3.27589	1.4227
GO:1903076	regulation of protein localization to plasma membrane	3.27527	0.0378068	21	82	2002	12679	-1.42243	3.27527	1.42243
GO:0050715	positive regulation of cytokine secretion	3.27527	0.0378068	21	82	2002	12679	-1.42243	3.27527	1.42243
GO:0045862	positive regulation of proteolysis	3.27003	0.0380055	49	230	1974	12531	-1.42015	3.27003	1.42015
GO:0065003	protein-containing complex assembly	3.26032	0.0383761	176	961	1847	11800	-1.41594	3.26032	1.41594
GO:0044092	negative regulation of molecular function	3.25094	0.0387377	126	668	1897	12093	-1.41187	3.25094	1.41187
GO:0002682	regulation of immune system process	3.25002	0.0387733	152	820	1871	11941	-1.41147	3.25002	1.41147
GO:0048471	perinuclear region of cytoplasm	3.2422	0.0390778	92	472	1931	12289	-1.40807	3.2422	1.40807
GO:0010594	regulation of endothelial cell migration	3.23587	0.0393261	27	113	1996	12648	-1.40532	3.23587	1.40532
GO:0051591	response to cAMP	3.23389	0.0394041	12	39	2011	12722	-1.40446	3.23389	1.40446
GO:0000209	protein polyubiquitination	3.22475	0.0397656	31	134	1992	12627	-1.40049	3.22475	1.40049
GO:0044430	cytoskeletal part	3.21879	0.0400034	197	1087	1826	11674	-1.3979	3.21879	1.3979
GO:0043933	protein-containing complex subunit organization	3.21445	0.0401774	200	1105	1823	11656	-1.39602	3.21445	1.39602
GO:0046890	regulation of lipid biosynthetic process	3.21137	0.0403015	25	103	1998	12658	-1.39468	3.21137	1.39468
GO:0007165	signal transduction	3.20142	0.0407043	385	2221	1638	10540	-1.39036	3.20142	1.39036
GO:0051603	proteolysis involved in cellular protein catabolic process	3.19957	0.0407798	79	399	1944	12362	-1.38955	3.19957	1.38955
GO:0051101	regulation of DNA binding	3.19286	0.0410541	23	93	2000	12668	-1.38664	3.19286	1.38664
GO:0006401	RNA catabolic process	3.19286	0.0410541	23	93	2000	12668	-1.38664	3.19286	1.38664
GO:0070647	protein modification by small protein conjugation or removal	3.19262	0.0410641	86	439	1937	12322	-1.38654	3.19262	1.38654
GO:0051588	regulation of neurotransmitter transport	3.18957	0.0411898	29	124	1994	12637	-1.38521	3.18957	1.38521
GO:0050790	regulation of catalytic activity	3.1894	0.0411965	227	1267	1796	11494	-1.38514	3.1894	1.38514
GO:0002009	morphogenesis of an epithelium	3.18871	0.041225	48	226	1975	12535	-1.38484	3.18871	1.38484
GO:0051704	multi-organism process	3.18642	0.0413196	126	670	1897	12091	-1.38384	3.18642	1.38384
GO:0034613	cellular protein localization	3.18623	0.0413274	132	705	1891	12056	-1.38376	3.18623	1.38376
GO:0048024	regulation of mRNA splicing, via spliceosome	3.18099	0.0415444	20	78	2003	12683	-1.38149	3.18099	1.38149
GO:0006402	mRNA catabolic process	3.18099	0.0415444	20	78	2003	12683	-1.38149	3.18099	1.38149
GO:1901998	toxin transport	3.17296	0.0418795	9	26	2014	12735	-1.378	3.17296	1.378
GO:0001523	retinoid metabolic process	3.17296	0.0418795	9	26	2014	12735	-1.378	3.17296	1.378
GO:0035458	cellular response to interferon-beta	3.17296	0.0418795	9	26	2014	12735	-1.378	3.17296	1.378
GO:0016477	cell migration	3.15873	0.0424797	105	549	1918	12212	-1.37182	3.15873	1.37182
GO:0097485	neuron projection guidance	3.15312	0.0427184	31	135	1992	12626	-1.36939	3.15312	1.36939
GO:0070034	telomerase RNA binding	3.12741	0.043831	5	10	2018	12751	-1.35822	3.12741	1.35822
GO:2001057	reactive nitrogen species metabolic process	3.12741	0.043831	5	10	2018	12751	-1.35822	3.12741	1.35822
GO:2001267	regulation of cysteine-type endopeptidase activity involved in apoptotic signaling pathway	3.12741	0.043831	5	10	2018	12751	-1.35822	3.12741	1.35822
GO:1901524	regulation of mitophagy	3.12741	0.043831	5	10	2018	12751	-1.35822	3.12741	1.35822
GO:1903358	regulation of Golgi organization	3.12741	0.043831	5	10	2018	12751	-1.35822	3.12741	1.35822
GO:0050930	induction of positive chemotaxis	3.12741	0.043831	5	10	2018	12751	-1.35822	3.12741	1.35822
GO:0051204	protein insertion into mitochondrial membrane	3.12741	0.043831	5	10	2018	12751	-1.35822	3.12741	1.35822
GO:0001967	suckling behavior	3.12741	0.043831	5	10	2018	12751	-1.35822	3.12741	1.35822
GO:0005614	interstitial matrix	3.12741	0.043831	5	10	2018	12751	-1.35822	3.12741	1.35822
GO:0031430	M band	3.12741	0.043831	5	10	2018	12751	-1.35822	3.12741	1.35822
GO:0007250	activation of NF-kappaB-inducing kinase activity	3.12741	0.043831	5	10	2018	12751	-1.35822	3.12741	1.35822
GO:0033235	positive regulation of protein sumoylation	3.12741	0.043831	5	10	2018	12751	-1.35822	3.12741	1.35822
GO:0034111	negative regulation of homotypic cell-cell adhesion	3.12741	0.043831	5	10	2018	12751	-1.35822	3.12741	1.35822
GO:0050773	regulation of dendrite development	3.12453	0.0439574	33	146	1990	12615	-1.35697	3.12453	1.35697
GO:0031397	negative regulation of protein ubiquitination	3.12312	0.0440194	15	54	2008	12707	-1.35636	3.12312	1.35636
GO:0008630	intrinsic apoptotic signaling pathway in response to DNA damage	3.12312	0.0440194	15	54	2008	12707	-1.35636	3.12312	1.35636
GO:0043330	response to exogenous dsRNA	3.12219	0.0440605	8	22	2015	12739	-1.35595	3.12219	1.35595
GO:0099092	postsynaptic density, intracellular component	3.12219	0.0440605	8	22	2015	12739	-1.35595	3.12219	1.35595
GO:1903170	negative regulation of calcium ion transmembrane transport	3.12219	0.0440605	8	22	2015	12739	-1.35595	3.12219	1.35595
GO:0001885	endothelial cell development	3.12219	0.0440605	8	22	2015	12739	-1.35595	3.12219	1.35595
GO:0004532	exoribonuclease activity	3.12219	0.0440605	8	22	2015	12739	-1.35595	3.12219	1.35595
GO:0009725	response to hormone	3.118	0.0442455	62	305	1961	12456	-1.35413	3.118	1.35413
GO:0040029	regulation of gene expression, epigenetic	3.11767	0.0442602	24	99	1999	12662	-1.35399	3.11767	1.35399
GO:0050769	positive regulation of neurogenesis	3.1091	0.0446413	83	424	1940	12337	-1.35026	3.1091	1.35026
GO:0006338	chromatin remodeling	3.10716	0.0447278	23	94	2000	12667	-1.34942	3.10716	1.34942
GO:0016050	vesicle organization	3.1023	0.0449458	35	157	1988	12604	-1.34731	3.1023	1.34731
GO:0043621	protein self-association	3.09926	0.0450826	12	40	2011	12721	-1.34599	3.09926	1.34599
GO:0032413	negative regulation of ion transmembrane transporter activity	3.09926	0.0450826	12	40	2011	12721	-1.34599	3.09926	1.34599
GO:0016363	nuclear matrix	3.09429	0.045307	17	64	2006	12697	-1.34383	3.09429	1.34383
GO:0034766	negative regulation of ion transmembrane transport	3.09429	0.045307	17	64	2006	12697	-1.34383	3.09429	1.34383
GO:0044249	cellular biosynthetic process	3.09336	0.0453492	237	1331	1786	11430	-1.34343	3.09336	1.34343
GO:0016447	somatic recombination of immunoglobulin gene segments	3.08767	0.0456079	7	18	2016	12743	-1.34096	3.08767	1.34096
GO:0070273	phosphatidylinositol-4-phosphate binding	3.08767	0.0456079	7	18	2016	12743	-1.34096	3.08767	1.34096
GO:0097386	glial cell projection	3.08767	0.0456079	7	18	2016	12743	-1.34096	3.08767	1.34096
GO:1902175	regulation of oxidative stress-induced intrinsic apoptotic signaling pathway	3.08767	0.0456079	7	18	2016	12743	-1.34096	3.08767	1.34096
GO:0007595	lactation	3.08767	0.0456079	7	18	2016	12743	-1.34096	3.08767	1.34096
GO:0034110	regulation of homotypic cell-cell adhesion	3.08767	0.0456079	7	18	2016	12743	-1.34096	3.08767	1.34096
GO:0010971	positive regulation of G2/M transition of mitotic cell cycle	3.08767	0.0456079	7	18	2016	12743	-1.34096	3.08767	1.34096
GO:0071782	endoplasmic reticulum tubular network	3.08097	0.0459147	6	14	2017	12747	-1.33805	3.08097	1.33805
GO:0003181	atrioventricular valve morphogenesis	3.08097	0.0459147	6	14	2017	12747	-1.33805	3.08097	1.33805
GO:0008157	protein phosphatase 1 binding	3.08097	0.0459147	6	14	2017	12747	-1.33805	3.08097	1.33805
GO:0009048	dosage compensation by inactivation of X chromosome	3.08097	0.0459147	6	14	2017	12747	-1.33805	3.08097	1.33805
GO:0060740	prostate gland epithelium morphogenesis	3.08097	0.0459147	6	14	2017	12747	-1.33805	3.08097	1.33805
GO:0048660	regulation of smooth muscle cell proliferation	3.08087	0.0459193	27	115	1996	12646	-1.338	3.08087	1.338
GO:1901616	organic hydroxy compound catabolic process	3.08013	0.0459534	10	31	2013	12730	-1.33768	3.08013	1.33768
GO:0033120	positive regulation of RNA splicing	3.08013	0.0459534	10	31	2013	12730	-1.33768	3.08013	1.33768
GO:0045859	regulation of protein kinase activity	3.07253	0.046304	94	488	1929	12273	-1.33438	3.07253	1.33438
GO:0002793	positive regulation of peptide secretion	3.0576	0.0470003	43	201	1980	12560	-1.3279	3.0576	1.3279
GO:0071826	ribonucleoprotein complex subunit organization	3.04781	0.0474625	38	174	1985	12587	-1.32365	3.04781	1.32365
GO:0033157	regulation of intracellular protein transport	3.04781	0.0474625	38	174	1985	12587	-1.32365	3.04781	1.32365
GO:0110053	regulation of actin filament organization	3.03803	0.047929	40	185	1983	12576	-1.3194	3.03803	1.3194
GO:0045930	negative regulation of mitotic cell cycle	3.03781	0.0479398	35	158	1988	12603	-1.3193	3.03781	1.3193
GO:0050880	regulation of blood vessel size	3.03592	0.0480305	24	100	1999	12661	-1.31848	3.03592	1.31848
GO:0035150	regulation of tube size	3.03592	0.0480305	24	100	1999	12661	-1.31848	3.03592	1.31848
GO:0045121	membrane raft	3.02948	0.0483408	50	240	1973	12521	-1.31569	3.02948	1.31569
GO:0005874	microtubule	3.02583	0.0485176	62	307	1961	12454	-1.3141	3.02583	1.3141
GO:0034330	cell junction organization	3.024	0.0486065	28	121	1995	12640	-1.31331	3.024	1.31331
GO:0031965	nuclear membrane	3.02318	0.0486464	37	169	1986	12592	-1.31295	3.02318	1.31295
GO:0051052	regulation of DNA metabolic process	3.01769	0.0489141	55	268	1968	12493	-1.31057	3.01769	1.31057
GO:0032386	regulation of intracellular transport	3.01767	0.0489151	68	341	1955	12420	-1.31056	3.01767	1.31056
GO:1900024	regulation of substrate adhesion-dependent cell spreading	3.01542	0.049025	11	36	2012	12725	-1.30958	3.01542	1.30958
GO:2000514	regulation of CD4-positive, alpha-beta T cell activation	3.01542	0.049025	11	36	2012	12725	-1.30958	3.01542	1.30958
GO:0001221	transcription cofactor binding	3.01542	0.049025	11	36	2012	12725	-1.30958	3.01542	1.30958
GO:0003151	outflow tract morphogenesis	3.01542	0.049025	11	36	2012	12725	-1.30958	3.01542	1.30958
GO:0060395	SMAD protein signal transduction	3.01542	0.049025	11	36	2012	12725	-1.30958	3.01542	1.30958
GO:0003714	transcription corepressor activity	3.01371	0.049109	31	137	1992	12624	-1.30884	3.01371	1.30884
GO:0002020	protease binding	3.01246	0.0491706	22	90	2001	12671	-1.30829	3.01246	1.30829
GO:0010508	positive regulation of autophagy	3.01246	0.0491706	22	90	2001	12671	-1.30829	3.01246	1.30829
GO:0007043	cell-cell junction assembly	3.01166	0.0492101	15	55	2008	12706	-1.30795	3.01166	1.30795
GO:0032755	positive regulation of interleukin-6 production	3.01166	0.0492101	15	55	2008	12706	-1.30795	3.01166	1.30795
GO:0019205	nucleobase-containing compound kinase activity	3.00967	0.0493079	9	27	2014	12734	-1.30708	3.00967	1.30708
GO:0071364	cellular response to epidermal growth factor stimulus	3.00967	0.0493079	9	27	2014	12734	-1.30708	3.00967	1.30708
GO:2000279	negative regulation of DNA biosynthetic process	3.00967	0.0493079	9	27	2014	12734	-1.30708	3.00967	1.30708
GO:0051954	positive regulation of amine transport	3.00967	0.0493079	9	27	2014	12734	-1.30708	3.00967	1.30708
GO:0010862	positive regulation of pathway-restricted SMAD protein phosphorylation	3.00967	0.0493079	9	27	2014	12734	-1.30708	3.00967	1.30708
GO:0043066	negative regulation of apoptotic process	3.00133	0.0497208	119	635	1904	12126	-1.30346	3.00133	1.30346
GO:1903321	negative regulation of protein modification by small protein conjugation or removal	2.9994	0.049817	16	60	2007	12701	-1.30262	2.9994	1.30262
GO:1903363	negative regulation of cellular protein catabolic process	2.9994	0.049817	16	60	2007	12701	-1.30262	2.9994	1.30262
GO:0008135	translation factor activity, RNA binding	2.9994	0.049817	16	60	2007	12701	-1.30262	2.9994	1.30262
GO:0071222	cellular response to lipopolysaccharide	2.99634	0.0499694	20	80	2003	12681	-1.3013	2.99634	1.3013
GO:0051168	nuclear export	2.99046	0.0502642	18	70	2005	12691	-1.29874	2.99046	1.29874
GO:0007006	mitochondrial membrane organization	2.99046	0.0502642	18	70	2005	12691	-1.29874	2.99046	1.29874
GO:0051494	negative regulation of cytoskeleton organization	2.98817	0.0503793	26	111	1997	12650	-1.29775	2.98817	1.29775
GO:0098857	membrane microdomain	2.97818	0.0508852	50	241	1973	12520	-1.29341	2.97818	1.29341
GO:0048869	cellular developmental process	2.97613	0.0509895	339	1953	1684	10808	-1.29252	2.97613	1.29252
GO:0015732	prostaglandin transport	2.97531	0.0510314	2	1	2021	12760	-1.29216	2.97531	1.29216
GO:0015825	L-serine transport	2.97531	0.0510314	2	1	2021	12760	-1.29216	2.97531	1.29216
GO:0016262	protein N-acetylglucosaminyltransferase activity	2.97531	0.0510314	2	1	2021	12760	-1.29216	2.97531	1.29216
GO:0016513	core-binding factor complex	2.97531	0.0510314	2	1	2021	12760	-1.29216	2.97531	1.29216
GO:0042078	germ-line stem cell division	2.97531	0.0510314	2	1	2021	12760	-1.29216	2.97531	1.29216
GO:0042296	ISG15 transferase activity	2.97531	0.0510314	2	1	2021	12760	-1.29216	2.97531	1.29216
GO:0016838	carbon-oxygen lyase activity, acting on phosphates	2.97531	0.0510314	2	1	2021	12760	-1.29216	2.97531	1.29216
GO:0042501	serine phosphorylation of STAT protein	2.97531	0.0510314	2	1	2021	12760	-1.29216	2.97531	1.29216
GO:0017187	peptidyl-glutamic acid carboxylation	2.97531	0.0510314	2	1	2021	12760	-1.29216	2.97531	1.29216
GO:0042732	D-xylose metabolic process	2.97531	0.0510314	2	1	2021	12760	-1.29216	2.97531	1.29216
GO:0042866	pyruvate biosynthetic process	2.97531	0.0510314	2	1	2021	12760	-1.29216	2.97531	1.29216
GO:0042939	tripeptide transport	2.97531	0.0510314	2	1	2021	12760	-1.29216	2.97531	1.29216
GO:0043435	response to corticotropin-releasing hormone	2.97531	0.0510314	2	1	2021	12760	-1.29216	2.97531	1.29216
GO:0043465	regulation of fermentation	2.97531	0.0510314	2	1	2021	12760	-1.29216	2.97531	1.29216
GO:0043527	tRNA methyltransferase complex	2.97531	0.0510314	2	1	2021	12760	-1.29216	2.97531	1.29216
GO:0018125	peptidyl-cysteine methylation	2.97531	0.0510314	2	1	2021	12760	-1.29216	2.97531	1.29216
GO:0070138	ubiquitin-like protein-specific isopeptidase activity	2.97531	0.0510314	2	1	2021	12760	-1.29216	2.97531	1.29216
GO:0070140	SUMO-specific isopeptidase activity	2.97531	0.0510314	2	1	2021	12760	-1.29216	2.97531	1.29216
GO:0019371	cyclooxygenase pathway	2.97531	0.0510314	2	1	2021	12760	-1.29216	2.97531	1.29216
GO:0019747	regulation of isoprenoid metabolic process	2.97531	0.0510314	2	1	2021	12760	-1.29216	2.97531	1.29216
GO:0071209	U7 snRNA binding	2.97531	0.0510314	2	1	2021	12760	-1.29216	2.97531	1.29216
GO:0045726	positive regulation of integrin biosynthetic process	2.97531	0.0510314	2	1	2021	12760	-1.29216	2.97531	1.29216
GO:0071376	cellular response to corticotropin-releasing hormone stimulus	2.97531	0.0510314	2	1	2021	12760	-1.29216	2.97531	1.29216
GO:1900141	regulation of oligodendrocyte apoptotic process	2.97531	0.0510314	2	1	2021	12760	-1.29216	2.97531	1.29216
GO:1900169	regulation of glucocorticoid mediated signaling pathway	2.97531	0.0510314	2	1	2021	12760	-1.29216	2.97531	1.29216
GO:1900238	regulation of metanephric mesenchymal cell migration by platelet-derived growth factor receptor-beta signaling pathway	2.97531	0.0510314	2	1	2021	12760	-1.29216	2.97531	1.29216
GO:0021824	cerebral cortex tangential migration using cell-axon interactions	2.97531	0.0510314	2	1	2021	12760	-1.29216	2.97531	1.29216
GO:0021825	substrate-dependent cerebral cortex tangential migration	2.97531	0.0510314	2	1	2021	12760	-1.29216	2.97531	1.29216
GO:0021828	gonadotrophin-releasing hormone neuronal migration to the hypothalamus	2.97531	0.0510314	2	1	2021	12760	-1.29216	2.97531	1.29216
GO:2000286	receptor internalization involved in canonical Wnt signaling pathway	2.97531	0.0510314	2	1	2021	12760	-1.29216	2.97531	1.29216
GO:0021856	hypothalamic tangential migration using cell-axon interactions	2.97531	0.0510314	2	1	2021	12760	-1.29216	2.97531	1.29216
GO:2000299	negative regulation of Rho-dependent protein serine/threonine kinase activity	2.97531	0.0510314	2	1	2021	12760	-1.29216	2.97531	1.29216
GO:0072047	proximal/distal pattern formation involved in nephron development	2.97531	0.0510314	2	1	2021	12760	-1.29216	2.97531	1.29216
GO:0072086	specification of loop of Henle identity	2.97531	0.0510314	2	1	2021	12760	-1.29216	2.97531	1.29216
GO:0046661	male sex differentiation	2.97531	0.0510314	2	1	2021	12760	-1.29216	2.97531	1.29216
GO:2000589	regulation of metanephric mesenchymal cell migration	2.97531	0.0510314	2	1	2021	12760	-1.29216	2.97531	1.29216
GO:2000591	positive regulation of metanephric mesenchymal cell migration	2.97531	0.0510314	2	1	2021	12760	-1.29216	2.97531	1.29216
GO:1900623	regulation of monocyte aggregation	2.97531	0.0510314	2	1	2021	12760	-1.29216	2.97531	1.29216
GO:1900625	positive regulation of monocyte aggregation	2.97531	0.0510314	2	1	2021	12760	-1.29216	2.97531	1.29216
GO:0072268	pattern specification involved in metanephros development	2.97531	0.0510314	2	1	2021	12760	-1.29216	2.97531	1.29216
GO:0072361	regulation of glycolytic process by regulation of transcription from RNA polymerase II promoter	2.97531	0.0510314	2	1	2021	12760	-1.29216	2.97531	1.29216
GO:2000857	positive regulation of mineralocorticoid secretion	2.97531	0.0510314	2	1	2021	12760	-1.29216	2.97531	1.29216
GO:2000860	positive regulation of aldosterone secretion	2.97531	0.0510314	2	1	2021	12760	-1.29216	2.97531	1.29216
GO:0072498	embryonic skeletal joint development	2.97531	0.0510314	2	1	2021	12760	-1.29216	2.97531	1.29216
GO:0097049	motor neuron apoptotic process	2.97531	0.0510314	2	1	2021	12760	-1.29216	2.97531	1.29216
GO:0097100	supercoiled DNA binding	2.97531	0.0510314	2	1	2021	12760	-1.29216	2.97531	1.29216
GO:0072683	T cell extravasation	2.97531	0.0510314	2	1	2021	12760	-1.29216	2.97531	1.29216
GO:0072717	cellular response to actinomycin D	2.97531	0.0510314	2	1	2021	12760	-1.29216	2.97531	1.29216
GO:0097374	sensory neuron axon guidance	2.97531	0.0510314	2	1	2021	12760	-1.29216	2.97531	1.29216
GO:1901355	response to rapamycin	2.97531	0.0510314	2	1	2021	12760	-1.29216	2.97531	1.29216
GO:0097513	myosin II filament	2.97531	0.0510314	2	1	2021	12760	-1.29216	2.97531	1.29216
GO:1901492	positive regulation of lymphangiogenesis	2.97531	0.0510314	2	1	2021	12760	-1.29216	2.97531	1.29216
GO:0097638	L-arginine import across plasma membrane	2.97531	0.0510314	2	1	2021	12760	-1.29216	2.97531	1.29216
GO:1901844	regulation of cell communication by electrical coupling involved in cardiac conduction	2.97531	0.0510314	2	1	2021	12760	-1.29216	2.97531	1.29216
GO:0048133	male germ-line stem cell asymmetric division	2.97531	0.0510314	2	1	2021	12760	-1.29216	2.97531	1.29216
GO:1902218	regulation of intrinsic apoptotic signaling pathway in response to osmotic stress	2.97531	0.0510314	2	1	2021	12760	-1.29216	2.97531	1.29216
GO:1902309	negative regulation of peptidyl-serine dephosphorylation	2.97531	0.0510314	2	1	2021	12760	-1.29216	2.97531	1.29216
GO:0098592	cytoplasmic side of apical plasma membrane	2.97531	0.0510314	2	1	2021	12760	-1.29216	2.97531	1.29216
GO:0098679	regulation of carbohydrate catabolic process by regulation of transcription from RNA polymerase II promoter	2.97531	0.0510314	2	1	2021	12760	-1.29216	2.97531	1.29216
GO:0098728	germline stem cell asymmetric division	2.97531	0.0510314	2	1	2021	12760	-1.29216	2.97531	1.29216
GO:1902688	regulation of NAD metabolic process	2.97531	0.0510314	2	1	2021	12760	-1.29216	2.97531	1.29216
GO:1902722	positive regulation of prolactin secretion	2.97531	0.0510314	2	1	2021	12760	-1.29216	2.97531	1.29216
GO:0110104	mRNA alternative polyadenylation	2.97531	0.0510314	2	1	2021	12760	-1.29216	2.97531	1.29216
GO:1903224	regulation of endodermal cell differentiation	2.97531	0.0510314	2	1	2021	12760	-1.29216	2.97531	1.29216
GO:1903225	negative regulation of endodermal cell differentiation	2.97531	0.0510314	2	1	2021	12760	-1.29216	2.97531	1.29216
GO:0000386	second spliceosomal transesterification activity	2.97531	0.0510314	2	1	2021	12760	-1.29216	2.97531	1.29216
GO:1903375	facioacoustic ganglion development	2.97531	0.0510314	2	1	2021	12760	-1.29216	2.97531	1.29216
GO:0099538	synaptic signaling via neuropeptide	2.97531	0.0510314	2	1	2021	12760	-1.29216	2.97531	1.29216
GO:0050655	dermatan sulfate proteoglycan metabolic process	2.97531	0.0510314	2	1	2021	12760	-1.29216	2.97531	1.29216
GO:0050816	phosphothreonine residue binding	2.97531	0.0510314	2	1	2021	12760	-1.29216	2.97531	1.29216
GO:1903786	regulation of glutathione biosynthetic process	2.97531	0.0510314	2	1	2021	12760	-1.29216	2.97531	1.29216
GO:0001042	RNA polymerase I core binding	2.97531	0.0510314	2	1	2021	12760	-1.29216	2.97531	1.29216
GO:1904023	regulation of glucose catabolic process to lactate via pyruvate	2.97531	0.0510314	2	1	2021	12760	-1.29216	2.97531	1.29216
GO:0001306	age-dependent response to oxidative stress	2.97531	0.0510314	2	1	2021	12760	-1.29216	2.97531	1.29216
GO:0002291	T cell activation via T cell receptor contact with antigen bound to MHC molecule on antigen presenting cell	2.97531	0.0510314	2	1	2021	12760	-1.29216	2.97531	1.29216
GO:1905335	regulation of aggrephagy	2.97531	0.0510314	2	1	2021	12760	-1.29216	2.97531	1.29216
GO:1905337	positive regulation of aggrephagy	2.97531	0.0510314	2	1	2021	12760	-1.29216	2.97531	1.29216
GO:1905661	regulation of telomerase RNA reverse transcriptase activity	2.97531	0.0510314	2	1	2021	12760	-1.29216	2.97531	1.29216
GO:1905684	regulation of plasma membrane repair	2.97531	0.0510314	2	1	2021	12760	-1.29216	2.97531	1.29216
GO:0002840	regulation of T cell mediated immune response to tumor cell	2.97531	0.0510314	2	1	2021	12760	-1.29216	2.97531	1.29216
GO:0002860	positive regulation of natural killer cell mediated cytotoxicity directed against tumor cell target	2.97531	0.0510314	2	1	2021	12760	-1.29216	2.97531	1.29216
GO:0003955	NAD(P)H dehydrogenase (quinone) activity	2.97531	0.0510314	2	1	2021	12760	-1.29216	2.97531	1.29216
GO:0004118	cGMP-stimulated cyclic-nucleotide phosphodiesterase activity	2.97531	0.0510314	2	1	2021	12760	-1.29216	2.97531	1.29216
GO:0004586	ornithine decarboxylase activity	2.97531	0.0510314	2	1	2021	12760	-1.29216	2.97531	1.29216
GO:0030200	heparan sulfate proteoglycan catabolic process	2.97531	0.0510314	2	1	2021	12760	-1.29216	2.97531	1.29216
GO:0030208	dermatan sulfate biosynthetic process	2.97531	0.0510314	2	1	2021	12760	-1.29216	2.97531	1.29216
GO:0030210	heparin biosynthetic process	2.97531	0.0510314	2	1	2021	12760	-1.29216	2.97531	1.29216
GO:0030348	syntaxin-3 binding	2.97531	0.0510314	2	1	2021	12760	-1.29216	2.97531	1.29216
GO:0004924	oncostatin-M receptor activity	2.97531	0.0510314	2	1	2021	12760	-1.29216	2.97531	1.29216
GO:0055059	asymmetric neuroblast division	2.97531	0.0510314	2	1	2021	12760	-1.29216	2.97531	1.29216
GO:0005896	interleukin-6 receptor complex	2.97531	0.0510314	2	1	2021	12760	-1.29216	2.97531	1.29216
GO:0005956	protein kinase CK2 complex	2.97531	0.0510314	2	1	2021	12760	-1.29216	2.97531	1.29216
GO:0006409	tRNA export from nucleus	2.97531	0.0510314	2	1	2021	12760	-1.29216	2.97531	1.29216
GO:0006868	glutamine transport	2.97531	0.0510314	2	1	2021	12760	-1.29216	2.97531	1.29216
GO:0006925	inflammatory cell apoptotic process	2.97531	0.0510314	2	1	2021	12760	-1.29216	2.97531	1.29216
GO:0007412	axon target recognition	2.97531	0.0510314	2	1	2021	12760	-1.29216	2.97531	1.29216
GO:0033387	putrescine biosynthetic process from ornithine	2.97531	0.0510314	2	1	2021	12760	-1.29216	2.97531	1.29216
GO:0008384	IkappaB kinase activity	2.97531	0.0510314	2	1	2021	12760	-1.29216	2.97531	1.29216
GO:0034352	positive regulation of glial cell apoptotic process	2.97531	0.0510314	2	1	2021	12760	-1.29216	2.97531	1.29216
GO:0034457	Mpp10 complex	2.97531	0.0510314	2	1	2021	12760	-1.29216	2.97531	1.29216
GO:0060005	vestibular reflex	2.97531	0.0510314	2	1	2021	12760	-1.29216	2.97531	1.29216
GO:0034515	proteasome storage granule	2.97531	0.0510314	2	1	2021	12760	-1.29216	2.97531	1.29216
GO:0034635	glutathione transport	2.97531	0.0510314	2	1	2021	12760	-1.29216	2.97531	1.29216
GO:0010818	T cell chemotaxis	2.97531	0.0510314	2	1	2021	12760	-1.29216	2.97531	1.29216
GO:0010992	ubiquitin recycling	2.97531	0.0510314	2	1	2021	12760	-1.29216	2.97531	1.29216
GO:0035694	mitochondrial protein catabolic process	2.97531	0.0510314	2	1	2021	12760	-1.29216	2.97531	1.29216
GO:0035793	positive regulation of metanephric mesenchymal cell migration by platelet-derived growth factor receptor-beta signaling pathway	2.97531	0.0510314	2	1	2021	12760	-1.29216	2.97531	1.29216
GO:0061470	T follicular helper cell differentiation	2.97531	0.0510314	2	1	2021	12760	-1.29216	2.97531	1.29216
GO:0086023	adenylate cyclase-activating adrenergic receptor signaling pathway involved in heart process	2.97531	0.0510314	2	1	2021	12760	-1.29216	2.97531	1.29216
GO:0061623	glycolytic process from galactose	2.97531	0.0510314	2	1	2021	12760	-1.29216	2.97531	1.29216
GO:1990086	lens fiber cell apoptotic process	2.97531	0.0510314	2	1	2021	12760	-1.29216	2.97531	1.29216
GO:1990120	messenger ribonucleoprotein complex assembly	2.97531	0.0510314	2	1	2021	12760	-1.29216	2.97531	1.29216
GO:0038165	oncostatin-M-mediated signaling pathway	2.97531	0.0510314	2	1	2021	12760	-1.29216	2.97531	1.29216
GO:0014053	negative regulation of gamma-aminobutyric acid secretion	2.97531	0.0510314	2	1	2021	12760	-1.29216	2.97531	1.29216
GO:0090259	regulation of retinal ganglion cell axon guidance	2.97531	0.0510314	2	1	2021	12760	-1.29216	2.97531	1.29216
GO:0072594	establishment of protein localization to organelle	2.9725	0.0511751	44	208	1979	12553	-1.29094	2.9725	1.29094
GO:0003682	chromatin binding	2.96437	0.0515927	82	422	1941	12339	-1.28741	2.96437	1.28741
GO:0008047	enzyme activator activity	2.96116	0.0517589	66	331	1957	12430	-1.28601	2.96116	1.28601
GO:0017154	semaphorin receptor activity	2.95585	0.0520344	4	7	2019	12754	-1.28371	2.95585	1.28371
GO:0042762	regulation of sulfur metabolic process	2.95585	0.0520344	4	7	2019	12754	-1.28371	2.95585	1.28371
GO:0019211	phosphatase activator activity	2.95585	0.0520344	4	7	2019	12754	-1.28371	2.95585	1.28371
GO:0070203	regulation of establishment of protein localization to telomere	2.95585	0.0520344	4	7	2019	12754	-1.28371	2.95585	1.28371
GO:0070411	I-SMAD binding	2.95585	0.0520344	4	7	2019	12754	-1.28371	2.95585	1.28371
GO:0045628	regulation of T-helper 2 cell differentiation	2.95585	0.0520344	4	7	2019	12754	-1.28371	2.95585	1.28371
GO:0046624	sphingolipid transporter activity	2.95585	0.0520344	4	7	2019	12754	-1.28371	2.95585	1.28371
GO:2000647	negative regulation of stem cell proliferation	2.95585	0.0520344	4	7	2019	12754	-1.28371	2.95585	1.28371
GO:0098787	mRNA cleavage involved in mRNA processing	2.95585	0.0520344	4	7	2019	12754	-1.28371	2.95585	1.28371
GO:0000083	regulation of transcription involved in G1/S transition of mitotic cell cycle	2.95585	0.0520344	4	7	2019	12754	-1.28371	2.95585	1.28371
GO:1903332	regulation of protein folding	2.95585	0.0520344	4	7	2019	12754	-1.28371	2.95585	1.28371
GO:0001094	TFIID-class transcription factor complex binding	2.95585	0.0520344	4	7	2019	12754	-1.28371	2.95585	1.28371
GO:0004745	retinol dehydrogenase activity	2.95585	0.0520344	4	7	2019	12754	-1.28371	2.95585	1.28371
GO:0006977	DNA damage response, signal transduction by p53 class mediator resulting in cell cycle arrest	2.95585	0.0520344	4	7	2019	12754	-1.28371	2.95585	1.28371
GO:0008356	asymmetric cell division	2.95585	0.0520344	4	7	2019	12754	-1.28371	2.95585	1.28371
GO:0034501	protein localization to kinetochore	2.95585	0.0520344	4	7	2019	12754	-1.28371	2.95585	1.28371
GO:0010458	exit from mitosis	2.95585	0.0520344	4	7	2019	12754	-1.28371	2.95585	1.28371
GO:0010761	fibroblast migration	2.95585	0.0520344	4	7	2019	12754	-1.28371	2.95585	1.28371
GO:0010839	negative regulation of keratinocyte proliferation	2.95585	0.0520344	4	7	2019	12754	-1.28371	2.95585	1.28371
GO:0062009	secondary palate development	2.95585	0.0520344	4	7	2019	12754	-1.28371	2.95585	1.28371
GO:0090197	positive regulation of chemokine secretion	2.95585	0.0520344	4	7	2019	12754	-1.28371	2.95585	1.28371
GO:0014850	response to muscle activity	2.95585	0.0520344	4	7	2019	12754	-1.28371	2.95585	1.28371
GO:0045926	negative regulation of growth	2.94821	0.0524335	41	192	1982	12569	-1.28039	2.94821	1.28039
GO:0030332	cyclin binding	2.94649	0.0525238	8	23	2015	12738	-1.27964	2.94649	1.27964
GO:0032786	positive regulation of DNA-templated transcription, elongation	2.94649	0.0525238	8	23	2015	12738	-1.27964	2.94649	1.27964
GO:0086004	regulation of cardiac muscle cell contraction	2.94649	0.0525238	8	23	2015	12738	-1.27964	2.94649	1.27964
GO:0043407	negative regulation of MAP kinase activity	2.9385	0.052945	13	46	2010	12715	-1.27618	2.9385	1.27618
GO:0000077	DNA damage checkpoint	2.9385	0.052945	13	46	2010	12715	-1.27618	2.9385	1.27618
GO:1904589	regulation of protein import	2.9385	0.052945	13	46	2010	12715	-1.27618	2.9385	1.27618
GO:0005882	intermediate filament	2.9385	0.052945	13	46	2010	12715	-1.27618	2.9385	1.27618
GO:1990138	neuron projection extension	2.9385	0.052945	13	46	2010	12715	-1.27618	2.9385	1.27618
GO:0071363	cellular response to growth factor stimulus	2.93697	0.0530262	36	165	1987	12596	-1.27551	2.93697	1.27551
GO:0046578	regulation of Ras protein signal transduction	2.93697	0.0530262	36	165	1987	12596	-1.27551	2.93697	1.27551
GO:0043235	receptor complex	2.93374	0.0531976	52	253	1971	12508	-1.27411	2.93374	1.27411
GO:0090199	regulation of release of cytochrome c from mitochondria	2.93366	0.0532019	10	32	2013	12729	-1.27407	2.93366	1.27407
GO:0023014	signal transduction by protein phosphorylation	2.93202	0.053289	27	117	1996	12644	-1.27336	2.93202	1.27336
GO:0043069	negative regulation of programmed cell death	2.92889	0.0534566	121	649	1902	12112	-1.272	2.92889	1.272
GO:0006897	endocytosis	2.92273	0.0537868	48	231	1975	12530	-1.26932	2.92273	1.26932
GO:0098562	cytoplasmic side of membrane	2.91725	0.0540824	14	51	2009	12710	-1.26694	2.91725	1.26694
GO:0019318	hexose metabolic process	2.9171	0.0540904	21	86	2002	12675	-1.26688	2.9171	1.26688
GO:1901615	organic hydroxy compound metabolic process	2.913	0.0543126	53	259	1970	12502	-1.2651	2.913	1.2651
GO:0099572	postsynaptic specialization	2.913	0.0543126	53	259	1970	12502	-1.2651	2.913	1.2651
GO:0007155	cell adhesion	2.90601	0.0546934	97	510	1926	12251	-1.26207	2.90601	1.26207
GO:0098589	membrane region	2.90567	0.0547119	51	248	1972	12513	-1.26192	2.90567	1.26192
GO:0032388	positive regulation of intracellular transport	2.9027	0.0548751	32	144	1991	12617	-1.26062	2.9027	1.26062
GO:0048145	regulation of fibroblast proliferation	2.90021	0.0550117	19	76	2004	12685	-1.25954	2.90021	1.25954
GO:0046332	SMAD binding	2.89652	0.0552151	16	61	2007	12700	-1.25794	2.89652	1.25794
GO:0009743	response to carbohydrate	2.89652	0.0552151	16	61	2007	12700	-1.25794	2.89652	1.25794
GO:0051087	chaperone binding	2.89553	0.0552695	18	71	2005	12690	-1.25751	2.89553	1.25751
GO:0035097	histone methyltransferase complex	2.89553	0.0552695	18	71	2005	12690	-1.25751	2.89553	1.25751
GO:0042026	protein refolding	2.8949	0.0553046	7	19	2016	12742	-1.25724	2.8949	1.25724
GO:1904019	epithelial cell apoptotic process	2.8949	0.0553046	7	19	2016	12742	-1.25724	2.8949	1.25724
GO:0005689	U12-type spliceosomal complex	2.8949	0.0553046	7	19	2016	12742	-1.25724	2.8949	1.25724
GO:0035925	mRNA 3'-UTR AU-rich region binding	2.8949	0.0553046	7	19	2016	12742	-1.25724	2.8949	1.25724
GO:0090200	positive regulation of release of cytochrome c from mitochondria	2.8949	0.0553046	7	19	2016	12742	-1.25724	2.8949	1.25724
GO:0043085	positive regulation of catalytic activity	2.88661	0.0557648	140	762	1883	11999	-1.25364	2.88661	1.25364
GO:0098609	cell-cell adhesion	2.88479	0.0558665	52	254	1971	12507	-1.25285	2.88479	1.25285
GO:1902369	negative regulation of RNA catabolic process	2.88155	0.0560476	11	37	2012	12724	-1.25144	2.88155	1.25144
GO:0060393	regulation of pathway-restricted SMAD protein phosphorylation	2.88155	0.0560476	11	37	2012	12724	-1.25144	2.88155	1.25144
GO:0010656	negative regulation of muscle cell apoptotic process	2.88155	0.0560476	11	37	2012	12724	-1.25144	2.88155	1.25144
GO:0071705	nitrogen compound transport	2.87204	0.0565833	199	1113	1824	11648	-1.24731	2.87204	1.24731
GO:0051049	regulation of transport	2.86949	0.0567279	233	1317	1790	11444	-1.2462	2.86949	1.2462
GO:0016075	rRNA catabolic process	2.86834	0.0567932	5	11	2018	12750	-1.2457	2.86834	1.2457
GO:0016581	NuRD complex	2.86834	0.0567932	5	11	2018	12750	-1.2457	2.86834	1.2457
GO:0016854	racemase and epimerase activity	2.86834	0.0567932	5	11	2018	12750	-1.2457	2.86834	1.2457
GO:0017160	Ral GTPase binding	2.86834	0.0567932	5	11	2018	12750	-1.2457	2.86834	1.2457
GO:0043149	stress fiber assembly	2.86834	0.0567932	5	11	2018	12750	-1.2457	2.86834	1.2457
GO:0071498	cellular response to fluid shear stress	2.86834	0.0567932	5	11	2018	12750	-1.2457	2.86834	1.2457
GO:1901739	regulation of myoblast fusion	2.86834	0.0567932	5	11	2018	12750	-1.2457	2.86834	1.2457
GO:0098760	response to interleukin-7	2.86834	0.0567932	5	11	2018	12750	-1.2457	2.86834	1.2457
GO:0098761	cellular response to interleukin-7	2.86834	0.0567932	5	11	2018	12750	-1.2457	2.86834	1.2457
GO:0000188	inactivation of MAPK activity	2.86834	0.0567932	5	11	2018	12750	-1.2457	2.86834	1.2457
GO:1903975	regulation of glial cell migration	2.86834	0.0567932	5	11	2018	12750	-1.2457	2.86834	1.2457
GO:1905244	regulation of modification of synaptic structure	2.86834	0.0567932	5	11	2018	12750	-1.2457	2.86834	1.2457
GO:0030038	contractile actin filament bundle assembly	2.86834	0.0567932	5	11	2018	12750	-1.2457	2.86834	1.2457
GO:0004551	nucleotide diphosphatase activity	2.86834	0.0567932	5	11	2018	12750	-1.2457	2.86834	1.2457
GO:0005847	mRNA cleavage and polyadenylation specificity factor complex	2.86834	0.0567932	5	11	2018	12750	-1.2457	2.86834	1.2457
GO:0006379	mRNA cleavage	2.86834	0.0567932	5	11	2018	12750	-1.2457	2.86834	1.2457
GO:0034694	response to prostaglandin	2.86834	0.0567932	5	11	2018	12750	-1.2457	2.86834	1.2457
GO:0090545	CHD-type complex	2.86834	0.0567932	5	11	2018	12750	-1.2457	2.86834	1.2457
GO:0022610	biological adhesion	2.86468	0.0570011	98	517	1925	12244	-1.24412	2.86468	1.24412
GO:0016556	mRNA modification	2.86305	0.0570945	6	15	2017	12746	-1.24341	2.86305	1.24341
GO:0043371	negative regulation of CD4-positive, alpha-beta T cell differentiation	2.86305	0.0570945	6	15	2017	12746	-1.24341	2.86305	1.24341
GO:0044788	modulation by host of viral process	2.86305	0.0570945	6	15	2017	12746	-1.24341	2.86305	1.24341
GO:0000469	cleavage involved in rRNA processing	2.86305	0.0570945	6	15	2017	12746	-1.24341	2.86305	1.24341
GO:0032743	positive regulation of interleukin-2 production	2.86305	0.0570945	6	15	2017	12746	-1.24341	2.86305	1.24341
GO:0008347	glial cell migration	2.86305	0.0570945	6	15	2017	12746	-1.24341	2.86305	1.24341
GO:0044267	cellular protein metabolic process	2.86115	0.057203	337	1947	1686	10814	-1.24258	2.86115	1.24258
GO:0005938	cell cortex	2.85984	0.0572778	27	118	1996	12643	-1.24201	2.85984	1.24201
GO:0033554	cellular response to stress	2.85674	0.057456	186	1036	1837	11725	-1.24066	2.85674	1.24066
GO:0016101	diterpenoid metabolic process	2.85502	0.0575545	9	28	2014	12733	-1.23992	2.85502	1.23992
GO:0045104	intermediate filament cytoskeleton organization	2.85502	0.0575545	9	28	2014	12733	-1.23992	2.85502	1.23992
GO:0072676	lymphocyte migration	2.85502	0.0575545	9	28	2014	12733	-1.23992	2.85502	1.23992
GO:0032101	regulation of response to external stimulus	2.84774	0.0579755	112	599	1911	12162	-1.23676	2.84774	1.23676
GO:0000785	chromatin	2.84703	0.0580163	65	328	1958	12433	-1.23645	2.84703	1.23645
GO:0045454	cell redox homeostasis	2.84597	0.0580777	12	42	2011	12719	-1.23599	2.84597	1.23599
GO:0042118	endothelial cell activation	2.84012	0.0584187	3	4	2020	12757	-1.23345	2.84012	1.23345
GO:0042588	zymogen granule	2.84012	0.0584187	3	4	2020	12757	-1.23345	2.84012	1.23345
GO:0043219	lateral loop	2.84012	0.0584187	3	4	2020	12757	-1.23345	2.84012	1.23345
GO:0043633	polyadenylation-dependent RNA catabolic process	2.84012	0.0584187	3	4	2020	12757	-1.23345	2.84012	1.23345
GO:0019388	galactose catabolic process	2.84012	0.0584187	3	4	2020	12757	-1.23345	2.84012	1.23345
GO:0045180	basal cortex	2.84012	0.0584187	3	4	2020	12757	-1.23345	2.84012	1.23345
GO:0045254	pyruvate dehydrogenase complex	2.84012	0.0584187	3	4	2020	12757	-1.23345	2.84012	1.23345
GO:0070761	pre-snoRNP complex	2.84012	0.0584187	3	4	2020	12757	-1.23345	2.84012	1.23345
GO:0070995	NADPH oxidation	2.84012	0.0584187	3	4	2020	12757	-1.23345	2.84012	1.23345
GO:0045625	regulation of T-helper 1 cell differentiation	2.84012	0.0584187	3	4	2020	12757	-1.23345	2.84012	1.23345
GO:0045657	positive regulation of monocyte differentiation	2.84012	0.0584187	3	4	2020	12757	-1.23345	2.84012	1.23345
GO:0045915	positive regulation of catecholamine metabolic process	2.84012	0.0584187	3	4	2020	12757	-1.23345	2.84012	1.23345
GO:0045964	positive regulation of dopamine metabolic process	2.84012	0.0584187	3	4	2020	12757	-1.23345	2.84012	1.23345
GO:0106049	regulation of cellular response to osmotic stress	2.84012	0.0584187	3	4	2020	12757	-1.23345	2.84012	1.23345
GO:1900040	regulation of interleukin-2 secretion	2.84012	0.0584187	3	4	2020	12757	-1.23345	2.84012	1.23345
GO:0097345	mitochondrial outer membrane permeabilization	2.84012	0.0584187	3	4	2020	12757	-1.23345	2.84012	1.23345
GO:1902177	positive regulation of oxidative stress-induced intrinsic apoptotic signaling pathway	2.84012	0.0584187	3	4	2020	12757	-1.23345	2.84012	1.23345
GO:0048387	negative regulation of retinoic acid receptor signaling pathway	2.84012	0.0584187	3	4	2020	12757	-1.23345	2.84012	1.23345
GO:0098712	L-glutamate import across plasma membrane	2.84012	0.0584187	3	4	2020	12757	-1.23345	2.84012	1.23345
GO:0048842	positive regulation of axon extension involved in axon guidance	2.84012	0.0584187	3	4	2020	12757	-1.23345	2.84012	1.23345
GO:1905709	negative regulation of membrane permeability	2.84012	0.0584187	3	4	2020	12757	-1.23345	2.84012	1.23345
GO:0004679	AMP-activated protein kinase activity	2.84012	0.0584187	3	4	2020	12757	-1.23345	2.84012	1.23345
GO:0005138	interleukin-6 receptor binding	2.84012	0.0584187	3	4	2020	12757	-1.23345	2.84012	1.23345
GO:0031419	cobalamin binding	2.84012	0.0584187	3	4	2020	12757	-1.23345	2.84012	1.23345
GO:0031628	opioid receptor binding	2.84012	0.0584187	3	4	2020	12757	-1.23345	2.84012	1.23345
GO:0007194	negative regulation of adenylate cyclase activity	2.84012	0.0584187	3	4	2020	12757	-1.23345	2.84012	1.23345
GO:0010519	negative regulation of phospholipase activity	2.84012	0.0584187	3	4	2020	12757	-1.23345	2.84012	1.23345
GO:0035251	UDP-glucosyltransferase activity	2.84012	0.0584187	3	4	2020	12757	-1.23345	2.84012	1.23345
GO:0060712	spongiotrophoblast layer development	2.84012	0.0584187	3	4	2020	12757	-1.23345	2.84012	1.23345
GO:0060754	positive regulation of mast cell chemotaxis	2.84012	0.0584187	3	4	2020	12757	-1.23345	2.84012	1.23345
GO:0061133	endopeptidase activator activity	2.84012	0.0584187	3	4	2020	12757	-1.23345	2.84012	1.23345
GO:0035791	platelet-derived growth factor receptor-beta signaling pathway	2.84012	0.0584187	3	4	2020	12757	-1.23345	2.84012	1.23345
GO:0090309	positive regulation of methylation-dependent chromatin silencing	2.84012	0.0584187	3	4	2020	12757	-1.23345	2.84012	1.23345
GO:0090400	stress-induced premature senescence	2.84012	0.0584187	3	4	2020	12757	-1.23345	2.84012	1.23345
GO:0000302	response to reactive oxygen species	2.83963	0.058447	26	113	1997	12648	-1.23324	2.83963	1.23324
GO:0014069	postsynaptic density	2.83646	0.0586331	52	255	1971	12506	-1.23186	2.83646	1.23186
GO:0044449	contractile fiber part	2.83344	0.0588103	29	129	1994	12632	-1.23055	2.83344	1.23055
GO:0071219	cellular response to molecule of bacterial origin	2.83298	0.0588371	21	87	2002	12674	-1.23035	2.83298	1.23035
GO:0051017	actin filament bundle assembly	2.82231	0.0594685	13	47	2010	12714	-1.22571	2.82231	1.22571
GO:0006942	regulation of striated muscle contraction	2.82231	0.0594685	13	47	2010	12714	-1.22571	2.82231	1.22571
GO:0016032	viral process	2.82101	0.0595457	20	82	2003	12679	-1.22515	2.82101	1.22515
GO:0044403	symbiont process	2.82101	0.0595457	20	82	2003	12679	-1.22515	2.82101	1.22515
GO:0046822	regulation of nucleocytoplasmic transport	2.82101	0.0595457	20	82	2003	12679	-1.22515	2.82101	1.22515
GO:0051301	cell division	2.81853	0.0596938	64	323	1959	12438	-1.22407	2.81853	1.22407
GO:0005126	cytokine receptor binding	2.81651	0.0598143	36	167	1987	12594	-1.22319	2.81651	1.22319
GO:0009615	response to virus	2.81392	0.0599697	31	140	1992	12621	-1.22207	2.81392	1.22207
GO:1902494	catalytic complex	2.80762	0.0603483	187	1044	1836	11717	-1.21933	2.80762	1.21933
GO:1903035	negative regulation of response to wounding	2.80752	0.0603546	14	52	2009	12709	-1.21929	2.80752	1.21929
GO:0034284	response to monosaccharide	2.80752	0.0603546	14	52	2009	12709	-1.21929	2.80752	1.21929
GO:0071216	cellular response to biotic stimulus	2.80133	0.0607294	24	103	1999	12658	-1.2166	2.80133	1.2166
GO:0043230	extracellular organelle	2.79951	0.0608396	15	57	2008	12704	-1.21581	2.79951	1.21581
GO:0046683	response to organophosphorus	2.79951	0.0608396	15	57	2008	12704	-1.21581	2.79951	1.21581
GO:0044295	axonal growth cone	2.79414	0.0611675	10	33	2013	12728	-1.21348	2.79414	1.21348
GO:0001944	vasculature development	2.79414	0.0611675	10	33	2013	12728	-1.21348	2.79414	1.21348
GO:0008038	neuron recognition	2.79414	0.0611675	10	33	2013	12728	-1.21348	2.79414	1.21348
GO:0010524	positive regulation of calcium ion transport into cytosol	2.79414	0.0611675	10	33	2013	12728	-1.21348	2.79414	1.21348
GO:0051100	negative regulation of binding	2.78912	0.0614753	27	119	1996	12642	-1.2113	2.78912	1.2113
GO:0071320	cellular response to cAMP	2.78123	0.0619623	8	24	2015	12737	-1.20787	2.78123	1.20787
GO:2001024	negative regulation of response to drug	2.78123	0.0619623	8	24	2015	12737	-1.20787	2.78123	1.20787
GO:2001258	negative regulation of cation channel activity	2.78123	0.0619623	8	24	2015	12737	-1.20787	2.78123	1.20787
GO:0001656	metanephros development	2.78123	0.0619623	8	24	2015	12737	-1.20787	2.78123	1.20787
GO:0007044	cell-substrate junction assembly	2.78123	0.0619623	8	24	2015	12737	-1.20787	2.78123	1.20787
GO:0008536	Ran GTPase binding	2.78123	0.0619623	8	24	2015	12737	-1.20787	2.78123	1.20787
GO:0006468	protein phosphorylation	2.7765	0.0622558	96	508	1927	12253	-1.20582	2.7765	1.20582
GO:1903706	regulation of hemopoiesis	2.7703	0.0626432	53	262	1970	12499	-1.20313	2.7703	1.20313
GO:0097746	regulation of blood vessel diameter	2.76659	0.0628759	22	93	2001	12668	-1.20152	2.76659	1.20152
GO:0032434	regulation of proteasomal ubiquitin-dependent protein catabolic process	2.76659	0.0628759	22	93	2001	12668	-1.20152	2.76659	1.20152
GO:0035296	regulation of tube diameter	2.76659	0.0628759	22	93	2001	12668	-1.20152	2.76659	1.20152
GO:0055114	oxidation-reduction process	2.76393	0.0630438	98	520	1925	12241	-1.20036	2.76393	1.20036
GO:0051094	positive regulation of developmental process	2.75937	0.0633319	188	1052	1835	11709	-1.19838	2.75937	1.19838
GO:0104004	cellular response to environmental stimulus	2.75775	0.0634341	36	168	1987	12593	-1.19768	2.75775	1.19768
GO:0071214	cellular response to abiotic stimulus	2.75775	0.0634341	36	168	1987	12593	-1.19768	2.75775	1.19768
GO:0016667	oxidoreductase activity, acting on a sulfur group of donors	2.75346	0.0637071	11	38	2012	12723	-1.19581	2.75346	1.19581
GO:0050433	regulation of catecholamine secretion	2.75346	0.0637071	11	38	2012	12723	-1.19581	2.75346	1.19581
GO:0032210	regulation of telomere maintenance via telomerase	2.75346	0.0637071	11	38	2012	12723	-1.19581	2.75346	1.19581
GO:0061001	regulation of dendritic spine morphogenesis	2.75346	0.0637071	11	38	2012	12723	-1.19581	2.75346	1.19581
GO:0061045	negative regulation of wound healing	2.75346	0.0637071	11	38	2012	12723	-1.19581	2.75346	1.19581
GO:0035264	multicellular organism growth	2.75094	0.0638679	21	88	2002	12673	-1.19472	2.75094	1.19472
GO:2001242	regulation of intrinsic apoptotic signaling pathway	2.74286	0.0643862	28	125	1995	12636	-1.19121	2.74286	1.19121
GO:0030426	growth cone	2.73832	0.0646792	33	152	1990	12609	-1.18924	2.73832	1.18924
GO:1900006	positive regulation of dendrite development	2.7367	0.0647839	20	83	2003	12678	-1.18853	2.7367	1.18853
GO:0005856	cytoskeleton	2.73422	0.0649445	192	1077	1831	11684	-1.18746	2.73422	1.18746
GO:0098978	glutamatergic synapse	2.72976	0.0652351	75	388	1948	12373	-1.18552	2.72976	1.18552
GO:1903078	positive regulation of protein localization to plasma membrane	2.72684	0.0654256	12	43	2011	12718	-1.18425	2.72684	1.18425
GO:0030512	negative regulation of transforming growth factor beta receptor signaling pathway	2.72684	0.0654256	12	43	2011	12718	-1.18425	2.72684	1.18425
GO:0009898	cytoplasmic side of plasma membrane	2.72684	0.0654256	12	43	2011	12718	-1.18425	2.72684	1.18425
GO:1904018	positive regulation of vasculature development	2.72492	0.0655514	30	136	1993	12625	-1.18342	2.72492	1.18342
GO:0009100	glycoprotein metabolic process	2.72413	0.0656034	19	78	2004	12683	-1.18307	2.72413	1.18307
GO:0031400	negative regulation of protein modification process	2.72097	0.0658112	80	417	1943	12344	-1.1817	2.72097	1.1817
GO:0071514	genetic imprinting	2.71525	0.0661884	7	20	2016	12741	-1.17922	2.71525	1.17922
GO:0000175	3'-5'-exoribonuclease activity	2.71525	0.0661884	7	20	2016	12741	-1.17922	2.71525	1.17922
GO:1904467	regulation of tumor necrosis factor secretion	2.71525	0.0661884	7	20	2016	12741	-1.17922	2.71525	1.17922
GO:0003148	outflow tract septum morphogenesis	2.71525	0.0661884	7	20	2016	12741	-1.17922	2.71525	1.17922
GO:0031638	zymogen activation	2.71525	0.0661884	7	20	2016	12741	-1.17922	2.71525	1.17922
GO:0031670	cellular response to nutrient	2.71525	0.0661884	7	20	2016	12741	-1.17922	2.71525	1.17922
GO:0004402	histone acetyltransferase activity	2.71041	0.0665097	13	48	2010	12713	-1.17712	2.71041	1.17712
GO:0031060	regulation of histone methylation	2.71041	0.0665097	13	48	2010	12713	-1.17712	2.71041	1.17712
GO:0032410	negative regulation of transporter activity	2.71041	0.0665097	13	48	2010	12713	-1.17712	2.71041	1.17712
GO:0008637	apoptotic mitochondrial changes	2.71041	0.0665097	13	48	2010	12713	-1.17712	2.71041	1.17712
GO:0034332	adherens junction organization	2.71041	0.0665097	13	48	2010	12713	-1.17712	2.71041	1.17712
GO:0061572	actin filament bundle organization	2.71041	0.0665097	13	48	2010	12713	-1.17712	2.71041	1.17712
GO:0015807	L-amino acid transport	2.70846	0.0666391	9	29	2014	12732	-1.17627	2.70846	1.17627
GO:0016860	intramolecular oxidoreductase activity	2.70846	0.0666391	9	29	2014	12732	-1.17627	2.70846	1.17627
GO:0045103	intermediate filament-based process	2.70846	0.0666391	9	29	2014	12732	-1.17627	2.70846	1.17627
GO:1900087	positive regulation of G1/S transition of mitotic cell cycle	2.70846	0.0666391	9	29	2014	12732	-1.17627	2.70846	1.17627
GO:0001974	blood vessel remodeling	2.70846	0.0666391	9	29	2014	12732	-1.17627	2.70846	1.17627
GO:0032965	regulation of collagen biosynthetic process	2.70846	0.0666391	9	29	2014	12732	-1.17627	2.70846	1.17627
GO:0090317	negative regulation of intracellular protein transport	2.70846	0.0666391	9	29	2014	12732	-1.17627	2.70846	1.17627
GO:0016567	protein ubiquitination	2.70582	0.0668155	63	320	1960	12441	-1.17512	2.70582	1.17512
GO:0043535	regulation of blood vessel endothelial cell migration	2.7054	0.0668439	17	68	2006	12693	-1.17494	2.7054	1.17494
GO:0045638	negative regulation of myeloid cell differentiation	2.7054	0.0668439	17	68	2006	12693	-1.17494	2.7054	1.17494
GO:0031345	negative regulation of cell projection organization	2.7044	0.0669105	34	158	1989	12603	-1.17451	2.7044	1.17451
GO:0098739	import across plasma membrane	2.70159	0.067099	14	53	2009	12708	-1.17328	2.70159	1.17328
GO:0032465	regulation of cytokinesis	2.70159	0.067099	14	53	2009	12708	-1.17328	2.70159	1.17328
GO:0006633	fatty acid biosynthetic process	2.70018	0.0671936	16	63	2007	12698	-1.17267	2.70018	1.17267
GO:0048771	tissue remodeling	2.6986	0.0672998	15	58	2008	12703	-1.17199	2.6986	1.17199
GO:1903578	regulation of ATP metabolic process	2.6986	0.0672998	15	58	2008	12703	-1.17199	2.6986	1.17199
GO:0071241	cellular response to inorganic substance	2.69722	0.0673929	26	115	1997	12646	-1.17139	2.69722	1.17139
GO:0003779	actin binding	2.68934	0.0679258	58	292	1965	12469	-1.16797	2.68934	1.16797
GO:0044419	interspecies interaction between organisms	2.67781	0.0687135	33	153	1990	12608	-1.16296	2.67781	1.16296
GO:0051607	defense response to virus	2.67507	0.0689019	25	110	1998	12651	-1.16177	2.67507	1.16177
GO:0008360	regulation of cell shape	2.67507	0.0689019	25	110	1998	12651	-1.16177	2.67507	1.16177
GO:0035257	nuclear hormone receptor binding	2.67507	0.0689019	25	110	1998	12651	-1.16177	2.67507	1.16177
GO:0044087	regulation of cellular component biogenesis	2.66754	0.0694229	128	699	1895	12062	-1.1585	2.66754	1.1585
GO:0048670	regulation of collateral sprouting	2.66265	0.0697631	6	16	2017	12745	-1.15637	2.66265	1.15637
GO:0098827	endoplasmic reticulum subcompartment	2.66265	0.0697631	6	16	2017	12745	-1.15637	2.66265	1.15637
GO:1903579	negative regulation of ATP metabolic process	2.66265	0.0697631	6	16	2017	12745	-1.15637	2.66265	1.15637
GO:1905208	negative regulation of cardiocyte differentiation	2.66265	0.0697631	6	16	2017	12745	-1.15637	2.66265	1.15637
GO:0007549	dosage compensation	2.66265	0.0697631	6	16	2017	12745	-1.15637	2.66265	1.15637
GO:0033233	regulation of protein sumoylation	2.66265	0.0697631	6	16	2017	12745	-1.15637	2.66265	1.15637
GO:0034405	response to fluid shear stress	2.66265	0.0697631	6	16	2017	12745	-1.15637	2.66265	1.15637
GO:0010485	H4 histone acetyltransferase activity	2.66265	0.0697631	6	16	2017	12745	-1.15637	2.66265	1.15637
GO:0035024	negative regulation of Rho protein signal transduction	2.66265	0.0697631	6	16	2017	12745	-1.15637	2.66265	1.15637
GO:0010833	telomere maintenance via telomere lengthening	2.66265	0.0697631	6	16	2017	12745	-1.15637	2.66265	1.15637
GO:0035561	regulation of chromatin binding	2.66265	0.0697631	6	16	2017	12745	-1.15637	2.66265	1.15637
GO:0043248	proteasome assembly	2.66144	0.0698475	4	8	2019	12753	-1.15585	2.66144	1.15585
GO:0070202	regulation of establishment of protein localization to chromosome	2.66144	0.0698475	4	8	2019	12753	-1.15585	2.66144	1.15585
[truncated: 10,404 more rows]

## Sheet: gliosis upregulated in vitro
Gene symbol	Transcript ID	Total counts	P-value (ATP vs. Control)	FDR step up (ATP vs. Control)	Ratio (ATP vs. Control)	Fold change (ATP vs. Control)	LSMean(ATP) (ATP vs. Control)	LSMean(Control) (ATP vs. Control)
[truncated: 59 more rows]

[truncated: 1 more sheets: gliosis downregulated in vitro]
