# Supplementary material for: A novel P2X2‐dependent purinergic mechanism of enteric gliosis in intestinal inflammation
Source: EMBO Mol Med. 2020 Dec 17;13(1):e12724. doi: 10.15252/emmm.202012724 (PMC7799361; doi:10.15252/emmm.202012724)
Supplement: Supplementary file 4 — Dataset EV2 [file EMMM-13-e12724-s004.xlsx]

## Sheet: Data_explanation
					Dataset EV2
			Source	Figures	Software	Output
			mouse ME	3B-C-D-E	all analysis is done by Partek	Gliosis panel and overall significant gene changes
			naive and IM3h, IM24h of POI mice	EV3C		gliosis up and down in vivo
			RNA from manipulated mice or naive controls		pipeline from Lexogen for mRNA analysis	GO-enrichment scores

## Sheet: gliosis
Gene symbol	Transcript ID	Total counts	P-value (IM3h vs. naive)	FDR step up (IM3h vs. naive)	Ratio (IM3h vs. naive)	Fold change (IM3h vs. naive)	LSMean(IM3h) (IM3h vs. naive)	LSMean(naive) (IM3h vs. naive)	P-value (IM24h vs. naive)	FDR step up (IM24h vs. naive)	Ratio (IM24h vs. naive)	Fold change (IM24h vs. naive)	LSMean(IM24h) (IM24h vs. naive)	LSMean(naive) (IM24h vs. naive)	P-value (IM3h vs. IM24h)	FDR step up (IM3h vs. IM24h)	Ratio (IM3h vs. IM24h)	Fold change (IM3h vs. IM24h)	LSMean(IM3h) (IM3h vs. IM24h)	LSMean(IM24h) (IM3h vs. IM24h)	P-value (IM24h vs. IM3h)	FDR step up (IM24h vs. IM3h)	Ratio (IM24h vs. IM3h)	Fold change (IM24h vs. IM3h)	LSMean(IM24h) (IM24h vs. IM3h)	LSMean(IM3h) (IM24h vs. IM3h)
Adamts4	NM_172845	404.282	6.10784e-10	5.57096e-06	42.9246	42.9246	99.8132	2.32531	2.12961e-08	2.44231e-05	14.0292	14.0292	32.6223	2.32531	7.34504e-05	0.00105171	3.05966	3.05966	99.8132	32.6223	7.34504e-05	0.00105171	0.326834	-3.05966	32.6223	99.8132
Adamts5	NM_011782	108.835	0.797202	0.864239	0.952852	-1.04948	12.6881	13.3159	0.133703	0.23123	0.771581	-1.29604	10.2743	13.3159	0.201712	0.278971	1.23493	1.23493	12.6881	10.2743	0.201712	0.278971	0.80976	-1.23493	10.2743	12.6881
Amigo2	NM_001164602	43.23	0.455704	0.592217	1.22035	1.22035	5.42328	4.44402	0.935425	0.957469	1.02221	1.02221	4.54272	4.44402	0.504213	0.583991	1.19384	1.19384	5.42328	4.54272	0.504213	0.583991	0.837635	-1.19384	4.54272	5.42328
Amigo2	NM_001164563	24.9617	0.488137	0.620443	1.22036	1.22036	3.13148	2.56604	0.940086	0.960384	1.02221	1.02221	2.62303	2.56604	0.534937	0.613422	1.19384	1.19384	3.13148	2.62303	0.534937	0.613422	0.837633	-1.19384	2.62303	3.13148
Anxa2	NM_007585	1152.53	0.0284803	0.0892064	1.61221	1.61221	101.885	63.1959	5.74447e-05	0.00145611	3.46692	3.46692	219.095	63.1959	0.00251921	0.00924843	0.465027	-2.15041	101.885	219.095	0.00251921	0.00924843	2.15041	2.15041	219.095	101.885
Anxa3	NM_013470	239.478	0.326919	0.470876	0.70485	-1.41874	9.47792	13.4467	0.000166926	0.00270432	4.23161	4.23161	56.9013	13.4467	4.16665e-05	0.000789311	0.166568	-6.00356	9.47792	56.9013	4.16665e-05	0.000789311	6.00356	6.00356	56.9013	9.47792
Asns	NM_012055	140.984	0.0853552	0.185363	1.48407	1.48407	11.8967	8.01625	0.00023302	0.0032673	3.37835	3.37835	27.0817	8.01625	0.00472465	0.0144998	0.439288	-2.27641	11.8967	27.0817	0.00472465	0.0144998	2.27641	2.27641	27.0817	11.8967
Astn1	NM_007495	27.0283	0.265365	0.406448	0.780793	-1.28075	2.26238	2.89754	0.230717	0.347711	1.32854	1.32854	3.8495	2.89754	0.033347	0.0652699	0.587707	-1.70153	2.26238	3.8495	0.033347	0.0652699	1.70153	1.70153	3.8495	2.26238
Astn1	NM_001205204	22.9618	0.279305	0.422048	0.780793	-1.28075	1.92201	2.46161	0.244239	0.362523	1.32853	1.32853	3.27033	2.46161	0.0379509	0.072386	0.587712	-1.70152	1.92201	3.27033	0.0379509	0.072386	1.70152	1.70152	3.27033	1.92201
B2m	NM_009735	7043.36	0.0422937	0.115318	1.34598	1.34598	843.539	626.712	0.0230788	0.0652212	1.40022	1.40022	877.535	626.712	0.734721	0.788741	0.961259	-1.0403	843.539	877.535	0.734721	0.788741	1.0403	1.0403	877.535	843.539
C1ra	NM_023143	267.914	0.042611	0.115878	0.570994	-1.75133	12.5533	21.985	0.00116523	0.00871153	2.49108	2.49108	54.7664	21.985	4.20403e-05	0.000790417	0.229215	-4.36271	12.5533	54.7664	4.20403e-05	0.000790417	4.36271	4.36271	54.7664	12.5533
C3	NM_009778	894.327	1.32101e-05	0.000741475	0.155711	-6.42216	27.3074	175.373	0.0300397	0.0780459	0.544148	-1.83773	95.4288	175.373	0.000368669	0.00256298	0.286155	-3.49461	27.3074	95.4288	0.000368669	0.00256298	3.49461	3.49461	95.4288	27.3074
C4b	NM_009780	216.897	0.00651892	0.0345632	0.522961	-1.91219	11.7824	22.5301	0.0161359	0.0504477	1.68604	1.68604	37.9866	22.5301	7.86515e-05	0.00108942	0.310172	-3.22402	11.7824	37.9866	7.86515e-05	0.00108942	3.22402	3.22402	37.9866	11.7824
Ccl2	NM_011333	708.31	2.29472e-07	8.39098e-05	143.112	143.112	184.053	1.28608	2.8722e-06	0.00027722	39.4723	39.4723	50.7644	1.28608	0.0201751	0.0438762	3.62563	3.62563	184.053	50.7644	0.0201751	0.0438762	0.275814	-3.62563	50.7644	184.053
Ccl7	NM_013654	317.646	1.7034e-06	0.000217296	34.1198	34.1198	43.2859	1.26864	7.55496e-07	0.000142193	48.341	48.341	61.3276	1.26864	0.412514	0.497395	0.705816	-1.4168	43.2859	61.3276	0.412514	0.497395	1.4168	1.4168	61.3276	43.2859
Ccna2	NM_009828	47.6552	0.522275	0.648479	1.07662	1.07662	3.88887	3.61211	0.00512104	0.0228685	2.32111	2.32111	8.3841	3.61211	0.0161194	0.0368042	0.463838	-2.15592	3.88887	8.3841	0.0161194	0.0368042	2.15592	2.15592	8.3841	3.88887
Cd109	NM_153098	50.4737	0.966048	0.978764	0.978972	-1.02148	4.95233	5.05871	0.0846393	0.164412	1.34689	1.34689	6.81352	5.05871	0.0786818	0.129541	0.726839	-1.37582	4.95233	6.81352	0.0786818	0.129541	1.37582	1.37582	6.81352	4.95233
Cd14	NM_009841	60.846	7.95039e-05	0.00234641	5.47796	5.47796	10.9105	1.99171	0.000742698	0.00652615	3.70525	3.70525	7.37978	1.99171	0.153652	0.222577	1.47843	1.47843	10.9105	7.37978	0.153652	0.222577	0.676393	-1.47843	7.37978	10.9105
Cd24a	NM_009846	1148.42	0.000261804	0.00488825	2.76196	2.76196	165.72	60.001	0.000524667	0.00527908	2.61807	2.61807	157.087	60.001	0.651719	0.718956	1.05496	1.05496	165.72	157.087	0.651719	0.718956	0.947904	-1.05496	157.087	165.72
Cd44	NM_001039151	1363.77	1.82805e-06	0.000228406	5.77646	5.77646	220.951	38.2502	4.27359e-06	0.000337484	5.10816	5.10816	195.388	38.2502	0.427774	0.511869	1.13083	1.13083	220.951	195.388	0.427774	0.511869	0.884306	-1.13083	195.388	220.951
Cd44	NM_001177787	55.8714	7.51087e-06	0.000535797	5.77656	5.77656	9.05213	1.56705	1.70509e-05	0.000723355	5.1081	5.1081	8.00462	1.56705	0.493825	0.574	1.13086	1.13086	9.05213	8.00462	0.493825	0.574	0.88428	-1.13086	8.00462	9.05213
Cd44	NM_001177786	19.5342	3.17786e-05	0.00131161	5.77686	5.77686	3.1653	0.547927	6.94388e-05	0.00162398	5.10683	5.10683	2.79817	0.547927	0.558538	0.634978	1.1312	1.1312	3.1653	2.79817	0.558538	0.634978	0.884015	-1.1312	2.79817	3.1653
Cd68	NR_110993	148.072	0.0291889	0.0905552	1.9218	1.9218	5.63805	2.93374	2.1013e-06	0.000225482	13.9022	13.9022	40.7855	2.93374	3.63809e-05	0.000738961	0.138237	-7.23397	5.63805	40.7855	3.63809e-05	0.000738961	7.23397	7.23397	40.7855	5.63805
Cela1	NM_033612	37.378	0.348585	0.493243	0.731013	-1.36796	2.6314	3.59967	0.113485	0.20402	1.73023	1.73023	6.22827	3.59967	0.0212101	0.0457021	0.422494	-2.3669	2.6314	6.22827	0.0212101	0.0457021	2.3669	2.3669	6.22827	2.6314
Clcf1	NM_019952	61.8118	0.0481871	0.126102	1.43411	1.43411	7.54163	5.25875	0.030729	0.0792651	1.48392	1.48392	7.80355	5.25875	0.800206	0.844022	0.966436	-1.03473	7.54163	7.80355	0.800206	0.844022	1.03473	1.03473	7.80355	7.54163
Cntn1	NM_007727	77.5364	0.0376661	0.10685	0.628947	-1.58996	7.38421	11.7406	0.0125761	0.0421716	0.572432	-1.74693	6.72069	11.7406	0.543112	0.621117	1.09873	1.09873	7.38421	6.72069	0.543112	0.621117	0.910144	-1.09873	6.72069	7.38421
Cntn1	NM_001159648	110.012	0.0474503	0.124743	0.628968	-1.58991	11.2562	17.8962	0.00115504	0.00865596	0.420096	-2.38041	7.51814	17.8962	0.0530812	0.0945521	1.4972	1.4972	11.2562	7.51814	0.0530812	0.0945521	0.667913	-1.4972	7.51814	11.2562
Cntn1	NM_001358051	38.7698	0.0685044	0.159854	0.628968	-1.58991	3.96683	6.30689	0.00230256	0.0136065	0.420104	-2.38036	2.64955	6.30689	0.0756889	0.125531	1.49717	1.49717	3.96683	2.64955	0.0756889	0.125531	0.667926	-1.49717	2.64955	3.96683
Cntn1	NM_001159647	31.6603	0.0749884	0.169299	0.628954	-1.58994	3.23936	5.15039	0.002745	0.0152351	0.420101	-2.38038	2.16369	5.15039	0.0826148	0.134884	1.49715	1.49715	3.23936	2.16369	0.0826148	0.134884	0.667937	-1.49715	2.16369	3.23936
Col12a1	NM_001290308	163.516	0.783226	0.854215	1.04281	1.04281	15.5358	14.8979	0.0312013	0.0801089	1.61577	1.61577	24.0716	14.8979	0.0508643	0.0913888	0.645398	-1.54943	15.5358	24.0716	0.0508643	0.0913888	1.54943	1.54943	24.0716	15.5358
Col5a1	NM_015734	448.132	0.256663	0.397255	0.820657	-1.21854	29.6019	36.0709	0.000286137	0.00372304	2.32055	2.32055	83.7044	36.0709	5.4086e-05	0.000893647	0.353648	-2.82767	29.6019	83.7044	5.4086e-05	0.000893647	2.82767	2.82767	83.7044	29.6019
Col5a2	NM_007737	499.56	0.000359207	0.00594614	0.485019	-2.06178	23.1648	47.7607	0.000491604	0.00506945	2.00153	2.00153	95.5945	47.7607	9.78546e-07	0.000181917	0.242324	-4.12671	23.1648	95.5945	9.78546e-07	0.000181917	4.12671	4.12671	95.5945	23.1648
Col6a1	NM_009933	676.819	0.00478507	0.0283139	0.637161	-1.56946	45.5546	71.4963	0.00701389	0.0281947	1.51834	1.51834	108.555	71.4963	3.33121e-05	0.000717448	0.419644	-2.38297	45.5546	108.555	3.33121e-05	0.000717448	2.38297	2.38297	108.555	45.5546
Col6a2	NM_146007	662.291	0.0380714	0.107507	0.64879	-1.54133	42.2762	65.1616	0.0104441	0.0369441	1.73915	1.73915	113.326	65.1616	0.000228762	0.00196103	0.373049	-2.68061	42.2762	113.326	0.000228762	0.00196103	2.68061	2.68061	113.326	42.2762
Col6a2	NM_001347207	42.8132	0.220627	0.356671	0.702473	-1.42354	3.07885	4.38287	0.102853	0.190049	1.55363	1.55363	6.80937	4.38287	0.0108948	0.0273638	0.452149	-2.21166	3.07885	6.80937	0.0108948	0.0273638	2.21166	2.21166	6.80937	3.07885
Cp	NM_007752	98.7849	0.225506	0.362461	1.50376	1.50376	10.5895	7.042	0.073975	0.148121	2.17223	2.17223	15.2968	7.042	0.500784	0.580507	0.692265	-1.44453	10.5895	15.2968	0.500784	0.580507	1.44453	1.44453	15.2968	10.5895
Ctsb	NM_007798	2464.09	0.334998	0.479296	1.15484	1.15484	165.164	143.018	5.91499e-06	0.000404325	3.58821	3.58821	513.18	143.018	1.8905e-05	0.000562586	0.321843	-3.1071	165.164	513.18	1.8905e-05	0.000562586	3.1071	3.1071	513.18	165.164
Cxcl1	NM_008176	101.99	6.16868e-09	1.87548e-05	134.722	134.722	31.028	0.230311	4.95112e-06	0.000364187	11.8895	11.8895	2.73828	0.230311	5.64954e-06	0.000336437	11.3312	11.3312	31.028	2.73828	5.64954e-06	0.000336437	0.0882519	-11.3312	2.73828	31.028
Dcn	NM_007833	3159.51	6.34778e-05	0.00202206	0.491286	-2.03548	248.807	506.441	0.000652674	0.00601925	0.588261	-1.69992	297.92	506.441	0.134118	0.199834	0.835149	-1.19739	248.807	297.92	0.134118	0.199834	1.19739	1.19739	297.92	248.807
Dcn	NM_001190451	574.059	0.000406783	0.00641915	0.442058	-2.26215	45.1624	102.164	0.00036139	0.00430038	0.430939	-2.32051	44.0265	102.164	0.938605	0.954246	1.0258	1.0258	45.1624	44.0265	0.938605	0.954246	0.974849	-1.0258	44.0265	45.1624
Dpysl3	NM_001291455	35.9246	0.16697	0.293556	0.658124	-1.51947	2.53858	3.8573	0.238315	0.355961	1.44634	1.44634	5.57898	3.8573	0.020221	0.0439395	0.455026	-2.19768	2.53858	5.57898	0.020221	0.0439395	2.19768	2.19768	5.57898	2.53858
Dpysl3	NM_001136086	335.57	0.270041	0.411639	0.780653	-1.28098	24.9742	31.9914	0.053521	0.117193	1.71581	1.71581	54.8911	31.9914	0.00706337	0.019585	0.454977	-2.19791	24.9742	54.8911	0.00706337	0.019585	2.19791	2.19791	54.8911	24.9742
Dpysl3	NM_009468	416.792	0.367862	0.51124	0.85543	-1.169	35.999	42.083	0.0526349	0.115835	1.44592	1.44592	60.8487	42.083	0.0102281	0.0260951	0.591616	-1.69029	35.999	60.8487	0.0102281	0.0260951	1.69029	1.69029	60.8487	35.999
Ecm1	NM_001252653	206.765	0.0945431	0.199636	0.764721	-1.30767	14.1601	18.5167	0.000872197	0.00720263	1.95741	1.95741	36.2448	18.5167	6.10895e-05	0.000955742	0.39068	-2.55964	14.1601	36.2448	6.10895e-05	0.000955742	2.55964	2.55964	36.2448	14.1601
Ecm1	NM_001355070	206.765	0.0945431	0.199636	0.764721	-1.30767	14.1601	18.5167	0.000872197	0.00720263	1.95741	1.95741	36.2448	18.5167	6.10895e-05	0.000955742	0.39068	-2.55964	14.1601	36.2448	6.10895e-05	0.000955742	2.55964	2.55964	36.2448	14.1601
Ecm1	NM_007899	191.357	0.0963807	0.201996	0.76471	-1.30769	13.1045	17.1365	0.0009134	0.00743248	1.95749	1.95749	33.5445	17.1365	6.44838e-05	0.000982203	0.390658	-2.55978	13.1045	33.5445	6.44838e-05	0.000982203	2.55978	2.55978	33.5445	13.1045
Emp1	NM_010128	323.317	1.64167e-06	0.000215343	5.70097	5.70097	74.7153	13.1057	0.0378847	0.0919111	1.52235	1.52235	19.9514	13.1057	2.21641e-05	0.00060077	3.74486	3.74486	74.7153	19.9514	2.21641e-05	0.00060077	0.267033	-3.74486	19.9514	74.7153
Emp1	NM_001288628	45.5793	8.08306e-06	0.000556419	5.70078	5.70078	10.5328	1.84761	0.0719881	0.14517	1.52232	1.52232	2.81265	1.84761	9.67111e-05	0.00121034	3.74481	3.74481	10.5328	2.81265	9.67111e-05	0.00121034	0.267036	-3.74481	2.81265	10.5328
Emp1	NM_001288627	144.761	4.24358e-05	0.00157021	6.43467	6.43467	33.6111	5.22343	0.0366485	0.0897855	1.80325	1.80325	9.41914	5.22343	0.00135596	0.00598572	3.56838	3.56838	33.6111	9.41914	0.00135596	0.00598572	0.280239	-3.56838	9.41914	33.6111
Epha4	NM_007936	281.662	0.367571	0.510952	0.837906	-1.19345	34.1302	40.7327	0.00161481	0.0107938	0.467055	-2.14108	19.0244	40.7327	0.0078799	0.0212861	1.79402	1.79402	34.1302	19.0244	0.0078799	0.0212861	0.557407	-1.79402	19.0244	34.1302
Fbln5	NM_001361987	45.9531	0.00968106	0.0445923	0.489977	-2.04091	3.21481	6.56114	0.406188	0.527568	0.844634	-1.18394	5.54176	6.56114	0.0437574	0.0811201	0.580106	-1.72382	3.21481	5.54176	0.0437574	0.0811201	1.72382	1.72382	5.54176	3.21481
Fbln5	NM_011812	14.8887	0.0231715	0.0776699	0.489988	-2.04087	1.0416	2.12577	0.482324	0.599561	0.844637	-1.18394	1.79551	2.12577	0.0812277	0.133069	0.580117	-1.72379	1.0416	1.79551	0.0812277	0.133069	1.72379	1.72379	1.79551	1.0416
Fen1	NM_001271615	25.0476	0.410736	0.551654	1.67881	1.67881	1.90786	1.13644	0.0141717	0.045853	4.66801	4.66801	5.3049	1.13644	0.0627446	0.108123	0.359641	-2.78055	1.90786	5.3049	0.0627446	0.108123	2.78055	2.78055	5.3049	1.90786
Fgl2	NM_008013	746.027	0.0204803	0.0718639	1.41298	1.41298	96.9118	68.5867	0.189346	0.299597	1.21273	1.21273	83.1772	68.5867	0.213453	0.292175	1.16512	1.16512	96.9118	83.1772	0.213453	0.292175	0.858277	-1.16512	83.1772	96.9118
Fkbp5	NM_010220	306.54	1.07878e-05	0.000659585	4.38946	4.38946	34.8751	7.9452	7.71689e-07	0.000142193	7.47114	7.47114	59.3597	7.9452	0.0274167	0.0557752	0.587522	-1.70206	34.8751	59.3597	0.0274167	0.0557752	1.70206	1.70206	59.3597	34.8751
Flnc	NM_001081185	323.908	0.00683951	0.0356475	2.05727	2.05727	29.1699	14.179	3.5259e-05	0.00110515	4.55747	4.55747	64.6203	14.179	0.00529737	0.0157181	0.451405	-2.21531	29.1699	64.6203	0.00529737	0.0157181	2.21531	2.21531	64.6203	29.1699
Flnc	NM_001311074	947.727	0.00736675	0.0371971	1.92102	1.92102	81.1573	42.247	1.90108e-05	0.000782835	4.55664	4.55664	192.505	42.247	0.00212605	0.0081973	0.421586	-2.37199	81.1573	192.505	0.00212605	0.0081973	2.37199	2.37199	192.505	81.1573
Gadd45b	NM_008655	343.487	1.79005e-07	7.77295e-05	20.5112	20.5112	96.667	4.71289	0.00179044	0.0115738	2.78298	2.78298	13.1159	4.71289	9.62947e-06	0.000413577	7.37021	7.37021	96.667	13.1159	9.62947e-06	0.000413577	0.135681	-7.37021	13.1159	96.667
Gap43	NM_008083	359.153	0.170632	0.297977	0.775885	-1.28885	31.3454	40.3995	0.274814	0.394644	1.18745	1.18745	47.9726	40.3995	0.0246029	0.0512219	0.653402	-1.53045	31.3454	47.9726	0.0246029	0.0512219	1.53045	1.53045	47.9726	31.3454
Gcnt2	NM_133219	85.5657	3.77953e-05	0.00145456	66.1149	66.1149	17.9898	0.272098	0.000221267	0.00316825	37.7071	37.7071	10.2601	0.272098	0.221037	0.300279	1.75338	1.75338	17.9898	10.2601	0.221037	0.300279	0.570327	-1.75338	10.2601	17.9898
Gcnt2	NM_008105	61.9151	0.108901	0.219432	1.57679	1.57679	11.0862	7.03086	0.00113532	0.00856513	0.358605	-2.78859	2.5213	7.03086	8.55492e-05	0.00114665	4.39702	4.39702	11.0862	2.5213	8.55492e-05	0.00114665	0.227427	-4.39702	2.5213	11.0862
Gcnt2	NM_023887	376.607	0.144492	0.266379	1.31374	1.31374	48.6682	37.0454	0.87288	0.91344	1.07496	1.07496	39.8222	37.0454	0.186637	0.261212	1.22214	1.22214	48.6682	39.8222	0.186637	0.261212	0.818238	-1.22214	39.8222	48.6682
Gdf15	NM_001330687	26.8281	4.42482e-06	0.000396628	10.9912	10.9912	5.00295	0.455177	2.06552e-05	0.000833609	7.65546	7.65546	3.48459	0.455177	0.204982	0.282624	1.43574	1.43574	5.00295	3.48459	0.204982	0.282624	0.696507	-1.43574	3.48459	5.00295
Gfap	NM_010277	117.877	7.69903e-05	0.00230239	4.05885	4.05885	11.3422	2.79445	1.76365e-06	0.000204921	9.00201	9.00201	25.1557	2.79445	0.00789591	0.0213142	0.450882	-2.21787	11.3422	25.1557	0.00789591	0.0213142	2.21787	2.21787	25.1557	11.3422
Gfap	NM_001131020	60.1479	0.0103901	0.0466838	2.44421	2.44421	10.5902	4.33279	0.825093	0.880866	1.18313	1.18313	5.12627	4.33279	0.0154244	0.0355897	2.06587	2.06587	10.5902	5.12627	0.0154244	0.0355897	0.484057	-2.06587	5.12627	10.5902
Ggta1	NM_010283	36.7266	0.405327	0.546851	0.796682	-1.25521	2.93529	3.68439	0.613065	0.711873	1.52604	1.52604	5.62251	3.68439	0.193917	0.269889	0.52206	-1.91549	2.93529	5.62251	0.193917	0.269889	1.91549	1.91549	5.62251	2.93529
Ggta1	NM_001145821	51.7199	0.765252	0.841911	0.969597	-1.03136	5.81126	5.99348	0.811081	0.870748	0.906854	-1.10271	5.43521	5.99348	0.592793	0.666075	1.06919	1.06919	5.81126	5.43521	0.592793	0.666075	0.935289	-1.06919	5.43521	5.81126
Ggta1	NM_001308300	26.9748	0.770777	0.845847	1.26556	1.26556	3.91234	3.09138	0.144322	0.244494	0.643043	-1.55511	1.98789	3.09138	0.0886935	0.142714	1.96808	1.96808	3.91234	1.98789	0.0886935	0.142714	0.508109	-1.96808	1.98789	3.91234
Gja1	NM_010288	1214.62	0.00356893	0.0234058	0.687452	-1.45465	110.436	160.645	0.0909761	0.173706	0.83283	-1.20073	133.79	160.645	0.0884549	0.142456	0.825441	-1.21147	110.436	133.79	0.0884549	0.142456	1.21147	1.21147	133.79	110.436
Gsr	NM_010344	60.3399	0.197739	0.330023	1.46936	1.46936	7.80844	5.31418	0.449696	0.569361	1.31548	1.31548	6.99069	5.31418	0.567572	0.643124	1.11698	1.11698	7.80844	6.99069	0.567572	0.643124	0.895273	-1.11698	6.99069	7.80844
H2-D1	NM_010380	1285.52	0.0036083	0.0235586	1.71009	1.71009	161.872	94.6573	0.00172496	0.0112743	1.81683	1.81683	171.977	94.6573	0.665839	0.730908	0.941246	-1.06242	161.872	171.977	0.665839	0.730908	1.06242	1.06242	171.977	161.872
H2-K1	NM_001347346	1146.69	0.000894615	0.0101934	1.88896	1.88896	138.96	73.5647	8.09622e-05	0.00177727	2.30686	2.30686	169.703	73.5647	0.129996	0.194903	0.818843	-1.22124	138.96	169.703	0.129996	0.194903	1.22124	1.22124	169.703	138.96
H2-K1	NM_001001892	872.403	0.00430294	0.0264558	1.87078	1.87078	104.845	56.0435	0.000394882	0.00451627	2.31806	2.31806	129.912	56.0435	0.166282	0.237527	0.807044	-1.23909	104.845	129.912	0.166282	0.237527	1.23909	1.23909	129.912	104.845
Hgf	NM_001289460	27.2967	0.0469463	0.123864	0.412814	-2.4224	1.99895	4.84225	0.0409465	0.0971817	0.466247	-2.14478	2.25769	4.84225	0.938384	0.954127	0.885397	-1.12944	1.99895	2.25769	0.938384	0.954127	1.12944	1.12944	2.25769	1.99895
Hmga1	NM_001166542	26.0308	0.000179619	0.00383932	8.04838	8.04838	4.15335	0.516049	0.000253721	0.00345339	7.76582	7.76582	4.00754	0.516049	0.815457	0.856542	1.03639	1.03639	4.15335	4.00754	0.815457	0.856542	0.964892	-1.03639	4.00754	4.15335
Hmga1	NM_001166541	24.5259	0.000185659	0.00391538	8.04864	8.04864	3.9133	0.486206	0.000262119	0.00352364	7.7658	7.7658	3.77578	0.486206	0.816128	0.856951	1.03642	1.03642	3.9133	3.77578	0.816128	0.856951	0.964858	-1.03642	3.77578	3.9133
Hmox1	NM_010442	195.509	9.7259e-07	0.000171661	41.3492	41.3492	49.0712	1.18675	5.89061e-05	0.00148012	12.5652	12.5652	14.9118	1.18675	0.00387699	0.012609	3.29076	3.29076	49.0712	14.9118	0.00387699	0.012609	0.303881	-3.29076	14.9118	49.0712
Hspb1	NM_013560	13018.8	0.0478773	0.125449	1.80192	1.80192	924.4	513.009	0.000127471	0.00231279	5.65719	5.65719	2902.19	513.009	0.00409813	0.0131316	0.318518	-3.13954	924.4	2902.19	0.00409813	0.0131316	3.13954	3.13954	2902.19	924.4
Hspb6	NR_157095	2667.14	0.120194	0.234751	0.696061	-1.43665	230.386	330.986	0.673226	0.763955	0.989995	-1.01011	327.674	330.986	0.235666	0.31643	0.703096	-1.42228	230.386	327.674	0.235666	0.31643	1.42228	1.42228	327.674	230.386
Hspb6	NM_001012401	526.957	0.165734	0.292023	0.727289	-1.37497	46.9149	64.5065	0.718167	0.800391	0.995725	-1.00429	64.2308	64.5065	0.288045	0.371895	0.730412	-1.36909	46.9149	64.2308	0.288045	0.371895	1.36909	1.36909	64.2308	46.9149
Icam1	NM_010493	188.859	1.08539e-08	2.35436e-05	19.448	19.448	50.2089	2.5817	1.5384e-05	0.000678801	3.93629	3.93629	10.1623	2.5817	5.19756e-06	0.000334647	4.94068	4.94068	50.2089	10.1623	5.19756e-06	0.000334647	0.202401	-4.94068	10.1623	50.2089
Igfbp3	NM_008343	38.991	0.0419624	0.114782	2.241	2.241	4.73685	2.11372	0.0178311	0.0542939	2.90787	2.90787	6.14643	2.11372	0.633544	0.702902	0.770666	-1.29758	4.73685	6.14643	0.633544	0.702902	1.29758	1.29758	6.14643	4.73685
Il11	NM_001290423	23.7622	8.33885e-05	0.00240676	12.546	12.546	5.53539	0.441208	0.00663939	0.027156	4.4064	4.4064	1.94414	0.441208	0.0170867	0.0384573	2.84722	2.84722	5.53539	1.94414	0.0170867	0.0384573	0.35122	-2.84722	1.94414	5.53539
Il13ra1	NM_133990	552.72	0.126245	0.242518	1.33358	1.33358	57.3379	42.9956	0.00663756	0.027156	1.95152	1.95152	83.9067	42.9956	0.115848	0.177857	0.683353	-1.46337	57.3379	83.9067	0.115848	0.177857	1.46337	1.46337	83.9067	57.3379
Il6ra	NM_001310676	117.88	0.00165106	0.0148149	2.28146	2.28146	15.043	6.59361	0.000653927	0.00602776	2.67785	2.67785	17.6567	6.59361	0.572648	0.647749	0.851974	-1.17375	15.043	17.6567	0.572648	0.647749	1.17375	1.17375	17.6567	15.043
Il6ra	NM_010559	112.865	0.00168767	0.0150182	2.28123	2.28123	14.4023	6.31342	0.000669138	0.00612723	2.67778	2.67778	16.9059	6.31342	0.573543	0.64848	0.85191	-1.17383	14.4023	16.9059	0.573543	0.64848	1.17383	1.17383	16.9059	14.4023
Itgb5	NM_010580	149.947	0.0111443	0.0487646	0.560607	-1.78378	11.9067	21.239	0.236492	0.35402	0.792721	-1.26148	16.8366	21.239	0.0972747	0.153824	0.707193	-1.41404	11.9067	16.8366	0.0972747	0.153824	1.41404	1.41404	16.8366	11.9067
Itgb5	NM_001145884	121.521	0.161115	0.286822	0.78676	-1.27103	11.7705	14.9607	0.643899	0.739068	0.920792	-1.08602	13.7757	14.9607	0.325205	0.41046	0.854439	-1.17036	11.7705	13.7757	0.325205	0.41046	1.17036	1.17036	13.7757	11.7705
Jam2	NM_023844	244.765	0.0204167	0.0717612	0.625649	-1.59834	20.6232	32.9628	0.36763	0.490004	0.849518	-1.17714	28.0025	32.9628	0.102612	0.160853	0.736475	-1.35782	20.6232	28.0025	0.102612	0.160853	1.35782	1.35782	28.0025	20.6232
Klf5	NM_009769	217.149	4.17363e-05	0.00155696	3.24884	3.24884	47.0498	14.482	0.17284	0.279609	0.74929	-1.3346	10.8512	14.482	7.25332e-06	0.000369595	4.3359	4.3359	47.0498	10.8512	7.25332e-06	0.000369595	0.230633	-4.3359	10.8512	47.0498
Lamp1	NM_001317353	880.504	0.240928	0.379534	0.85713	-1.16668	78.9259	92.0815	0.0365417	0.0896132	1.33028	1.33028	122.494	92.0815	0.00422944	0.013432	0.644326	-1.55201	78.9259	122.494	0.00422944	0.013432	1.55201	1.55201	122.494	78.9259
Lamp1	NM_010684	953.629	0.331105	0.475517	0.883632	-1.13169	86.9077	98.3529	0.0241365	0.0673032	1.34837	1.34837	132.616	98.3529	0.00413069	0.0132034	0.655336	-1.52594	86.9077	132.616	0.00413069	0.0132034	1.52594	1.52594	132.616	86.9077
Lamp2	NM_010685	722.927	0.00245377	0.0187197	1.63592	1.63592	87.4486	53.4554	0.000448441	0.00481422	1.87206	1.87206	100.072	53.4554	0.308972	0.39398	0.873859	-1.14435	87.4486	100.072	0.308972	0.39398	1.14435	1.14435	100.072	87.4486
Lamp2	NM_001017959	89.5181	0.0278615	0.0879316	1.55933	1.55933	11.2328	7.20362	0.0339901	0.0850196	1.58295	1.58295	11.4029	7.20362	0.911284	0.933493	0.985079	-1.01515	11.2328	11.4029	0.911284	0.933493	1.01515	1.01515	11.4029	11.2328
Lamp2	NM_001290485	28.0378	0.834494	0.892161	1.09038	1.09038	2.91292	2.67148	0.27161	0.3913	1.40803	1.40803	3.76153	2.67148	0.365287	0.451186	0.774398	-1.29133	2.91292	3.76153	0.365287	0.451186	1.29133	1.29133	3.76153	2.91292
Lgals1	NM_008495	2312.14	0.402258	0.544277	0.863239	-1.15843	154.467	178.939	7.8736e-05	0.0017452	2.44391	2.44391	437.309	178.939	2.55611e-05	0.000645232	0.353221	-2.83109	154.467	437.309	2.55611e-05	0.000645232	2.83109	2.83109	437.309	154.467
Lgals3	NM_010705	372.66	0.00907512	0.042833	2.1922	2.1922	21.9624	10.0185	3.63705e-06	0.000308591	9.20692	9.20692	92.2392	10.0185	0.000183922	0.00173929	0.238103	-4.19986	21.9624	92.2392	0.000183922	0.00173929	4.19986	4.19986	92.2392	21.9624
Lgals3	NM_001145953	147.058	0.0573932	0.141885	1.7484	1.7484	8.49313	4.85767	4.27946e-05	0.00123009	7.34274	7.34274	35.6686	4.85767	0.000904409	0.00449543	0.238112	-4.1997	8.49313	35.6686	0.000904409	0.00449543	4.1997	4.1997	35.6686	8.49313
Ltbp4	NM_001113549	169.542	0.00918984	0.0431619	0.52928	-1.88936	14.8816	28.1167	0.00261065	0.0147532	0.480698	-2.08031	13.5156	28.1167	0.476262	0.557708	1.10107	1.10107	14.8816	13.5156	0.476262	0.557708	0.908211	-1.10107	13.5156	14.8816
Ltbp4	NM_175641	25.2536	0.0353239	0.10238	0.561871	-1.77977	2.28251	4.06235	0.0120552	0.040868	0.510301	-1.95963	2.07302	4.06235	0.551155	0.628481	1.10106	1.10106	2.28251	2.07302	0.551155	0.628481	0.908217	-1.10106	2.07302	2.28251
Mcm2	NM_008564	60.1842	0.0323949	0.0964498	0.644286	-1.5521	1.7165	2.66418	1.52529e-06	0.000192827	5.88575	5.88575	15.6807	2.66418	1.71167e-07	0.000123443	0.109466	-9.1353	1.7165	15.6807	1.71167e-07	0.000123443	9.1353	9.1353	15.6807	1.7165
Myl9	NM_172118	17004.2	0.444221	0.582147	0.812947	-1.23009	1962.84	2414.47	0.0137568	0.044877	0.534588	-1.8706	1290.75	2414.47	0.0548524	0.0969531	1.5207	1.5207	1962.84	1290.75	0.0548524	0.0969531	0.657592	-1.5207	1290.75	1962.84
Nav2	NM_001111016	224.276	0.1747	0.303108	1.24255	1.24255	24.672	19.856	0.0276211	0.0735889	1.5225	1.5225	30.2306	19.856	0.295453	0.379856	0.816125	-1.2253	24.672	30.2306	0.295453	0.379856	1.2253	1.2253	30.2306	24.672
Nav2	NM_175272	86.2872	0.763206	0.840268	0.853068	-1.17224	8.82399	10.3438	0.985774	0.99088	0.927566	-1.07809	9.59458	10.3438	0.749745	0.801503	0.919684	-1.08733	8.82399	9.59458	0.749745	0.801503	1.08733	1.08733	9.59458	8.82399
Nes	NM_016701	155.182	8.3124e-07	0.000159436	5.37704	5.37704	28.5449	5.30867	2.11725e-05	0.000845517	3.36691	3.36691	17.8738	5.30867	0.0116661	0.0287935	1.59703	1.59703	28.5449	17.8738	0.0116661	0.0287935	0.626164	-1.59703	17.8738	28.5449
Neto2	NM_001357287	14.9519	0.170662	0.297997	1.64426	1.64426	2.78678	1.69485	0.00331069	0.0171378	0.296382	-3.37403	0.502323	1.69485	0.000321165	0.0023681	5.54777	5.54777	2.78678	0.502323	0.000321165	0.0023681	0.180252	-5.54777	0.502323	2.78678
Neto2	NM_001081324	31.2878	0.814183	0.876944	1.06262	1.06262	4.69796	4.42109	0.000839962	0.00703193	0.296357	-3.37431	1.31022	4.42109	0.000577354	0.00335096	3.58562	3.58562	4.69796	1.31022	0.000577354	0.00335096	0.278892	-3.58562	1.31022	4.69796
Neto2	NM_001357288	15.3313	0.953154	0.970877	0.979524	-1.0209	2.3217	2.37023	0.00100298	0.0079034	0.176567	-5.66356	0.418506	2.37023	0.000911811	0.00452237	5.54759	5.54759	2.3217	0.418506	0.000911811	0.00452237	0.180259	-5.54759	0.418506	2.3217
Nfasc	NM_001160316	34.0019	0.00232057	0.0180828	0.510322	-1.95955	2.6633	5.21886	0.0311551	0.0800154	0.66141	-1.51192	3.45181	5.21886	0.16081	0.231111	0.771568	-1.29606	2.6633	3.45181	0.16081	0.231111	1.29606	1.29606	3.45181	2.6633
Nfasc	NM_001160317	12.6767	0.0117108	0.0501748	0.510331	-1.95951	0.99295	1.9457	0.0856904	0.165888	0.661413	-1.51191	1.28691	1.9457	0.275346	0.358647	0.771577	-1.29605	0.99295	1.28691	0.275346	0.358647	1.29605	1.29605	1.28691	0.99295
Nfasc	NM_001160318	12.6859	0.721426	0.808351	1.14332	1.14332	1.72375	1.50767	0.305139	0.426148	0.661431	-1.51187	0.997222	1.50767	0.492025	0.572273	1.72856	1.72856	1.72375	0.997222	0.492025	0.572273	0.578518	-1.72856	0.997222	1.72375
Nfatc2	NM_001291173	12.6611	0.939158	0.960515	0.983661	-1.01661	0.919293	0.934563	0.036107	0.0888534	2.53222	2.53222	2.36652	0.934563	0.0315171	0.0623777	0.388457	-2.57428	0.919293	2.36652	0.0315171	0.0623777	2.57428	2.57428	2.36652	0.919293
Olfml3	NM_133859	312.631	0.618938	0.72829	0.923069	-1.08334	17.2797	18.7198	1.75546e-06	0.000204921	3.64378	3.64378	68.2109	18.7198	1.06866e-06	0.000183911	0.253327	-3.94746	17.2797	68.2109	1.06866e-06	0.000183911	3.94746	3.94746	68.2109	17.2797
Osmr	NM_001310469	86.8279	9.70455e-08	6.6756e-05	7.77999	7.77999	15.1499	1.94729	3.53331e-07	0.000104742	6.08304	6.08304	11.8454	1.94729	0.141016	0.207771	1.27896	1.27896	15.1499	11.8454	0.141016	0.207771	0.781883	-1.27896	11.8454	15.1499
Osmr	NM_011019	84.2374	1.02259e-07	6.6756e-05	7.78173	7.78173	14.6995	1.88897	3.72358e-07	0.000106134	6.08304	6.08304	11.4907	1.88897	0.142664	0.209775	1.27925	1.27925	14.6995	11.4907	0.142664	0.209775	0.781709	-1.27925	11.4907	14.6995
Prim1	NM_008921	16.6779	0.132344	0.250075	0.514564	-1.94339	0.589811	1.14623	0.00459954	0.0213173	3.33549	3.33549	3.82325	1.14623	0.000337459	0.00242934	0.154269	-6.48217	0.589811	3.82325	0.000337459	0.00242934	6.48217	6.48217	3.82325	0.589811
Psmb8	NM_010724	225.284	0.0761316	0.171266	1.34272	1.34272	17.1498	12.7725	3.89474e-06	0.000318457	3.5367	3.5367	45.1725	12.7725	3.83094e-05	0.000756206	0.379652	-2.63399	17.1498	45.1725	3.83094e-05	0.000756206	2.63399	2.63399	45.1725	17.1498
Psmb9	NM_013585	18.5457	0.00915952	0.0430417	0.296725	-3.37012	0.846348	2.8523	0.594394	0.69636	0.870619	-1.14861	2.48326	2.8523	0.0238791	0.0500865	0.340821	-2.93409	0.846348	2.48326	0.0238791	0.0500865	2.93409	2.93409	2.48326	0.846348
Ptgs2	NM_011198	262.439	6.88727e-07	0.000147809	5.77093	5.77093	50.634	8.77396	3.27107e-05	0.00106845	3.19945	3.19945	28.0718	8.77396	0.00447344	0.0139662	1.80373	1.80373	50.634	28.0718	0.00447344	0.0139662	0.554407	-1.80373	28.0718	50.634
Ptx3	NM_008987	90.0108	4.16133e-07	0.000111634	112.799	112.799	23.7013	0.21012	1.14675e-05	0.000576284	28.9935	28.9935	6.09212	0.21012	0.00752705	0.0205398	3.89049	3.89049	23.7013	6.09212	0.00752705	0.0205398	0.257037	-3.89049	6.09212	23.7013
Pvr	NM_027514	353.151	5.41438e-08	4.93846e-05	10.3618	10.3618	73.8017	7.12248	1.91834e-06	0.000214689	5.16571	5.16571	36.7927	7.12248	0.00165751	0.00686252	2.00588	2.00588	73.8017	36.7927	0.00165751	0.00686252	0.498534	-2.00588	36.7927	73.8017
Rfc3	NM_027009	29.1214	0.0285232	0.0892487	0.627833	-1.59278	1.22856	1.95683	5.13349e-05	0.00135521	3.3328	3.3328	6.52173	1.95683	2.72161e-06	0.000266922	0.18838	-5.30841	1.22856	6.52173	2.72161e-06	0.000266922	5.30841	5.30841	6.52173	1.22856
S100a10	NM_009112	1162.41	0.00128062	0.0126963	2.0367	2.0367	139.598	68.5412	0.000158843	0.00263813	2.6164	2.6164	179.331	68.5412	0.196247	0.272592	0.778436	-1.28463	139.598	179.331	0.196247	0.272592	1.28463	1.28463	179.331	139.598
S1pr3	NM_010101	160.795	0.958521	0.973971	0.982724	-1.01758	17.2119	17.5145	0.560653	0.667456	1.0775	1.0775	18.8719	17.5145	0.527079	0.605705	0.912038	-1.09644	17.2119	18.8719	0.527079	0.605705	1.09644	1.09644	18.8719	17.2119
Serpina3n	NM_009252	956.392	4.05763e-07	0.000111634	12.5984	12.5984	41.2297	3.27261	1.89342e-09	7.20012e-06	83.8154	83.8154	274.295	3.27261	9.70012e-06	0.00041454	0.150312	-6.65285	41.2297	274.295	9.70012e-06	0.00041454	6.65285	6.65285	274.295	41.2297
Serping1	NM_009776	1079.57	0.010994	0.0484192	0.602071	-1.66093	77.3302	128.44	0.242569	0.360749	1.19967	1.19967	154.086	128.44	0.00136213	0.00600485	0.501864	-1.99257	77.3302	154.086	0.00136213	0.00600485	1.99257	1.99257	154.086	77.3302
Slc1a3	NM_148938	40.9312	0.990046	0.994363	0.923435	-1.08291	2.9986	3.24723	0.0248022	0.0684548	2.27822	2.27822	7.3979	3.24723	0.0253619	0.0525084	0.405332	-2.46711	2.9986	7.3979	0.0253619	0.0525084	2.46711	2.46711	7.3979	2.9986
Sphk1	NM_011451	224.176	5.75752e-06	0.000460721	31.9049	31.9049	57.7118	1.80887	0.000543323	0.0054042	8.40553	8.40553	15.2045	1.80887	0.00537757	0.0158759	3.7957	3.7957	57.7118	15.2045	0.00537757	0.0158759	0.263456	-3.7957	15.2045	57.7118
Srgn	NM_011157	190.071	0.00114947	0.0118622	4.78921	4.78921	12.9989	2.7142	1.45961e-05	0.000653496	17.5536	17.5536	47.6438	2.7142	0.00966733	0.0249507	0.272834	-3.66523	12.9989	47.6438	0.00966733	0.0249507	3.66523	3.66523	47.6438	12.9989
Srxn1	NM_029688	617.588	1.37254e-06	0.000195609	5.5699	5.5699	125.955	22.6136	0.000375229	0.00437741	2.5336	2.5336	57.2938	22.6136	0.000812991	0.00420964	2.19841	2.19841	125.955	57.2938	0.000812991	0.00420964	0.454874	-2.19841	57.2938	125.955
Steap4	NM_054098	156.658	9.8078e-05	0.00268901	10.6015	10.6015	35.2197	3.32216	0.00237839	0.0138748	4.1171	4.1171	13.6776	3.32216	0.06028	0.104746	2.57499	2.57499	35.2197	13.6776	0.06028	0.104746	0.388352	-2.57499	13.6776	35.2197
Sulf2	NM_028072	69.9401	0.0239411	0.0792474	0.658376	-1.51889	3.94052	5.98521	0.000711068	0.00636238	2.23679	2.23679	13.3876	5.98521	1.88718e-05	0.000562586	0.29434	-3.39743	3.94052	13.3876	1.88718e-05	0.000562586	3.39743	3.39743	13.3876	3.94052
Sulf2	NM_001252579	66.4168	0.0248642	0.0815191	0.658375	-1.51889	3.74198	5.68365	0.000755396	0.00659643	2.23682	2.23682	12.7133	5.68365	2.03015e-05	0.000578724	0.294336	-3.39748	3.74198	12.7133	2.03015e-05	0.000578724	3.39748	3.39748	12.7133	3.74198
Tapbp	NM_009318	443.311	0.122617	0.237829	1.20148	1.20148	49.1743	40.928	0.00869261	0.0326344	1.40901	1.40901	57.6681	40.928	0.15314	0.222012	0.852712	-1.17273	49.1743	57.6681	0.15314	0.222012	1.17273	1.17273	57.6681	49.1743
Tapbp	NM_001025313	420.076	0.123669	0.239183	1.2015	1.2015	46.5973	38.7825	0.00885014	0.0330084	1.40902	1.40902	54.6455	38.7825	0.154369	0.223475	0.852721	-1.17272	46.5973	54.6455	0.154369	0.223475	1.17272	1.17272	54.6455	46.5973
Tapbpl	NM_145391	46.6845	0.00341633	0.02287	1.92008	1.92008	7.50235	3.90732	0.769947	0.839984	1.06258	1.06258	4.15183	3.90732	0.00568893	0.0165964	1.807	1.807	7.50235	4.15183	0.00568893	0.0165964	0.553404	-1.807	4.15183	7.50235
Tgfb1	NM_011577	38.9433	0.041721	0.11431	1.83501	1.83501	3.29896	1.79779	0.000250161	0.00342343	4.3856	4.3856	7.88437	1.79779	0.0106021	0.0267961	0.418418	-2.38996	3.29896	7.88437	0.0106021	0.0267961	2.38996	2.38996	7.88437	3.29896
Tgfbi	NM_009369	596.278	0.440228	0.578775	0.87742	-1.1397	23.8846	27.2214	1.54891e-06	0.000193528	5.42417	5.42417	147.653	27.2214	7.24555e-07	0.00016924	0.161761	-6.18196	23.8846	147.653	7.24555e-07	0.00016924	6.18196	6.18196	147.653	23.8846
Tgfbi	NR_155548	403.998	0.55465	0.67579	1.10761	1.10761	19.1947	17.3299	7.14268e-07	0.000142193	5.66314	5.66314	98.1415	17.3299	1.26635e-06	0.000197875	0.195582	-5.11294	19.1947	98.1415	1.26635e-06	0.000197875	5.11294	5.11294	98.1415	19.1947
Thbs1	NM_011580	901.706	1.41969e-08	2.35436e-05	14.689	14.689	225.981	15.3844	1.5682e-05	0.000684015	3.84825	3.84825	59.2029	15.3844	8.14806e-06	0.000387842	3.81706	3.81706	225.981	59.2029	8.14806e-06	0.000387842	0.261982	-3.81706	59.2029	225.981
Thbs1	NM_001313914	866.697	1.31115e-07	6.76889e-05	10.801	10.801	210.531	19.4918	0.000180345	0.00281184	3.02056	3.02056	58.8762	19.4918	3.65279e-05	0.000738961	3.57582	3.57582	210.531	58.8762	3.65279e-05	0.000738961	0.279656	-3.57582	58.8762	210.531
Thbs2	NM_011581	301.15	0.038418	0.108218	0.731672	-1.36673	27.3476	37.3768	0.805645	0.867104	0.954044	-1.04817	35.6591	37.3768	0.059317	0.103418	0.766916	-1.30392	27.3476	35.6591	0.059317	0.103418	1.30392	1.30392	35.6591	27.3476
Timp1	NM_001294280	359.179	0.00435918	0.0266578	8.47381	8.47381	8.4209	0.993757	4.72629e-05	0.0013084	111.005	111.005	110.312	0.993757	0.0124039	0.0302058	0.0763374	-13.0997	8.4209	110.312	0.0124039	0.0302058	13.0997	13.0997	110.312	8.4209
Tm4sf1	NM_001355130	312.834	0.000218872	0.00432896	2.28533	2.28533	43.154	18.8831	0.000335184	0.00408991	2.23697	2.23697	42.241	18.8831	0.77698	0.824529	1.02162	1.02162	43.154	42.241	0.77698	0.824529	0.978842	-1.02162	42.241	43.154
Tm4sf1	NM_008536	58.6554	0.000746315	0.00916169	2.28534	2.28534	8.09138	3.54056	0.00110382	0.00841674	2.2369	2.2369	7.91988	3.54056	0.809047	0.851476	1.02165	1.02165	8.09138	7.91988	0.809047	0.851476	0.978805	-1.02165	7.91988	8.09138
Tnc	NM_001369214	1892.49	0.000252198	0.00476253	2.64484	2.64484	211.051	79.7974	1.16561e-05	0.000576432	4.26054	4.26054	339.98	79.7974	0.0389573	0.0739807	0.620775	-1.61089	211.051	339.98	0.0389573	0.0739807	1.61089	1.61089	339.98	211.051
Tnfrsf12a	NM_001161746	135.106	2.9441e-06	0.000314072	23.7947	23.7947	36.2473	1.52333	0.00140834	0.00981292	4.76886	4.76886	7.26456	1.52333	0.000710237	0.00382705	4.98961	4.98961	36.2473	7.26456	0.000710237	0.00382705	0.200416	-4.98961	7.26456	36.2473
Tubb6	NM_026473	1808.63	0.000481659	0.0070641	2.56398	2.56398	212.977	83.065	4.87267e-05	0.00132469	3.69392	3.69392	306.836	83.065	0.133275	0.198871	0.694108	-1.4407	212.977	306.836	0.133275	0.198871	1.4407	1.4407	306.836	212.977
Vcan	NM_019389	38.2368	0.0105892	0.0472297	3.31287	3.31287	4.83688	1.46003	0.00431408	0.0203721	4.41684	4.41684	6.4487	1.46003	0.612683	0.683958	0.750055	-1.33324	4.83688	6.4487	0.612683	0.683958	1.33324	1.33324	6.4487	4.83688
Vcan	NM_001081249	14.5841	0.025704	0.0833438	2.1417	2.1417	2.13231	0.995617	0.147832	0.24883	1.74109	1.74109	1.73346	0.995617	0.323606	0.40864	1.23009	1.23009	2.13231	1.73346	0.323606	0.40864	0.812948	-1.23009	1.73346	2.13231
Vcan	NM_001134475	101.206	0.433545	0.572681	1.42203	1.42203	5.1619	3.62996	0.00037326	0.00437657	6.87158	6.87158	24.9435	3.62996	0.00132449	0.00589014	0.206944	-4.83223	5.1619	24.9435	0.00132449	0.00589014	4.83223	4.83223	24.9435	5.1619
Vcan	NM_001134474	12.8731	0.646343	0.75128	1.10612	1.10612	1.37344	1.24168	0.464707	0.583106	1.34973	1.34973	1.67593	1.24168	0.245227	0.326623	0.81951	-1.22024	1.37344	1.67593	0.245227	0.326623	1.22024	1.22024	1.67593	1.37344
Vgf	NM_001039385	148.889	0.000230305	0.00448849	5.52621	5.52621	24.6589	4.46216	0.000771733	0.00667304	4.59613	4.59613	20.5087	4.46216	0.440384	0.523866	1.20236	1.20236	24.6589	20.5087	0.440384	0.523866	0.831697	-1.20236	20.5087	24.6589
Vim	NM_011701	4695.43	0.0131943	0.0543687	1.50543	1.50543	360.332	239.354	1.4882e-06	0.000190594	4.03359	4.03359	965.456	239.354	4.16482e-05	0.000789311	0.373225	-2.67935	360.332	965.456	4.16482e-05	0.000789311	2.67935	2.67935	965.456	360.332
Wnt5a	NM_001256224	250.47	5.15407e-06	0.000430111	0.225523	-4.43415	11.1054	49.2428	0.00103009	0.00804059	0.469957	-2.12786	23.142	49.2428	0.00227327	0.00859816	0.47988	-2.08386	11.1054	23.142	0.00227327	0.00859816	2.08386	2.08386	23.142	11.1054

## Sheet: Overall gene changes
Gene symbol	Transcript ID	Total counts	P-value (IM3h vs. naive)	FDR step up (IM3h vs. naive)	Ratio (IM3h vs. naive)	Fold change (IM3h vs. naive)	LSMean(IM3h) (IM3h vs. naive)	LSMean(naive) (IM3h vs. naive)	P-value (IM24h vs. naive)	FDR step up (IM24h vs. naive)	Ratio (IM24h vs. naive)	Fold change (IM24h vs. naive)	LSMean(IM24h) (IM24h vs. naive)	LSMean(naive) (IM24h vs. naive)	P-value (IM3h vs. IM24h)	FDR step up (IM3h vs. IM24h)	Ratio (IM3h vs. IM24h)	Fold change (IM3h vs. IM24h)	LSMean(IM3h) (IM3h vs. IM24h)	LSMean(IM24h) (IM3h vs. IM24h)	P-value (IM24h vs. IM3h)	FDR step up (IM24h vs. IM3h)	Ratio (IM24h vs. IM3h)	Fold change (IM24h vs. IM3h)	LSMean(IM24h) (IM24h vs. IM3h)	LSMean(IM3h) (IM24h vs. IM3h)
1300002E11Rik	NR_037958	44.0793	0.00968977	0.044614	0.488444	-2.04732	1.62392	3.32468	0.000659267	0.00606167	2.93097	2.93097	9.74452	3.32468	9.70335e-06	0.00041454	0.16665	-6.00061	1.62392	9.74452	9.70335e-06	0.00041454	6.00061	6.00061	9.74452	1.62392
2610524H06Rik	NM_181075	29.1338	0.00127705	0.0126746	0.291387	-3.43187	0.850007	2.91711	0.0369883	0.0903267	2.03769	2.03769	5.94416	2.91711	4.07356e-05	0.000782614	0.142999	-6.99307	0.850007	5.94416	4.07356e-05	0.000782614	6.99307	6.99307	5.94416	0.850007
4833427F10Rik	NR_045459	34.9719	0.0254157	0.0827031	0.477601	-2.0938	1.56306	3.27272	0.0570537	0.122733	2.08435	2.08435	6.82151	3.27272	0.000700006	0.0037948	0.229137	-4.36421	1.56306	6.82151	0.000700006	0.0037948	4.36421	4.36421	6.82151	1.56306
4930511M06Rik	NR_015494	46.8705	0.00275206	0.0202188	0.206095	-4.85214	1.97765	9.59581	0.0482254	0.109202	0.422063	-2.36931	4.05004	9.59581	0.126791	0.19104	0.488303	-2.04791	1.97765	4.05004	0.126791	0.19104	2.04791	2.04791	4.05004	1.97765
9330136K24Rik	NR_131123	14.0953	0.00523082	0.0298656	0.400647	-2.49596	0.527432	1.31645	0.0197021	0.0585748	2.16837	2.16837	2.85455	1.31645	7.71697e-05	0.00107955	0.184769	-5.41216	0.527432	2.85455	7.71697e-05	0.00107955	5.41216	5.41216	2.85455	0.527432
AI413582	NM_001002895	90.7315	0.00171624	0.0151355	0.45984	-2.17467	3.88817	8.45548	0.00124596	0.00906253	2.11699	2.11699	17.9002	8.45548	4.87243e-06	0.000334647	0.217214	-4.60375	3.88817	17.9002	4.87243e-06	0.000334647	4.60375	4.60375	17.9002	3.88817
AI987944	NM_183167	73.1689	0.375307	0.518702	0.485334	-2.06044	1.75415	3.61432	0.0458517	0.105184	5.26272	5.26272	19.0212	3.61432	0.00913494	0.0238773	0.0922212	-10.8435	1.75415	19.0212	0.00913494	0.0238773	10.8435	10.8435	19.0212	1.75415
Aaas	NM_153416	45.645	0.00163261	0.0147428	0.476282	-2.0996	1.55793	3.27102	4.96717e-05	0.00132861	3.17516	3.17516	10.386	3.27102	5.35802e-07	0.000157065	0.150002	-6.66656	1.55793	10.386	5.35802e-07	0.000157065	6.66656	6.66656	10.386	1.55793
Aasdh	NM_173765	35.3352	0.000391131	0.00625438	0.213815	-4.67693	0.711815	3.32911	0.022574	0.0642625	2.32419	2.32419	7.73747	3.32911	1.14313e-05	0.00044202	0.0919958	-10.8701	0.711815	7.73747	1.14313e-05	0.00044202	10.8701	10.8701	7.73747	0.711815
Abcd3	NM_001355756	38.1004	0.0475804	0.124994	0.290574	-3.44146	1.07611	3.70338	0.487001	0.604139	2.13876	2.13876	7.92065	3.70338	0.0135609	0.0322947	0.135861	-7.36046	1.07611	7.92065	0.0135609	0.0322947	7.36046	7.36046	7.92065	1.07611
Abhd2	NM_018811	31.9516	0.000208765	0.00421425	4.53168	4.53168	6.29156	1.38835	0.0251472	0.0690507	2.13967	2.13967	2.97061	1.38835	0.0141654	0.0333617	2.11793	2.11793	6.29156	2.97061	0.0141654	0.0333617	0.472158	-2.11793	2.97061	6.29156
Ace2	NM_027286	142.844	0.127401	0.244097	2.04381	2.04381	29.7479	14.5551	0.00287904	0.0157218	0.227529	-4.39504	3.3117	14.5551	0.000216938	0.00189224	8.98264	8.98264	29.7479	3.3117	0.000216938	0.00189224	0.111326	-8.98264	3.3117	29.7479
Ace2	NM_001130513	17.8988	0.160964	0.286748	2.04371	2.04371	3.72739	1.82383	0.00515173	0.0229606	0.227564	-4.39436	0.415039	1.82383	0.000448841	0.00287997	8.9808	8.9808	3.72739	0.415039	0.000448841	0.00287997	0.111349	-8.9808	0.415039	3.72739
Actr1a	NM_001365070	130.738	0.154118	0.278497	0.494755	-2.0212	5.76944	11.6612	0.059463	0.126484	2.24237	2.24237	26.1488	11.6612	0.00415412	0.0132648	0.220639	-4.53229	5.76944	26.1488	0.00415412	0.0132648	4.53229	4.53229	26.1488	5.76944
Adam8	NM_001291066	31.0701	2.50831e-05	0.00113259	20.5699	20.5699	1.91184	0.0929434	8.03714e-07	0.000146396	89.8603	89.8603	8.35192	0.0929434	0.00861064	0.0227976	0.22891	-4.36853	1.91184	8.35192	0.00861064	0.0227976	4.36853	4.36853	8.35192	1.91184
Adamts10	NM_001329147	23.0822	0.0105293	0.0471003	0.177961	-5.6192	0.378816	2.12865	0.337998	0.459892	2.43658	2.43658	5.18661	2.12865	0.00191649	0.00760344	0.0730374	-13.6916	0.378816	5.18661	0.00191649	0.00760344	13.6916	13.6916	5.18661	0.378816
Adamts4	NM_172845	404.282	6.10784e-10	5.57096e-06	42.9246	42.9246	99.8132	2.32531	2.12961e-08	2.44231e-05	14.0292	14.0292	32.6223	2.32531	7.34504e-05	0.00105171	3.05966	3.05966	99.8132	32.6223	7.34504e-05	0.00105171	0.326834	-3.05966	32.6223	99.8132
Adnp	NM_009628	22.4184	0.0174088	0.0643736	0.139396	-7.17383	0.719126	5.15889	0.212211	0.326708	0.309133	-3.23486	1.59478	5.15889	0.165005	0.236043	0.450924	-2.21767	0.719126	1.59478	0.165005	0.236043	2.21767	2.21767	1.59478	0.719126
Adra2b	NM_009633	36.2198	8.02602e-06	0.000556012	0.117354	-8.52122	0.88146	7.51111	0.0176083	0.0538312	0.490035	-2.04067	3.6807	7.51111	0.000304588	0.00230327	0.239481	-4.17569	0.88146	3.6807	0.000304588	0.00230327	4.17569	4.17569	3.6807	0.88146
Adrb3	NM_013462	150.072	5.57795e-06	0.000452235	0.1354	-7.38552	4.27227	31.5529	0.00675807	0.0274445	0.450002	-2.22221	14.1989	31.5529	0.000424585	0.00277438	0.300887	-3.3235	4.27227	14.1989	0.000424585	0.00277438	3.3235	3.3235	14.1989	4.27227
Aifm2	NM_153779	58.6048	0.0438789	0.118268	0.411145	-2.43223	2.27301	5.52848	0.311198	0.43203	2.12236	2.12236	11.7334	5.52848	0.0068836	0.0191828	0.19372	-5.16208	2.27301	11.7334	0.0068836	0.0191828	5.16208	5.16208	11.7334	2.27301
Angel2	NM_001357134	16.9992	0.181669	0.310969	0.425653	-2.34933	0.607999	1.42839	0.0961031	0.180859	2.54133	2.54133	3.63001	1.42839	0.00812085	0.021795	0.167492	-5.97042	0.607999	3.63001	0.00812085	0.021795	5.97042	5.97042	3.63001	0.607999
Angptl4	NM_020581	177.34	7.87887e-05	0.00234286	5.44861	5.44861	16.308	2.99305	2.28433e-06	0.000240871	13.3016	13.3016	39.8124	2.99305	0.0120046	0.0294336	0.40962	-2.44129	16.308	39.8124	0.0120046	0.0294336	2.44129	2.44129	39.8124	16.308
Ankrd1	NM_013468	52.0728	0.0406169	0.112319	2.65335	2.65335	1.56993	0.591679	2.94616e-05	0.00101404	25.6828	25.6828	15.196	0.591679	0.0007803	0.00410041	0.103312	-9.67939	1.56993	15.196	0.0007803	0.00410041	9.67939	9.67939	15.196	1.56993
Ano8	NM_001164679	63.8213	0.00214011	0.0171604	0.481721	-2.07589	2.69103	5.58627	0.000910418	0.00742533	2.3265	2.3265	12.9965	5.58627	4.55561e-06	0.000334048	0.207058	-4.82955	2.69103	12.9965	4.55561e-06	0.000334048	4.82955	4.82955	12.9965	2.69103
Apoa1	NM_009692	1100.81	0.0755581	0.170333	2.02582	2.02582	223.075	110.116	0.00842867	0.0318797	0.306458	-3.26309	33.746	110.116	0.000343609	0.00246098	6.61042	6.61042	223.075	33.746	0.000343609	0.00246098	0.151276	-6.61042	33.746	223.075
Apoa4	NM_007468	263.456	0.0712921	0.163937	2.04404	2.04404	52.4715	25.6705	0.0202495	0.0597529	0.376957	-2.65283	9.67666	25.6705	0.000701177	0.00380002	5.42248	5.42248	52.4715	9.67666	0.000701177	0.00380002	0.184417	-5.42248	9.67666	52.4715
Apob	NM_009693	114.724	0.21663	0.351988	2.0936	2.0936	24.8164	11.8535	0.00126991	0.00916419	0.132583	-7.54243	1.57157	11.8535	0.000173017	0.0016815	15.7908	15.7908	24.8164	1.57157	0.000173017	0.0016815	0.0633279	-15.7908	1.57157	24.8164
Apobec3	NM_001347041	27.8013	0.025717	0.0833542	0.324317	-3.08341	0.431767	1.33131	0.0169847	0.0523637	5.63657	5.63657	7.50403	1.33131	0.000247241	0.00205037	0.0575379	-17.3798	0.431767	7.50403	0.000247241	0.00205037	17.3798	17.3798	7.50403	0.431767
Apobr	NM_138310	19.6018	0.0552829	0.138277	2.33311	2.33311	1.32747	0.568968	0.000362683	0.00430453	8.1507	8.1507	4.63749	0.568968	0.0123585	0.0301154	0.286247	-3.49349	1.32747	4.63749	0.0123585	0.0301154	3.49349	3.49349	4.63749	1.32747
Apoc3	NM_001289833	79.0179	0.0322324	0.0961542	2.22079	2.22079	16.1383	7.26691	0.0218521	0.063016	0.403759	-2.47673	2.93408	7.26691	0.00037037	0.00257284	5.5003	5.5003	16.1383	2.93408	0.00037037	0.00257284	0.181808	-5.5003	2.93408	16.1383
Arc	NM_001276684	44.2336	2.89553e-06	0.000314072	75.8293	75.8293	13.7163	0.180884	0.00346759	0.0176626	4.68428	4.68428	0.847314	0.180884	0.000302913	0.0022976	16.188	16.188	13.7163	0.847314	0.000302913	0.0022976	0.061774	-16.188	0.847314	13.7163
Areg	NM_009704	35.3827	3.18001e-05	0.00131161	26.6187	26.6187	8.99141	0.337786	0.00271073	0.0151257	7.29766	7.29766	2.46505	0.337786	0.0118005	0.0290426	3.64756	3.64756	8.99141	2.46505	0.0118005	0.0290426	0.274156	-3.64756	2.46505	8.99141
Arfgap3	NM_001357757	24.166	0.00223229	0.0176896	0.240164	-4.16382	0.562572	2.34245	0.0656216	0.135492	2.19869	2.19869	5.15032	2.34245	9.96493e-05	0.00123409	0.10923	-9.15495	0.562572	5.15032	9.96493e-05	0.00123409	9.15495	9.15495	5.15032	0.562572
Arfgap3	NM_025445	22.8457	0.0022993	0.0179852	0.240167	-4.16378	0.531844	2.21448	0.0666481	0.136914	2.19867	2.19867	4.8689	2.21448	0.000103408	0.00125786	0.109233	-9.15476	0.531844	4.8689	0.000103408	0.00125786	9.15476	9.15476	4.8689	0.531844
Arhgef18	NM_133962	245.335	0.000883377	0.0101392	0.497042	-2.0119	10.6622	21.4514	0.000178834	0.00279784	2.31523	2.31523	49.6648	21.4514	8.91231e-07	0.000176716	0.214684	-4.65801	10.6622	49.6648	8.91231e-07	0.000176716	4.65801	4.65801	49.6648	10.6622
Arid5a	NM_145996	41.0684	7.74346e-07	0.000155226	11.8501	11.8501	8.9387	0.754314	2.63503e-05	0.000949384	5.29812	5.29812	3.99645	0.754314	0.00749495	0.0204736	2.23666	2.23666	8.9387	3.99645	0.00749495	0.0204736	0.447095	-2.23666	3.99645	8.9387
Arid5a	NM_001290727	26.4119	1.47231e-06	0.000201939	11.8494	11.8494	5.74865	0.485141	4.7332e-05	0.0013084	5.29779	5.29779	2.57018	0.485141	0.010887	0.0273554	2.23668	2.23668	5.74865	2.57018	0.010887	0.0273554	0.447092	-2.23668	2.57018	5.74865
Arid5a	NR_033310	25.7248	1.53468e-06	0.000206241	11.8494	11.8494	5.59909	0.472521	4.91428e-05	0.00132613	5.29782	5.29782	2.50333	0.472521	0.0111465	0.0278159	2.23665	2.23665	5.59909	2.50333	0.0111465	0.0278159	0.447097	-2.23665	2.50333	5.59909
Arl4a	NM_001039515	48.9961	0.180317	0.309469	0.382313	-2.61565	1.37301	3.59132	0.277796	0.397892	3.16532	3.16532	11.3677	3.59132	0.0265328	0.0543161	0.120782	-8.27939	1.37301	11.3677	0.0265328	0.0543161	8.27939	8.27939	11.3677	1.37301
Armcx3	NM_001358521	37.3124	0.994819	0.996623	0.45002	-2.22212	0.557632	1.23913	0.00932489	0.0342065	8.58726	8.58726	10.6407	1.23913	0.00943314	0.0244813	0.0524055	-19.082	0.557632	10.6407	0.00943314	0.0244813	19.082	19.082	10.6407	0.557632
Arrdc4	NM_025549	16.564	0.0595828	0.145348	0.498693	-2.00524	0.625883	1.25505	0.0730564	0.14674	2.90062	2.90062	3.64041	1.25505	0.00194248	0.00768647	0.171926	-5.81644	0.625883	3.64041	0.00194248	0.00768647	5.81644	5.81644	3.64041	0.625883
Asb4	NM_023048	30.7194	0.000401923	0.00638666	4.32624	4.32624	5.96818	1.37953	0.0357104	0.0881381	2.09643	2.09643	2.89209	1.37953	0.0216832	0.0464472	2.06362	2.06362	5.96818	2.89209	0.0216832	0.0464472	0.484584	-2.06362	2.89209	5.96818
Atf3	NM_007498	143.319	3.17268e-07	9.97864e-05	24.2683	24.2683	40.2424	1.65823	0.000962453	0.00769035	3.54135	3.54135	5.87236	1.65823	3.5037e-05	0.000733845	6.85285	6.85285	40.2424	5.87236	3.5037e-05	0.000733845	0.145925	-6.85285	5.87236	40.2424
Atp23	NM_001159559	18.127	0.00687241	0.0357745	0.342286	-2.92153	0.604054	1.76477	0.0569241	0.122569	2.08159	2.08159	3.67352	1.76477	0.000226046	0.00194414	0.164435	-6.08143	0.604054	3.67352	0.000226046	0.00194414	6.08143	6.08143	3.67352	0.604054
Atpsckmt	NM_026546	73.8848	0.00198485	0.0164765	0.488101	-2.04876	3.42984	7.02691	0.00288116	0.0157218	2.01675	2.01675	14.1715	7.02691	9.47727e-06	0.000410652	0.242024	-4.13182	3.42984	14.1715	9.47727e-06	0.000410652	4.13182	4.13182	14.1715	3.42984
B3gnt8	NM_001036740	37.0408	0.00100996	0.0109469	0.225877	-4.42718	0.823508	3.64582	0.0423724	0.099672	2.16072	2.16072	7.8776	3.64582	3.73358e-05	0.00074435	0.104538	-9.5659	0.823508	7.8776	3.73358e-05	0.00074435	9.5659	9.5659	7.8776	0.823508
B3gntl1	NM_178664	71.6853	0.000462807	0.00687811	0.43965	-2.27454	2.99172	6.80478	0.00117634	0.00876045	2.07187	2.07187	14.0986	6.80478	1.97951e-06	0.000239141	0.2122	-4.71254	2.99172	14.0986	1.97951e-06	0.000239141	4.71254	4.71254	14.0986	2.99172
BC024978	NM_001290513	34.6397	1.11691e-05	0.000676899	5.29308	5.29308	7.29488	1.37819	0.00490062	0.0221917	2.08497	2.08497	2.87348	1.37819	0.00150035	0.0064007	2.53869	2.53869	7.29488	2.87348	0.00150035	0.0064007	0.393904	-2.53869	2.87348	7.29488
Bach1	NM_007520	303.363	9.62067e-07	0.000171661	5.44073	5.44073	64.0369	11.7699	0.00104641	0.00812623	2.15075	2.15075	25.3142	11.7699	0.00017253	0.00167855	2.52969	2.52969	64.0369	25.3142	0.00017253	0.00167855	0.395306	-2.52969	25.3142	64.0369
Baiap2	NM_001037755	46.4428	3.01432e-05	0.00126991	6.85501	6.85501	10.1012	1.47354	0.00841813	0.031853	2.65091	2.65091	3.90623	1.47354	0.00349573	0.0117294	2.58591	2.58591	10.1012	3.90623	0.00349573	0.0117294	0.386712	-2.58591	3.90623	10.1012
Bcl2a1b	NM_007534	123.577	4.8235e-05	0.00171187	4.84041	4.84041	5.82121	1.20263	5.50339e-08	4.01572e-05	28.4114	28.4114	34.1683	1.20263	2.91966e-05	0.000683702	0.170368	-5.86963	5.82121	34.1683	2.91966e-05	0.000683702	5.86963	5.86963	34.1683	5.82121
Birc3	NM_007464	149.127	8.94532e-09	2.33115e-05	9.85755	9.85755	32.0003	3.24628	6.15188e-07	0.000135049	4.45507	4.45507	14.4624	3.24628	0.000169175	0.00166277	2.21266	2.21266	32.0003	14.4624	0.000169175	0.00166277	0.451945	-2.21266	14.4624	32.0003
Birc5	NM_009689	33.5416	0.00486286	0.0285634	2.29449	2.29449	3.08715	1.34546	4.56309e-05	0.00128099	5.01532	5.01532	6.74792	1.34546	0.0105782	0.0267712	0.457497	-2.18581	3.08715	6.74792	0.0105782	0.0267712	2.18581	2.18581	6.74792	3.08715
Bmp1	NM_001360021	49.8158	0.0773786	0.173326	0.308199	-3.24465	0.902468	2.9282	0.200396	0.312713	4.36261	4.36261	12.7746	2.9282	0.00724872	0.0199685	0.0706456	-14.1552	0.902468	12.7746	0.00724872	0.0199685	14.1552	14.1552	12.7746	0.902468
Bvht	NR_045420	91.2936	4.30579e-06	0.000390778	0.0858403	-11.6495	1.79037	20.8569	0.00463992	0.0214336	0.373204	-2.6795	7.78389	20.8569	0.000411829	0.00272492	0.230009	-4.34766	1.79037	7.78389	0.000411829	0.00272492	4.34766	4.34766	7.78389	1.79037
C1qtnf6	NM_001204153	17.0008	0.000579433	0.00787045	0.249195	-4.01292	0.366747	1.47173	0.00549634	0.0239466	2.60134	2.60134	3.82847	1.47173	6.11331e-06	0.00034526	0.0957949	-10.439	0.366747	3.82847	6.11331e-06	0.00034526	10.439	10.439	3.82847	0.366747
C1rl	NM_181344	78.5226	0.00112981	0.0117169	0.450586	-2.21933	3.40467	7.5561	0.0030655	0.0162703	2.0134	2.0134	15.2134	7.5561	6.68608e-06	0.000360985	0.223794	-4.46839	3.40467	15.2134	6.68608e-06	0.000360985	4.46839	4.46839	15.2134	3.40467
C3ar1	NM_009779	254.585	0.0157902	0.0605646	2.02881	2.02881	13.6014	6.70414	4.09022e-06	0.000325825	9.62928	9.62928	64.556	6.70414	0.000137256	0.00146344	0.210692	-4.74626	13.6014	64.556	0.000137256	0.00146344	4.74626	4.74626	64.556	13.6014
C5ar1	NM_007577	62.9392	0.000244207	0.00465985	3.76826	3.76826	5.17325	1.37285	1.72108e-06	0.000204158	10.5137	10.5137	14.4336	1.37285	0.00187984	0.00750696	0.358416	-2.79005	5.17325	14.4336	0.00187984	0.00750696	2.79005	2.79005	14.4336	5.17325
C5ar2	NM_001146005	24.109	0.00127211	0.0126376	3.33337	3.33337	1.74592	0.52377	3.49852e-06	0.000303597	11.0099	11.0099	5.76666	0.52377	0.00101784	0.00489519	0.302761	-3.30294	1.74592	5.76666	0.00101784	0.00489519	3.30294	3.30294	5.76666	1.74592
Cad	NM_001289522	32.2321	0.0169555	0.0632908	0.483821	-2.06688	1.06788	2.20718	0.000498522	0.00510912	3.38394	3.38394	7.46897	2.20718	1.13868e-05	0.00044202	0.142976	-6.99419	1.06788	7.46897	1.13868e-05	0.00044202	6.99419	6.99419	7.46897	1.06788
Cad	NM_001289523	26.0787	0.019797	0.0702326	0.483825	-2.06686	0.86403	1.78583	0.00063256	0.00588432	3.38388	3.38388	6.04305	1.78583	1.51457e-05	0.00051043	0.142979	-6.99403	0.86403	6.04305	1.51457e-05	0.00051043	6.99403	6.99403	6.04305	0.86403
Car12	NM_178396	12.9903	0.0377168	0.106911	0.461245	-2.16805	0.561764	1.21793	0.102943	0.190123	2.09406	2.09406	2.55042	1.21793	0.00176114	0.00715778	0.220264	-4.54001	0.561764	2.55042	0.00176114	0.00715778	4.54001	4.54001	2.55042	0.561764
Casc4	NM_177054	43.2493	0.000289754	0.00519733	0.270528	-3.69647	2.78664	10.3007	7.76506e-06	0.000469471	0.129024	-7.75048	1.32905	10.3007	0.0177446	0.0396251	2.09672	2.09672	2.78664	1.32905	0.0177446	0.0396251	0.476935	-2.09672	1.32905	2.78664
Cast	NM_001301160	59.8612	0.0654013	0.154844	0.296622	-3.37129	1.41494	4.77016	0.224096	0.34021	2.88641	2.88641	13.7686	4.77016	0.00694125	0.019311	0.102765	-9.73092	1.41494	13.7686	0.00694125	0.019311	9.73092	9.73092	13.7686	1.41494
Cast	NM_001301181	28.3512	0.0677498	0.15859	0.296642	-3.37107	0.670198	2.25928	0.228366	0.345198	2.88628	2.88628	6.52093	2.25928	0.00735426	0.020186	0.102776	-9.72986	0.670198	6.52093	0.00735426	0.020186	9.72986	9.72986	6.52093	0.670198
Cast	NM_001301158	24.8826	0.11531	0.228367	0.429093	-2.3305	0.70415	1.64102	0.167958	0.27388	3.62521	3.62521	5.94904	1.64102	0.00901614	0.0236425	0.118364	-8.44853	0.70415	5.94904	0.00901614	0.0236425	8.44853	8.44853	5.94904	0.70415
Ccdc34	NM_026613	196.259	0.00183523	0.0157175	0.496996	-2.01209	9.22109	18.5536	0.00132	0.00939501	2.02898	2.02898	37.6451	18.5536	5.29525e-06	0.000336437	0.244948	-4.0825	9.22109	37.6451	5.29525e-06	0.000336437	4.0825	4.0825	37.6451	9.22109
Ccdc88a	NM_001363368	32.7079	0.41156	0.552511	0.487563	-2.05102	1.34223	2.75294	0.201773	0.314432	2.4728	2.4728	6.80746	2.75294	0.0498219	0.0899407	0.19717	-5.07175	1.34223	6.80746	0.0498219	0.0899407	5.07175	5.07175	6.80746	1.34223
Ccl2	NM_011333	708.31	2.29472e-07	8.39098e-05	143.112	143.112	184.053	1.28608	2.8722e-06	0.00027722	39.4723	39.4723	50.7644	1.28608	0.0201751	0.0438762	3.62563	3.62563	184.053	50.7644	0.0201751	0.0438762	0.275814	-3.62563	50.7644	184.053
Ccl25	NR_033527	18.9635	0.0915333	0.194973	2.51117	2.51117	3.98278	1.58603	0.13195	0.228784	0.47437	-2.10806	0.752363	1.58603	0.0054408	0.0160222	5.29369	5.29369	3.98278	0.752363	0.0054408	0.0160222	0.188904	-5.29369	0.752363	3.98278
Ccl9	NM_011338	590.391	3.53548e-05	0.00139598	5.047	5.047	12.7248	2.52126	4.26189e-09	8.63837e-06	72.0081	72.0081	181.551	2.52126	5.72865e-07	0.000158336	0.0700893	-14.2675	12.7248	181.551	5.72865e-07	0.000158336	14.2675	14.2675	181.551	12.7248
Ccn1	NM_010516	97.9077	1.12909e-05	0.000682018	10.3811	10.3811	20.6821	1.99228	0.000343832	0.00415826	5.00006	5.00006	9.96154	1.99228	0.0257573	0.053146	2.07619	2.07619	20.6821	9.96154	0.0257573	0.053146	0.481651	-2.07619	9.96154	20.6821
Ccnl1	NM_001355432	38.2662	0.00147176	0.0138035	6.06286	6.06286	8.49389	1.40097	0.0865111	0.167211	2.04183	2.04183	2.86054	1.40097	0.0373744	0.0714883	2.96933	2.96933	8.49389	2.86054	0.0373744	0.0714883	0.336776	-2.96933	2.86054	8.49389
Ccr1	NM_009912	66.473	0.0397478	0.110759	6.25658	6.25658	3.88465	0.62089	0.0102752	0.0365783	28.4304	28.4304	17.6521	0.62089	0.455138	0.537944	0.220066	-4.54408	3.88465	17.6521	0.455138	0.537944	4.54408	4.54408	17.6521	3.88465
Ccr5	NM_009917	69.3592	0.00435421	0.0266363	2.199	2.199	4.28645	1.94927	1.19123e-06	0.000169769	8.6617	8.6617	16.884	1.94927	7.14206e-05	0.00103591	0.253876	-3.93893	4.28645	16.884	7.14206e-05	0.00103591	3.93893	3.93893	16.884	4.28645
Cd300lf	NM_001347648	127.713	3.82952e-07	0.000111634	19.6207	19.6207	4.10787	0.209364	1.46037e-09	7.20012e-06	182.714	182.714	38.2537	0.209364	6.01711e-06	0.000340882	0.107385	-9.3123	4.10787	38.2537	6.01711e-06	0.000340882	9.3123	9.3123	38.2537	4.10787
Cd38	NM_007646	75.573	0.0119235	0.050857	2.57986	2.57986	5.27814	2.0459	4.07033e-05	0.00119397	8.73304	8.73304	17.867	2.0459	0.00372115	0.0122558	0.295414	-3.38508	5.27814	17.867	0.00372115	0.0122558	3.38508	3.38508	17.867	5.27814
Cd53	NM_007651	124.524	4.38301e-05	0.00159488	3.95476	3.95476	7.40457	1.87232	5.38022e-08	4.01572e-05	17.2146	17.2146	32.2312	1.87232	3.08086e-05	0.000699556	0.229733	-4.35288	7.40457	32.2312	3.08086e-05	0.000699556	4.35288	4.35288	32.2312	7.40457
Cd72	NM_001110322	54.7343	0.0426298	0.115895	2.46747	2.46747	4.77096	1.93355	0.00697986	0.0281136	5.96844	5.96844	11.5402	1.93355	0.322045	0.407008	0.413419	-2.41885	4.77096	11.5402	0.322045	0.407008	2.41885	2.41885	11.5402	4.77096
Cdk1	NM_007659	20.373	0.036245	0.104077	0.433578	-2.30639	0.610285	1.40756	0.00136051	0.00958611	3.39111	3.39111	4.77317	1.40756	4.22021e-05	0.000790417	0.127857	-7.82122	0.610285	4.77317	4.22021e-05	0.000790417	7.82122	7.82122	4.77317	0.610285
Cdkn1a	NM_001111099	383.88	4.82564e-09	1.76059e-05	13.0748	13.0748	89.3903	6.83685	7.69567e-07	0.000142193	4.64146	4.64146	31.7329	6.83685	3.07879e-05	0.000699556	2.81696	2.81696	89.3903	31.7329	3.07879e-05	0.000699556	0.354993	-2.81696	31.7329	89.3903
Cdkn1a	NM_007669	839.234	3.03389e-08	3.68961e-05	11.9768	11.9768	193.262	16.1364	4.53187e-06	0.000351542	4.35947	4.35947	70.346	16.1364	0.00013602	0.00146184	2.74731	2.74731	193.262	70.346	0.00013602	0.00146184	0.363993	-2.74731	70.346	193.262
Cdr2l	NM_001080929	134.595	1.53308e-06	0.000206241	6.49048	6.49048	30.2597	4.66217	0.00349947	0.017733	2.13275	2.13275	9.94323	4.66217	0.000121441	0.00137684	3.04325	3.04325	30.2597	9.94323	0.000121441	0.00137684	0.328596	-3.04325	9.94323	30.2597
Ceacam20	NM_027839	34.9493	0.162485	0.288247	2.16787	2.16787	7.07335	3.2628	0.0740202	0.14817	0.402608	-2.48381	1.31363	3.2628	0.00548234	0.0161097	5.38458	5.38458	7.07335	1.31363	0.00548234	0.0161097	0.185716	-5.38458	1.31363	7.07335
Cenpw	NM_001109747	14.9554	0.162086	0.287903	0.485576	-2.05941	0.665624	1.37079	0.0418523	0.0987672	2.15111	2.15111	2.94873	1.37079	0.00310681	0.0107584	0.225733	-4.43001	0.665624	2.94873	0.00310681	0.0107584	4.43001	4.43001	2.94873	0.665624
Ces2c	NM_145603	22.6846	0.342911	0.48752	2.16169	2.16169	4.46856	2.06716	0.307443	0.428371	0.496237	-2.01517	1.0258	2.06716	0.0645023	0.11039	4.35616	4.35616	4.46856	1.0258	0.0645023	0.11039	0.22956	-4.35616	1.0258	4.46856
Cfh	NM_009888	65.6851	1.17633e-05	0.000698977	0.221772	-4.50914	2.8203	12.7172	0.00579259	0.0247525	0.499922	-2.00031	6.35758	12.7172	0.00137698	0.006044	0.443613	-2.25422	2.8203	6.35758	0.00137698	0.006044	2.25422	2.25422	6.35758	2.8203
Cflar	NM_001289704	16.7852	0.195566	0.327476	2.51978	2.51978	3.617	1.43544	0.0536494	0.117431	0.378025	-2.64533	0.542634	1.43544	0.00487084	0.0147843	6.66564	6.66564	3.617	0.542634	0.00487084	0.0147843	0.150023	-6.66564	0.542634	3.617
Chn1	NM_001166604	31.5351	0.301853	0.444887	0.410317	-2.43714	2.69443	6.56669	0.0212714	0.0618281	0.190441	-5.25096	1.25057	6.56669	0.13476	0.200514	2.15456	2.15456	2.69443	1.25057	0.13476	0.200514	0.464132	-2.15456	1.25057	2.69443
Chn2	NM_001163640	31.1552	0.636336	0.742862	0.447828	-2.233	2.84954	6.36302	0.0385656	0.0930919	0.184273	-5.42674	1.17253	6.36302	0.0884352	0.142449	2.43025	2.43025	2.84954	1.17253	0.0884352	0.142449	0.411481	-2.43025	1.17253	2.84954
Chrdl2	NM_001291320	138.21	0.000187843	0.003935	6.00727	6.00727	3.09363	0.51498	8.01534e-08	4.6005e-05	82.4523	82.4523	42.4613	0.51498	1.60756e-05	0.000519949	0.0728576	-13.7254	3.09363	42.4613	1.60756e-05	0.000519949	13.7254	13.7254	42.4613	3.09363
Cish	NM_001317354	279.549	7.34555e-06	0.000531736	10.1437	10.1437	66.5649	6.56219	0.00507764	0.0227527	3.0563	3.0563	20.056	6.56219	0.000805567	0.00418871	3.31895	3.31895	66.5649	20.056	0.000805567	0.00418871	0.3013	-3.31895	20.056	66.5649
Cited1	NM_001276473	27.3195	0.00389815	0.0247229	4.4386	4.4386	2.38717	0.537821	0.000201654	0.00300788	11.4936	11.4936	6.1815	0.537821	0.0872534	0.140945	0.38618	-2.58947	2.38717	6.1815	0.0872534	0.140945	2.58947	2.58947	6.1815	2.38717
Ckap2l	NM_181589	15.7656	0.015485	0.059885	0.472842	-2.11487	0.504073	1.06605	0.000646202	0.00596873	3.45676	3.45676	3.68508	1.06605	1.30467e-05	0.000468499	0.136787	-7.31061	0.504073	3.68508	1.30467e-05	0.000468499	7.31061	7.31061	3.68508	0.504073
Clca4a	NM_207208	77.2071	0.113949	0.22626	2.27668	2.27668	17.3034	7.60028	0.000260758	0.0035131	0.109474	-9.13457	0.832034	7.60028	2.56084e-05	0.000645232	20.7965	20.7965	17.3034	0.832034	2.56084e-05	0.000645232	0.048085	-20.7965	0.832034	17.3034
Clca4b	NM_001033199	115.763	0.0658375	0.15545	3.06594	3.06594	27.3532	8.92165	0.0160848	0.0503895	0.259252	-3.85726	2.31295	8.92165	0.000532147	0.003196	11.8261	11.8261	27.3532	2.31295	0.000532147	0.003196	0.0845587	-11.8261	2.31295	27.3532
Clec10a	NM_010796	33.4977	0.00489913	0.0286902	0.361435	-2.76675	0.331297	0.916615	9.62124e-06	0.000520508	10.8202	10.8202	9.91799	0.916615	2.94372e-07	0.000130231	0.0334037	-29.9368	0.331297	9.91799	2.94372e-07	0.000130231	29.9368	29.9368	9.91799	0.331297
Clec10a	NM_001204252	30.3702	0.00536098	0.0303617	0.361442	-2.7667	0.30037	0.831032	1.10139e-05	0.00056437	10.8203	10.8203	8.99198	0.831032	3.40384e-07	0.00013794	0.0334042	-29.9364	0.30037	8.99198	3.40384e-07	0.00013794	29.9364	29.9364	8.99198	0.30037
Clec4n	NM_001190321	34.1132	0.0387237	0.108844	3.13896	3.13896	1.30486	0.415698	4.70279e-05	0.00130775	23.2152	23.2152	9.65052	0.415698	0.00146531	0.00629982	0.135211	-7.39584	1.30486	9.65052	0.00146531	0.00629982	7.39584	7.39584	9.65052	1.30486
Clec4n	NM_001190320	28.6175	0.0455693	0.121567	3.13861	3.13861	0.782227	0.249227	2.80092e-05	0.000988287	34.1364	34.1364	8.50773	0.249227	0.000660305	0.00365119	0.0919431	-10.8763	0.782227	8.50773	0.000660305	0.00365119	10.8763	10.8763	8.50773	0.782227
Cnot8	NM_026949	17.456	0.0486646	0.127009	0.202578	-4.93637	0.694477	3.4282	0.669445	0.760873	0.494719	-2.02135	1.69599	3.4282	0.102114	0.160182	0.409481	-2.44211	0.694477	1.69599	0.102114	0.160182	2.44211	2.44211	1.69599	0.694477
Col5a2	NM_007737	499.56	0.000359207	0.00594614	0.485019	-2.06178	23.1648	47.7607	0.000491604	0.00506945	2.00153	2.00153	95.5945	47.7607	9.78546e-07	0.000181917	0.242324	-4.12671	23.1648	95.5945	9.78546e-07	0.000181917	4.12671	4.12671	95.5945	23.1648
Commd5	NM_025536	64.8349	0.000346643	0.00580513	0.259874	-3.84802	1.69212	6.5113	0.0248093	0.0684574	2.05922	2.05922	13.4082	6.5113	1.1084e-05	0.000440512	0.1262	-7.92394	1.69212	13.4082	1.1084e-05	0.000440512	7.92394	7.92394	13.4082	1.69212
Cops7a	NM_001164089	18.0697	0.0212419	0.0736682	0.493885	-2.02476	0.850669	1.7224	0.0409405	0.0971817	2.00311	2.00311	3.45017	1.7224	0.000444731	0.00286277	0.246559	-4.05583	0.850669	3.45017	0.000444731	0.00286277	4.05583	4.05583	3.45017	0.850669
Crk	NM_001277219	26.0439	0.100104	0.207182	2.68881	2.68881	5.62949	2.09367	0.241608	0.359731	0.457638	-2.18513	0.958142	2.09367	0.0117818	0.0290123	5.87542	5.87542	5.62949	0.958142	0.0117818	0.0290123	0.170201	-5.87542	0.958142	5.62949
Csf1r	NM_001037859	308.164	0.000102528	0.00277647	0.364452	-2.74385	7.51671	20.6247	1.33189e-05	0.000622985	3.61604	3.61604	74.5798	20.6247	5.1796e-08	8.38484e-05	0.100787	-9.92187	7.51671	74.5798	5.1796e-08	8.38484e-05	9.92187	9.92187	74.5798	7.51671
Csf2rb	NM_007780	63.4335	3.4235e-05	0.00137655	7.10265	7.10265	4.25462	0.599018	3.64566e-07	0.000105562	27.1959	27.1959	16.2909	0.599018	0.00128386	0.0057591	0.261166	-3.82898	4.25462	16.2909	0.00128386	0.0057591	3.82898	3.82898	16.2909	4.25462
Csf2rb	NM_001358854	26.1387	7.47172e-05	0.00225661	7.10121	7.10121	1.75323	0.246892	8.76893e-07	0.000152235	27.1891	27.1891	6.71278	0.246892	0.00238613	0.00888504	0.261178	-3.8288	1.75323	6.71278	0.00238613	0.00888504	3.8288	3.8288	6.71278	1.75323
Csk	NM_001304761	122.186	0.00743307	0.0374394	0.476884	-2.09695	5.16356	10.8277	0.00262995	0.0148164	2.28462	2.28462	24.7372	10.8277	2.23551e-05	0.000602515	0.208736	-4.79074	5.16356	24.7372	2.23551e-05	0.000602515	4.79074	4.79074	24.7372	5.16356
Csrnp1	NM_001357561	139.224	3.27698e-06	0.000339652	21.8674	21.8674	38.5271	1.76185	0.00349084	0.017717	3.47313	3.47313	6.11913	1.76185	0.000359469	0.00252474	6.29617	6.29617	38.5271	6.11913	0.000359469	0.00252474	0.158827	-6.29617	6.11913	38.5271
Csrnp1	NM_153287	42.6624	5.68305e-06	0.000458718	21.8649	21.8649	11.8058	0.539941	0.00504252	0.0226789	3.4728	3.4728	1.87511	0.539941	0.000565213	0.00330786	6.29605	6.29605	11.8058	1.87511	0.000565213	0.00330786	0.15883	-6.29605	1.87511	11.8058
Ctla2a	NM_001145799	102.674	0.0783519	0.17473	2.11862	2.11862	5.36233	2.53105	0.00381671	0.0187566	10.4034	10.4034	26.3314	2.53105	0.109475	0.169643	0.203648	-4.91044	5.36233	26.3314	0.109475	0.169643	4.91044	4.91044	26.3314	5.36233
Ctps	NM_016748	538.774	0.000963821	0.0107022	2.98058	2.98058	53.3474	17.8983	2.52801e-05	0.000931637	6.05339	6.05339	108.346	17.8983	0.0259526	0.0534402	0.492382	-2.03094	53.3474	108.346	0.0259526	0.0534402	2.03094	2.03094	108.346	53.3474
Ctss	NM_021281	384.625	0.0169009	0.0631514	2.00873	2.00873	15.0113	7.47304	9.18956e-07	0.000155218	14.1474	14.1474	105.724	7.47304	1.8654e-05	0.000559681	0.141986	-7.04295	15.0113	105.724	1.8654e-05	0.000559681	7.04295	7.04295	105.724	15.0113
Cxcl1	NM_008176	101.99	6.16868e-09	1.87548e-05	134.722	134.722	31.028	0.230311	4.95112e-06	0.000364187	11.8895	11.8895	2.73828	0.230311	5.64954e-06	0.000336437	11.3312	11.3312	31.028	2.73828	5.64954e-06	0.000336437	0.0882519	-11.3312	2.73828	31.028
Cxcl10	NM_021274	63.3892	2.90273e-08	3.68961e-05	18.3068	18.3068	14.9559	0.816961	2.15698e-06	0.000228766	6.55707	6.55707	5.35687	0.816961	0.000347898	0.00247985	2.79191	2.79191	14.9559	5.35687	0.000347898	0.00247985	0.358178	-2.79191	5.35687	14.9559
Cyb561d2	NM_001357291	24.5033	0.0230841	0.0774937	0.451283	-2.2159	0.920919	2.04067	0.0116787	0.0400134	2.55122	2.55122	5.20619	2.04067	0.000166154	0.00165164	0.176889	-5.65326	0.920919	5.20619	0.000166154	0.00165164	5.65326	5.65326	5.20619	0.920919
Cyp2s1	NM_028775	23.0259	0.000934217	0.0104809	0.250433	-3.99308	1.45055	5.79216	7.894e-06	0.000469471	0.0746859	-13.3894	0.432593	5.79216	0.00482635	0.0146916	3.35315	3.35315	1.45055	0.432593	0.00482635	0.0146916	0.298227	-3.35315	0.432593	1.45055
Cytip	NM_139200	33.0791	0.00271019	0.0200322	3.27346	3.27346	2.07376	0.633507	5.91192e-06	0.000404325	13.1318	13.1318	8.31911	0.633507	0.00106339	0.00505036	0.249276	-4.01161	2.07376	8.31911	0.00106339	0.00505036	4.01161	4.01161	8.31911	2.07376
Dab2	NM_001008702	131.461	0.0250522	0.0819	2.99242	2.99242	5.49843	1.83745	1.33659e-05	0.000623582	19.856	19.856	36.4843	1.83745	0.000437671	0.00283321	0.150707	-6.63541	5.49843	36.4843	0.000437671	0.00283321	6.63541	6.63541	36.4843	5.49843
Ddah2	NM_001190449	49.453	0.00807179	0.0394972	0.498137	-2.00748	2.22368	4.464	0.00543993	0.0237742	2.1946	2.1946	9.79667	4.464	4.0634e-05	0.000782614	0.226983	-4.40561	2.22368	9.79667	4.0634e-05	0.000782614	4.40561	4.40561	9.79667	2.22368
Dgkb	NM_178681	139.514	0.01234	0.0519425	0.40747	-2.45417	12.2801	30.1374	2.51697e-05	0.000929443	0.135622	-7.37345	4.08729	30.1374	0.00190381	0.00757036	3.00446	3.00446	12.2801	4.08729	0.00190381	0.00757036	0.332838	-3.00446	4.08729	12.2801
Dgkb	NM_001361686	119.291	0.0127118	0.0529871	0.407499	-2.45399	10.5006	25.7683	2.64383e-05	0.000949384	0.135623	-7.37339	3.49477	25.7683	0.00197639	0.00778185	3.00465	3.00465	10.5006	3.49477	0.00197639	0.00778185	0.332817	-3.00465	3.49477	10.5006
Dhdds	NM_001362961	25.8507	0.256849	0.397423	3.52697	3.52697	2.19528	0.622427	0.0117727	0.0402395	9.31704	9.31704	5.79918	0.622427	0.0933304	0.14881	0.378551	-2.64165	2.19528	5.79918	0.0933304	0.14881	2.64165	2.64165	5.79918	2.19528
Dll1	NM_007865	32.188	8.87186e-06	0.000590257	20.0606	20.0606	9.0576	0.451512	0.0203811	0.0599709	2.70254	2.70254	1.22023	0.451512	0.000306889	0.00231324	7.42288	7.42288	9.0576	1.22023	0.000306889	0.00231324	0.134719	-7.42288	1.22023	9.0576
Ebi3	NM_015766	17.1322	0.0517964	0.132632	2.62125	2.62125	1.31846	0.502987	0.00171259	0.0112418	7.73241	7.73241	3.88931	0.502987	0.0736667	0.122769	0.338995	-2.94989	1.31846	3.88931	0.0736667	0.122769	2.94989	2.94989	3.88931	1.31846
Efcab14	NM_172698	38.82	0.876694	0.920546	0.484567	-2.0637	0.843776	1.7413	0.0073067	0.0289706	5.94667	5.94667	10.3549	1.7413	0.00555908	0.0162853	0.0814854	-12.2721	0.843776	10.3549	0.00555908	0.0162853	12.2721	12.2721	10.3549	0.843776
Egfl7	NM_001164564	53.3274	0.0405083	0.112081	0.489053	-2.04477	1.74017	3.55825	0.00150741	0.0102912	3.50661	3.50661	12.4774	3.55825	4.97556e-05	0.000855534	0.139466	-7.1702	1.74017	12.4774	4.97556e-05	0.000855534	7.1702	7.1702	12.4774	1.74017
Egr1	NM_007913	699.164	4.07102e-05	0.00153121	17.432	17.432	190.899	10.9511	0.102585	0.189677	2.84946	2.84946	31.2046	10.9511	0.000497816	0.00306382	6.11765	6.11765	190.899	31.2046	0.000497816	0.00306382	0.163461	-6.11765	31.2046	190.899
Elf1	NM_001286411	235.41	8.16314e-07	0.000159436	5.65762	5.65762	50.0841	8.8525	0.000621325	0.00583365	2.20654	2.20654	19.5334	8.8525	0.000215807	0.00188452	2.56402	2.56402	50.0841	19.5334	0.000215807	0.00188452	0.390012	-2.56402	19.5334	50.0841
Elf3	NM_007921	14.7605	0.266942	0.408211	2.02727	2.02727	2.90243	1.43169	0.102805	0.190008	0.40934	-2.44296	0.586049	1.43169	0.01366	0.0324789	4.95254	4.95254	2.90243	0.586049	0.01366	0.0324789	0.201917	-4.95254	0.586049	2.90243
Elk3	NM_001282967	76.6544	0.011927	0.0508585	0.134848	-7.41573	0.399911	2.96563	0.037686	0.0916167	7.48101	7.48101	22.1859	2.96563	0.000253438	0.00207901	0.0180254	-55.4772	0.399911	22.1859	0.000253438	0.00207901	55.4772	55.4772	22.1859	0.399911
Elof1	NM_001357314	76.9792	0.00638813	0.0341637	0.349867	-2.85823	2.67586	7.64823	0.0663779	0.136559	2.00512	2.00512	15.3356	7.64823	0.000242284	0.00202328	0.174487	-5.73109	2.67586	15.3356	0.000242284	0.00202328	5.73109	5.73109	15.3356	2.67586
Eme2	NM_001163102	14.9927	0.0152291	0.0592849	0.356461	-2.80536	0.457356	1.28305	0.0218866	0.0631033	2.53862	2.53862	3.25716	1.28305	0.000197656	0.00180282	0.140415	-7.12173	0.457356	3.25716	0.000197656	0.00180282	7.12173	7.12173	3.25716	0.457356
Epn2	NM_001362587	51.601	0.0475141	0.124856	2.13286	2.13286	4.58268	2.14861	0.000436271	0.00475455	4.87248	4.87248	10.469	2.14861	0.0178675	0.0398264	0.437737	-2.28448	4.58268	10.469	0.0178675	0.0398264	2.28448	2.28448	10.469	4.58268
Eps8l3	NM_133867	61.8067	0.0486707	0.127009	4.26852	4.26852	15.8693	3.71775	0.0406863	0.0968222	0.273069	-3.66208	1.0152	3.71775	0.0009251	0.00456099	15.6317	15.6317	15.8693	1.0152	0.0009251	0.00456099	0.0639727	-15.6317	1.0152	15.8693
Erg28	NM_001360451	54.1841	0.000605082	0.00806895	0.430376	-2.32355	2.01371	4.67895	0.00047725	0.00498013	2.42976	2.42976	11.3687	4.67895	1.33271e-06	0.000202594	0.177127	-5.64566	2.01371	11.3687	1.33271e-06	0.000202594	5.64566	5.64566	11.3687	2.01371
Erg28	NM_021446	47.7051	0.000726237	0.00900001	0.43038	-2.32353	1.77293	4.11944	0.000574564	0.00559893	2.42978	2.42978	10.0093	4.11944	1.68287e-06	0.000227399	0.177127	-5.64566	1.77293	10.0093	1.68287e-06	0.000227399	5.64566	5.64566	10.0093	1.77293
Errfi1	NM_133753	294.469	3.15813e-09	1.44026e-05	21.3034	21.3034	80.1032	3.76011	9.70161e-06	0.000521263	3.80126	3.80126	14.2931	3.76011	9.45987e-07	0.00018022	5.60431	5.60431	80.1032	14.2931	9.45987e-07	0.00018022	0.178434	-5.60431	14.2931	80.1032
Ets1	NM_011808	22.0366	0.0507052	0.130663	0.496059	-2.01589	2.18587	4.40647	0.000169866	0.0027264	0.170932	-5.85029	0.753206	4.40647	0.00548176	0.0161097	2.90209	2.90209	2.18587	0.753206	0.00548176	0.0161097	0.34458	-2.90209	0.753206	2.18587
Exoc1	NM_027270	16.3304	0.0403757	0.111867	0.413161	-2.42036	0.652338	1.57889	0.0270006	0.0723882	2.03449	2.03449	3.21224	1.57889	0.000541517	0.00322327	0.203079	-4.92419	0.652338	3.21224	0.000541517	0.00322327	4.92419	4.92419	3.21224	0.652338
Exosc5	NM_138586	71.8505	0.00619674	0.0334868	0.470085	-2.12727	2.63513	5.60565	0.00129028	0.00925206	2.80242	2.80242	15.7094	5.60565	1.17491e-05	0.000443741	0.167743	-5.96152	2.63513	15.7094	1.17491e-05	0.000443741	5.96152	5.96152	15.7094	2.63513
F10	NM_007972	37.0244	0.000105025	0.00281744	4.02522	4.02522	1.19161	0.296036	1.56757e-08	2.19966e-05	36.6638	36.6638	10.8538	0.296036	1.97713e-06	0.000239141	0.109787	-9.10852	1.19161	10.8538	1.97713e-06	0.000239141	9.10852	9.10852	10.8538	1.19161
Fabp2	NM_007980	587.676	0.179268	0.308364	2.44947	2.44947	132.992	54.2942	0.00118561	0.00878456	0.158494	-6.3094	8.6053	54.2942	0.00013663	0.00146295	15.4547	15.4547	132.992	8.6053	0.00013663	0.00146295	0.0647052	-15.4547	8.6053	132.992
Fam83b	NM_001045518	19.8983	0.116542	0.229883	2.73183	2.73183	4.67443	1.7111	0.00120135	0.00886171	0.144491	-6.92084	0.247239	1.7111	9.49678e-05	0.00120345	18.9065	18.9065	4.67443	0.247239	9.49678e-05	0.00120345	0.0528917	-18.9065	0.247239	4.67443
Fas	NM_007987	97.5625	1.81807e-07	7.77295e-05	13.3719	13.3719	23.421	1.75151	5.83205e-05	0.00147252	4.19544	4.19544	7.34835	1.75151	0.000192914	0.00178274	3.18724	3.18724	23.421	7.34835	0.000192914	0.00178274	0.313751	-3.18724	7.34835	23.421
Fbp2	NM_007994	28.2878	0.125489	0.241704	2.59482	2.59482	5.98868	2.30794	0.394963	0.516593	0.490767	-2.03763	1.13266	2.30794	0.0278668	0.0565328	5.28728	5.28728	5.98868	1.13266	0.0278668	0.0565328	0.189133	-5.28728	1.13266	5.98868
Fbxl2	NM_178624	22.8269	0.016807	0.0629942	0.432289	-2.31327	0.889997	2.0588	0.04468	0.103415	2.26353	2.26353	4.66015	2.0588	0.000392196	0.00265607	0.19098	-5.23614	0.889997	4.66015	0.000392196	0.00265607	5.23614	5.23614	4.66015	0.889997
Fbxo6	NM_001163707	21.1521	0.0190702	0.0684127	0.433355	-2.30758	0.757948	1.74902	0.0146192	0.0469763	2.59786	2.59786	4.54372	1.74902	0.000170813	0.00166902	0.166812	-5.99476	0.757948	4.54372	0.000170813	0.00166902	5.99476	5.99476	4.54372	0.757948
Fcgr1	NM_010186	79.921	0.00310344	0.0215422	2.48178	2.48178	3.53062	1.42261	4.83374e-07	0.000116701	15.2445	15.2445	21.6871	1.42261	2.62054e-05	0.000650392	0.162798	-6.14258	3.53062	21.6871	2.62054e-05	0.000650392	6.14258	6.14258	21.6871	3.53062
Fcgr2b	NM_010187	66.9744	0.00574178	0.031749	2.53185	2.53185	5.25178	2.07428	2.64007e-05	0.000949384	7.23082	7.23082	14.9988	2.07428	0.0042496	0.0134726	0.350147	-2.85594	5.25178	14.9988	0.0042496	0.0134726	2.85594	2.85594	14.9988	5.25178
Fdxr	NM_007997	30.8985	0.0554825	0.138607	0.474741	-2.10641	1.15743	2.43803	0.0166799	0.0516859	2.74978	2.74978	6.70405	2.43803	0.000471302	0.00298096	0.172647	-5.79217	1.15743	6.70405	0.000471302	0.00298096	5.79217	5.79217	6.70405	1.15743
Ffar2	NM_001168510	14.498	0.00279075	0.0203391	0.346797	-2.88353	0.38127	1.09941	0.00317264	0.0166799	3.04892	3.04892	3.352	1.09941	1.28411e-05	0.000463855	0.113744	-8.79167	0.38127	3.352	1.28411e-05	0.000463855	8.79167	8.79167	3.352	0.38127
Fgd2	NM_013710	21.5606	0.00277598	0.0203045	0.330264	-3.02788	0.343792	1.04096	7.51149e-05	0.00169585	5.57382	5.57382	5.80213	1.04096	9.58302e-07	0.00018022	0.0592528	-16.8768	0.343792	5.80213	9.58302e-07	0.00018022	16.8768	16.8768	5.80213	0.343792
Fgd2	NM_001159538	20.3849	0.00297634	0.0210852	0.330269	-3.02784	0.325064	0.984242	8.2253e-05	0.00179266	5.57348	5.57348	5.48565	0.984242	1.06226e-06	0.000183911	0.0592571	-16.8756	0.325064	5.48565	1.06226e-06	0.000183911	16.8756	16.8756	5.48565	0.325064
Fhl3	NM_010213	99.5393	0.000440443	0.0066897	2.27936	2.27936	8.93828	3.9214	1.25248e-06	0.000173081	5.18184	5.18184	20.3201	3.9214	0.000594432	0.00342922	0.439874	-2.27338	8.93828	20.3201	0.000594432	0.00342922	2.27338	2.27338	20.3201	8.93828
Fjx1	NM_010218	61.731	0.000248697	0.00471105	3.38043	3.38043	14.4223	4.26641	0.00737974	0.0291893	0.442591	-2.25942	1.88827	4.26641	3.99809e-06	0.000321291	7.63783	7.63783	14.4223	1.88827	3.99809e-06	0.000321291	0.130927	-7.63783	1.88827	14.4223
Flnc	NM_001081185	323.908	0.00683951	0.0356475	2.05727	2.05727	29.1699	14.179	3.5259e-05	0.00110515	4.55747	4.55747	64.6203	14.179	0.00529737	0.0157181	0.451405	-2.21531	29.1699	64.6203	0.00529737	0.0157181	2.21531	2.21531	64.6203	29.1699
Flt3l	NR_102725	45.6294	0.00117252	0.0120434	0.181099	-5.52184	0.598274	3.30358	0.0359325	0.0885784	3.42294	3.42294	11.3079	3.30358	3.72616e-05	0.00074435	0.0529074	-18.9009	0.598274	11.3079	3.72616e-05	0.00074435	18.9009	18.9009	11.3079	0.598274
Focad	NM_001081184	38.5882	0.0276562	0.0874811	0.484253	-2.06503	1.59751	3.29891	0.0302192	0.0783482	2.41483	2.41483	7.96631	3.29891	0.000429049	0.00279127	0.200533	-4.9867	1.59751	7.96631	0.000429049	0.00279127	4.9867	4.9867	7.96631	1.59751
Fos	NM_010234	293.091	6.35699e-06	0.000487245	25.6454	25.6454	83.3053	3.24835	0.0113283	0.0391383	3.43052	3.43052	11.1435	3.24835	0.000324794	0.00238522	7.47567	7.47567	83.3053	11.1435	0.000324794	0.00238522	0.133767	-7.47567	11.1435	83.3053
Fosl2	NM_008037	610.525	4.01453e-07	0.000111634	4.74727	4.74727	121.868	25.6712	0.00021883	0.00315565	2.18021	2.18021	55.9687	25.6712	0.000188797	0.00176346	2.17744	2.17744	121.868	55.9687	0.000188797	0.00176346	0.459255	-2.17744	55.9687	121.868
Foxp2	NM_053242	211.678	0.00701829	0.036166	0.497476	-2.01015	20.5187	41.2456	4.96432e-05	0.00132861	0.213232	-4.68972	8.79489	41.2456	0.00817006	0.0218981	2.33303	2.33303	20.5187	8.79489	0.00817006	0.0218981	0.428628	-2.33303	8.79489	20.5187
Fras1	NM_175473	38.4688	0.0394156	0.110175	0.47323	-2.11314	3.59349	7.59354	0.000310233	0.00390294	0.215431	-4.64185	1.63589	7.59354	0.0144931	0.033917	2.19666	2.19666	3.59349	1.63589	0.0144931	0.033917	0.455236	-2.19666	1.63589	3.59349
Fxr1	NM_008053	47.1302	0.107104	0.216944	2.02521	2.02521	9.08781	4.48734	0.145917	0.246487	0.475764	-2.10188	2.13492	4.48734	0.0071418	0.0197335	4.25675	4.25675	9.08781	2.13492	0.0071418	0.0197335	0.234921	-4.25675	2.13492	9.08781
Gab3	NM_181584	26.9618	0.0528392	0.134359	0.480422	-2.0815	0.98792	2.05636	0.032154	0.0818522	2.89005	2.89005	5.94298	2.05636	0.000805734	0.00418871	0.166233	-6.01565	0.98792	5.94298	0.000805734	0.00418871	6.01565	6.01565	5.94298	0.98792
Gadd45b	NM_008655	343.487	1.79005e-07	7.77295e-05	20.5112	20.5112	96.667	4.71289	0.00179044	0.0115738	2.78298	2.78298	13.1159	4.71289	9.62947e-06	0.000413577	7.37021	7.37021	96.667	13.1159	9.62947e-06	0.000413577	0.135681	-7.37021	13.1159	96.667
Galk2	NM_001291002	44.4635	0.0093591	0.0437206	0.431287	-2.31864	1.81397	4.20594	0.0147976	0.0473574	2.09258	2.09258	8.80128	4.20594	9.76585e-05	0.00121769	0.206102	-4.85196	1.81397	8.80128	9.76585e-05	0.00121769	4.85196	4.85196	8.80128	1.81397
Gas5	NR_153814	147.615	0.0035882	0.0234693	2.49262	2.49262	9.9895	4.00764	3.99258e-06	0.000320848	8.78524	8.78524	35.208	4.00764	0.000465311	0.00295139	0.283728	-3.5245	9.9895	35.208	0.000465311	0.00295139	3.5245	3.5245	35.208	9.9895
Gem	NM_010276	948.883	3.77774e-06	0.000369602	10.4909	10.4909	240.998	22.9721	0.0204835	0.0601996	2.27774	2.27774	52.3247	22.9721	0.000100681	0.00123679	4.60582	4.60582	240.998	52.3247	0.000100681	0.00123679	0.217117	-4.60582	52.3247	240.998
Gfap	NM_010277	117.877	7.69903e-05	0.00230239	4.05885	4.05885	11.3422	2.79445	1.76365e-06	0.000204921	9.00201	9.00201	25.1557	2.79445	0.00789591	0.0213142	0.450882	-2.21787	11.3422	25.1557	0.00789591	0.0213142	2.21787	2.21787	25.1557	11.3422
Gimap4	NM_001243201	14.2636	0.264274	0.405398	2.16477	2.16477	1.27643	0.589639	0.00671571	0.0273273	4.89872	4.89872	2.88848	0.589639	0.0522266	0.093367	0.441905	-2.26293	1.27643	2.88848	0.0522266	0.093367	2.26293	2.26293	2.88848	1.27643
Gla	NM_013463	56.7095	4.02517e-06	0.000373429	7.70286	7.70286	13.2888	1.72518	0.00725091	0.0288262	2.25438	2.25438	3.88921	1.72518	0.000254782	0.00208244	3.41683	3.41683	13.2888	3.88921	0.000254782	0.00208244	0.292669	-3.41683	3.88921	13.2888
Glb1l	NM_029010	29.2527	0.143218	0.264584	0.498251	-2.00702	1.07189	2.15131	0.00301191	0.0161503	3.03429	3.03429	6.52769	2.15131	0.000250877	0.00206987	0.164207	-6.08987	1.07189	6.52769	0.000250877	0.00206987	6.08987	6.08987	6.52769	1.07189
Gm12295	NR_040280	31.0149	1.1085e-06	0.000175837	0.0911969	-10.9653	0.617852	6.77492	0.00529669	0.0233782	0.434769	-2.30007	2.94552	6.77492	5.5518e-05	0.000903038	0.20976	-4.76736	0.617852	2.94552	5.5518e-05	0.000903038	4.76736	4.76736	2.94552	0.617852
Gm13889	NM_001145034	1893.37	2.22084e-07	8.39098e-05	5.91615	5.91615	404.333	68.3439	0.000175101	0.00276314	2.31839	2.31839	158.448	68.3439	8.85323e-05	0.00116439	2.55184	2.55184	404.333	158.448	8.85323e-05	0.00116439	0.391874	-2.55184	158.448	404.333
Gm1966	NM_001277179	17.5678	0.0346067	0.100926	0.314273	-3.18195	0.363682	1.15722	0.0261196	0.0708194	3.74608	3.74608	4.33503	1.15722	0.000459392	0.002923	0.0838937	-11.9198	0.363682	4.33503	0.000459392	0.002923	11.9198	11.9198	4.33503	0.363682
Gm32856	NR_144501	15.4734	0.0165838	0.0623626	2.03979	2.03979	1.44598	0.708887	0.000170794	0.0027264	4.23611	4.23611	3.00292	0.708887	0.0168074	0.0380068	0.481525	-2.07674	1.44598	3.00292	0.0168074	0.0380068	2.07674	2.07674	3.00292	1.44598
Gnl3	NM_153547	320.997	0.000392975	0.0062663	6.45592	6.45592	68.7161	10.6439	0.0152114	0.0484016	2.59671	2.59671	27.6391	10.6439	0.0494096	0.0893113	2.48619	2.48619	68.7161	27.6391	0.0494096	0.0893113	0.402221	-2.48619	27.6391	68.7161
Gnl3	NR_104298	92.1823	0.0020476	0.0167124	7.11084	7.11084	18.9259	2.66156	0.00747027	0.029458	3.43407	3.43407	9.13997	2.66156	0.460703	0.543079	2.07067	2.07067	18.9259	9.13997	0.460703	0.543079	0.482935	-2.07067	9.13997	18.9259
Gpam	NM_008149	243.1	0.00888608	0.0423348	0.487515	-2.05122	11.0499	22.6658	0.00582361	0.0248404	2.08762	2.08762	47.3177	22.6658	4.59296e-05	0.000825466	0.233526	-4.28217	11.0499	47.3177	4.59296e-05	0.000825466	4.28217	4.28217	47.3177	11.0499
Gpsm2	NM_029522	168.224	0.000111913	0.00291545	0.187628	-5.32968	6.47998	34.5362	0.00620076	0.0258902	0.436021	-2.29346	15.0585	34.5362	0.0266955	0.0545519	0.430319	-2.32386	6.47998	15.0585	0.0266955	0.0545519	2.32386	2.32386	15.0585	6.47998
Grrp1	NM_001099296	34.0749	9.81811e-05	0.00268901	7.15932	7.15932	2.56715	0.358574	1.77764e-06	0.000205238	23.5169	23.5169	8.43257	0.358574	0.00587636	0.0170288	0.304433	-3.2848	2.56715	8.43257	0.00587636	0.0170288	3.2848	3.2848	8.43257	2.56715
Gt(ROSA)26Sor	NR_027009	61.379	0.0332311	0.0981066	2.24335	2.24335	5.23783	2.33483	0.00112854	0.00852457	5.51946	5.51946	12.887	2.33483	0.0734812	0.122572	0.406443	-2.46037	5.23783	12.887	0.0734812	0.122572	2.46037	2.46037	12.887	5.23783
Guca1a	NM_008189	12.742	0.0331251	0.0978889	0.397172	-2.5178	0.446129	1.12326	0.0349277	0.0867266	2.38408	2.38408	2.67795	1.12326	0.000570305	0.0033265	0.166594	-6.00263	0.446129	2.67795	0.000570305	0.0033265	6.00263	6.00263	2.67795	0.446129
Guf1	NM_001310631	37.0817	0.619934	0.729013	4.51168	4.51168	1.5719	0.348407	0.00248574	0.0143179	29.9657	29.9657	10.4403	0.348407	0.00589513	0.0170724	0.150561	-6.64181	1.5719	10.4403	0.00589513	0.0170724	6.64181	6.64181	10.4403	1.5719
Gusb	NM_001357027	19.3401	0.0237236	0.0788425	0.491269	-2.03554	0.856736	1.74392	0.0277175	0.0737864	2.2054	2.2054	3.84605	1.74392	0.000349112	0.00248575	0.222757	-4.48919	0.856736	3.84605	0.000349112	0.00248575	4.48919	4.48919	3.84605	0.856736
H19	NR_130974	295.244	1.25602e-08	2.35436e-05	27.3905	27.3905	11.5592	0.422015	1.12503e-10	1.13146e-06	204.812	204.812	86.4335	0.422015	2.21601e-06	0.000248317	0.133735	-7.47747	11.5592	86.4335	2.21601e-06	0.000248317	7.47747	7.47747	86.4335	11.5592
H19	NR_130973	271.353	1.38536e-08	2.35436e-05	27.3896	27.3896	10.6093	0.387348	1.2405e-10	1.13146e-06	205.124	205.124	79.4545	0.387348	2.41346e-06	0.000258328	0.133527	-7.48915	10.6093	79.4545	2.41346e-06	0.000258328	7.48915	7.48915	79.4545	10.6093
Haus5	NM_027999	13.4583	0.00208099	0.0168493	0.273109	-3.66154	0.340693	1.24746	0.0282555	0.0747552	2.32307	2.32307	2.89794	1.24746	4.91122e-05	0.00084986	0.117564	-8.50602	0.340693	2.89794	4.91122e-05	0.00084986	8.50602	8.50602	2.89794	0.340693
Hck	NM_010407	35.8446	0.00506582	0.0293361	2.69954	2.69954	1.58377	0.586682	2.0598e-06	0.000222336	16.6662	16.6662	9.77774	0.586682	0.000135784	0.00146184	0.161977	-6.17371	1.58377	9.77774	0.000135784	0.00146184	6.17371	6.17371	9.77774	1.58377
Hck	NM_001172117	35.8446	0.00506582	0.0293361	2.69954	2.69954	1.58377	0.586682	2.0598e-06	0.000222336	16.6662	16.6662	9.77774	0.586682	0.000135784	0.00146184	0.161977	-6.17371	1.58377	9.77774	0.000135784	0.00146184	6.17371	6.17371	9.77774	1.58377
Hemk1	NM_133984	25.0516	0.000482647	0.0070641	0.339694	-2.94382	0.814515	2.39779	0.00577728	0.024716	2.14291	2.14291	5.13824	2.39779	5.53744e-06	0.000336437	0.15852	-6.30834	0.814515	5.13824	5.53744e-06	0.000336437	6.30834	6.30834	5.13824	0.814515
Hist1h1c	NM_015786	21.4055	0.131446	0.249178	0.438456	-2.28073	1.88976	4.31002	0.0037576	0.0185862	0.21703	-4.60766	0.935403	4.31002	0.0637424	0.109408	2.02026	2.02026	1.88976	0.935403	0.0637424	0.109408	0.494986	-2.02026	0.935403	1.88976
Hlcs	NM_139145	19.0947	0.000183436	0.0038943	0.184944	-5.40705	0.731475	3.95512	0.0228714	0.0647957	0.424336	-2.35662	1.6783	3.95512	0.0133058	0.0318202	0.435842	-2.29441	0.731475	1.6783	0.0133058	0.0318202	2.29441	2.29441	1.6783	0.731475
Hmbs	NM_001110251	46.0204	0.00224699	0.0177729	0.416219	-2.40258	1.71288	4.11534	0.00438275	0.0206016	2.31133	2.31133	9.51192	4.11534	1.3791e-05	0.00048647	0.180078	-5.55316	1.71288	9.51192	1.3791e-05	0.00048647	5.55316	5.55316	9.51192	1.71288
Hmga2	NM_010441	42.3999	0.006941	0.0359659	3.3819	3.3819	1.41028	0.417008	2.65903e-06	0.000262195	29.5102	29.5102	12.306	0.417008	0.00014943	0.0015473	0.114601	-8.72591	1.41028	12.306	0.00014943	0.0015473	8.72591	8.72591	12.306	1.41028
Hmox1	NM_010442	195.509	9.7259e-07	0.000171661	41.3492	41.3492	49.0712	1.18675	5.89061e-05	0.00148012	12.5652	12.5652	14.9118	1.18675	0.00387699	0.012609	3.29076	3.29076	49.0712	14.9118	0.00387699	0.012609	0.303881	-3.29076	14.9118	49.0712
Hnf4g	NM_013920	24.2969	0.226096	0.363099	2.31931	2.31931	5.33391	2.29979	0.00551518	0.024	0.202317	-4.94274	0.465286	2.29979	0.0006712	0.00368618	11.4637	11.4637	5.33391	0.465286	0.0006712	0.00368618	0.0872317	-11.4637	0.465286	5.33391
Hnrnpa2b1	NM_182650	430.699	0.00291282	0.0208539	2.48449	2.48449	36.6153	14.7375	1.91304e-05	0.000784219	6.25705	6.25705	92.2136	14.7375	0.00536661	0.0158547	0.397071	-2.51844	36.6153	92.2136	0.00536661	0.0158547	2.51844	2.51844	92.2136	36.6153
Hoxb6	NM_008269	49.9202	0.00600638	0.0327853	0.454891	-2.19833	4.61377	10.1426	5.16494e-05	0.00135762	0.185722	-5.38439	1.8837	10.1426	0.0100768	0.025785	2.44931	2.44931	4.61377	1.8837	0.0100768	0.025785	0.408278	-2.44931	1.8837	4.61377
Hspa1a	NM_010479	942.566	3.9059e-05	0.0014844	28.2833	28.2833	266.366	9.41778	0.0600106	0.127239	4.07795	4.07795	38.4053	9.41778	0.000775915	0.00409082	6.93565	6.93565	266.366	38.4053	0.000775915	0.00409082	0.144183	-6.93565	38.4053	266.366
Hspa1b	NM_010478	813.378	1.93252e-05	0.000942596	24.5072	24.5072	212.943	8.68898	0.0078613	0.0304536	5.69622	5.69622	49.4944	8.68898	0.00204352	0.00796365	4.30236	4.30236	212.943	49.4944	0.00204352	0.00796365	0.23243	-4.30236	49.4944	212.943
Icam1	NM_010493	188.859	1.08539e-08	2.35436e-05	19.448	19.448	50.2089	2.5817	1.5384e-05	0.000678801	3.93629	3.93629	10.1623	2.5817	5.19756e-06	0.000334647	4.94068	4.94068	50.2089	10.1623	5.19756e-06	0.000334647	0.202401	-4.94068	10.1623	50.2089
Ier2	NM_010499	120.286	9.88071e-07	0.000171661	8.83686	8.83686	29.0044	3.28221	0.00377694	0.0186415	2.3791	2.3791	7.80871	3.28221	6.14643e-05	0.000959229	3.71437	3.71437	29.0044	7.80871	6.14643e-05	0.000959229	0.269225	-3.71437	7.80871	29.0044
Ier5l	NM_030244	38.2307	0.0107943	0.0477706	2.16918	2.16918	3.54091	1.63237	0.000106424	0.00207192	4.6376	4.6376	7.5703	1.63237	0.0143051	0.0336021	0.467737	-2.13796	3.54091	7.5703	0.0143051	0.0336021	2.13796	2.13796	7.5703	3.54091
Ifi207	NM_001204910	70.2615	0.000266595	0.00493251	3.57331	3.57331	6.49223	1.81687	3.23066e-06	0.000286086	8.31729	8.31729	15.1114	1.81687	0.00480409	0.0146475	0.429625	-2.32761	6.49223	15.1114	0.00480409	0.0146475	2.32761	2.32761	15.1114	6.49223
Ifi209	NM_175026	32.5121	0.0290684	0.0903069	2.1772	2.1772	1.5159	0.69626	3.98499e-06	0.000320848	12.3879	12.3879	8.62521	0.69626	8.21197e-05	0.00111793	0.175752	-5.68985	1.5159	8.62521	8.21197e-05	0.00111793	5.68985	5.68985	8.62521	1.5159
Ifit1bl2	NM_001362130	26.261	0.255296	0.395576	2.07078	2.07078	5.09925	2.46248	0.0640686	0.133142	0.484033	-2.06598	1.19192	2.46248	0.00792227	0.0213753	4.27818	4.27818	5.09925	1.19192	0.00792227	0.0213753	0.233744	-4.27818	1.19192	5.09925
Ifitm1	NM_001360727	670.045	0.000278038	0.00507196	2.83764	2.83764	27.9984	9.8668	2.90158e-08	2.74906e-05	18.7987	18.7987	185.483	9.8668	2.51352e-06	0.000258328	0.150948	-6.62478	27.9984	185.483	2.51352e-06	0.000258328	6.62478	6.62478	185.483	27.9984
Ifrd1	NM_013562	1736.75	4.50621e-07	0.00011417	14.1234	14.1234	442.981	31.3651	0.000771523	0.00667304	3.33394	3.33394	104.569	31.3651	7.12358e-05	0.00103591	4.23623	4.23623	442.981	104.569	7.12358e-05	0.00103591	0.236059	-4.23623	104.569	442.981
Il11	NM_001290423	23.7622	8.33885e-05	0.00240676	12.546	12.546	5.53539	0.441208	0.00663939	0.027156	4.4064	4.4064	1.94414	0.441208	0.0170867	0.0384573	2.84722	2.84722	5.53539	1.94414	0.0170867	0.0384573	0.35122	-2.84722	1.94414	5.53539
Il16	NM_001360089	33.0165	0.0184692	0.0669411	0.456656	-2.18983	1.33468	2.92271	0.0329429	0.0833337	2.30885	2.30885	6.74812	2.92271	0.000326947	0.00239717	0.197785	-5.05599	1.33468	6.74812	0.000326947	0.00239717	5.05599	5.05599	6.74812	1.33468
Il17b	NM_019508	27.3214	0.00267623	0.0198455	0.379665	-2.6339	0.981556	2.58532	0.0139691	0.045407	2.14297	2.14297	5.54027	2.58532	3.55797e-05	0.000734623	0.177167	-5.64438	0.981556	5.54027	3.55797e-05	0.000734623	5.64438	5.64438	5.54027	0.981556
Il1r2	NM_001360801	42.9096	5.17053e-06	0.000430111	18.5177	18.5177	2.28794	0.123554	8.07016e-08	4.6005e-05	96.2472	96.2472	11.8917	0.123554	0.000853555	0.00433231	0.192398	-5.19757	2.28794	11.8917	0.000853555	0.00433231	5.19757	5.19757	11.8917	2.28794
Il2rg	NM_001308535	29.3634	0.0215879	0.074345	2.21934	2.21934	1.51974	0.68477	4.7224e-06	0.000355975	11.0742	11.0742	7.58331	0.68477	0.000128979	0.00141909	0.200405	-4.98989	1.51974	7.58331	0.000128979	0.00141909	4.98989	4.98989	7.58331	1.51974
Incenp	NM_016692	42.3172	0.00571235	0.0316539	0.471788	-2.11959	1.75394	3.71763	0.00459691	0.0213105	2.32249	2.32249	8.63416	3.71763	2.78546e-05	0.000671529	0.203139	-4.92274	1.75394	8.63416	2.78546e-05	0.000671529	4.92274	4.92274	8.63416	1.75394
Ing4	NM_001368695	66.5687	0.00239529	0.0184137	0.463688	-2.15662	2.8194	6.08039	0.00224045	0.0133551	2.18568	2.18568	13.2898	6.08039	9.08184e-06	0.000405063	0.212148	-4.71368	2.8194	13.2898	9.08184e-06	0.000405063	4.71368	4.71368	13.2898	2.8194
Inpp5e	NM_001290437	32.8505	0.221269	0.357424	0.340797	-2.9343	2.5112	7.36861	0.00670756	0.0273011	0.145258	-6.88431	1.07035	7.36861	0.0641522	0.109936	2.34615	2.34615	2.5112	1.07035	0.0641522	0.109936	0.42623	-2.34615	1.07035	2.5112
Insl3	NM_013564	21.7215	0.0476732	0.125076	2.08207	2.08207	1.86667	0.896547	0.000210996	0.00308488	4.99392	4.99392	4.47728	0.896547	0.00756534	0.0206258	0.416922	-2.39853	1.86667	4.47728	0.00756534	0.0206258	2.39853	2.39853	4.47728	1.86667
Ints4	NM_001358012	79.503	0.00174626	0.0152916	0.478559	-2.0896	3.26386	6.82017	0.000508101	0.00517413	2.40712	2.40712	16.417	6.82017	2.69745e-06	0.000266922	0.19881	-5.02993	3.26386	16.417	2.69745e-06	0.000266922	5.02993	5.02993	16.417	3.26386
Ints4	NM_027256	52.7859	0.00268642	0.0198968	0.47856	-2.0896	2.16711	4.5284	0.000821217	0.00693162	2.40698	2.40698	10.8998	4.5284	4.92062e-06	0.000334647	0.198822	-5.02962	2.16711	10.8998	4.92062e-06	0.000334647	5.02962	5.02962	10.8998	2.16711
Ints8	NM_001159595	17.5322	0.00108295	0.0114205	0.134566	-7.43132	0.506277	3.7623	0.0971132	0.182318	0.418759	-2.38801	1.5755	3.7623	0.0237402	0.049887	0.321343	-3.11194	0.506277	1.5755	0.0237402	0.049887	3.11194	3.11194	1.5755	0.506277
Ipo7	NM_001362172	134.645	0.00484609	0.0285077	2.30895	2.30895	13.0651	5.65847	8.21597e-05	0.00179266	4.62283	4.62283	26.1581	5.65847	0.023112	0.0488651	0.499467	-2.00213	13.0651	26.1581	0.023112	0.0488651	2.00213	2.00213	26.1581	13.0651
Itgam	NM_008401	133.403	0.00147774	0.0138241	3.51999	3.51999	6.59216	1.87278	2.01157e-06	0.000222336	19.2242	19.2242	36.0027	1.87278	0.000382972	0.00262539	0.183102	-5.46144	6.59216	36.0027	0.000382972	0.00262539	5.46144	5.46144	36.0027	6.59216
Itgam	NM_001082960	129.298	0.00149568	0.0139561	3.51998	3.51998	6.38836	1.81488	2.04419e-06	0.000222336	19.2278	19.2278	34.8961	1.81488	0.000387956	0.00263677	0.183068	-5.46245	6.38836	34.8961	0.000387956	0.00263677	5.46245	5.46245	34.8961	6.38836
Itgax	NM_021334	31.7205	2.12941e-05	0.00101955	4.21049	4.21049	2.32067	0.551163	6.94169e-08	4.36657e-05	13.9735	13.9735	7.70166	0.551163	0.000103431	0.00125786	0.30132	-3.31873	2.32067	7.70166	0.000103431	0.00125786	3.31873	3.31873	7.70166	2.32067
Itpkc	NM_181593	150.435	1.11758e-07	6.6756e-05	22.9783	22.9783	42.2052	1.83674	0.000470305	0.0049477	3.32276	3.32276	6.10305	1.83674	1.2888e-05	0.000464274	6.91542	6.91542	42.2052	6.10305	1.2888e-05	0.000464274	0.144604	-6.91542	6.10305	42.2052
Jaml	NM_001005421	102.712	0.000126194	0.00310812	4.81328	4.81328	4.22227	0.877212	5.73221e-08	4.02181e-05	33.2165	33.2165	29.1379	0.877212	1.31496e-05	0.000470344	0.144906	-6.90101	4.22227	29.1379	1.31496e-05	0.000470344	6.90101	6.90101	29.1379	4.22227
Kcnk10	NM_001316664	25.4921	0.0598962	0.145898	2.12845	2.12845	5.12559	2.40813	0.0363858	0.0894058	0.40016	-2.499	0.963639	2.40813	0.00101208	0.00488033	5.31899	5.31899	5.12559	0.963639	0.00101208	0.00488033	0.188006	-5.31899	0.963639	5.12559
Kif3a	NM_001290806	35.2579	0.0328939	0.0974423	0.49783	-2.00872	1.34815	2.70805	0.00437492	0.0205795	2.84206	2.84206	7.69643	2.70805	9.96712e-05	0.00123409	0.175165	-5.70889	1.34815	7.69643	9.96712e-05	0.00123409	5.70889	5.70889	7.69643	1.34815
Klf10	NM_001357677	18.1252	0.0827072	0.181492	2.65205	2.65205	1.734	0.653834	0.00288051	0.0157218	5.58845	5.58845	3.65392	0.653834	0.0786268	0.129462	0.474558	-2.10722	1.734	3.65392	0.0786268	0.129462	2.10722	2.10722	3.65392	1.734
Klhl5	NM_001347355	79.6306	0.000525943	0.00739676	0.48174	-2.07581	3.67177	7.62189	0.00077159	0.00667304	2.0008	2.0008	15.2499	7.62189	1.65188e-06	0.000226128	0.240774	-4.15327	3.67177	15.2499	1.65188e-06	0.000226128	4.15327	4.15327	15.2499	3.67177
Krt20	NM_023256	260.039	0.1224	0.237529	2.20481	2.20481	53.1472	24.1051	0.0413406	0.0978125	0.391098	-2.55691	9.42746	24.1051	0.00228811	0.0086346	5.63749	5.63749	53.1472	9.42746	0.00228811	0.0086346	0.177384	-5.63749	9.42746	53.1472
Ksr1	NM_013571	28.3263	0.000570539	0.00780618	8.57841	8.57841	6.38675	0.744515	0.02572	0.0701144	3.10382	3.10382	2.31084	0.744515	0.0449315	0.0829511	2.76383	2.76383	6.38675	2.31084	0.0449315	0.0829511	0.361817	-2.76383	2.31084	6.38675
Lair1	NM_001302677	38.6674	0.00339293	0.0227718	0.395908	-2.52584	0.948632	2.39609	0.000229493	0.00323275	3.98331	3.98331	9.54439	2.39609	2.35331e-06	0.00025706	0.0993915	-10.0612	0.948632	9.54439	2.35331e-06	0.00025706	10.0612	10.0612	9.54439	0.948632
Lat2	NM_022964	61.0086	0.000838772	0.00982715	3.27115	3.27115	3.93363	1.20252	1.18994e-06	0.000169769	12.6401	12.6401	15.2	1.20252	0.000292273	0.00225154	0.258791	-3.86412	3.93363	15.2	0.000292273	0.00225154	3.86412	3.86412	15.2	3.93363
Lat2	NM_020044	20.9996	0.00228863	0.0179489	3.2708	3.2708	1.354	0.413968	4.60849e-06	0.000353748	12.6385	12.6385	5.23191	0.413968	0.000868548	0.00437662	0.258797	-3.86403	1.354	5.23191	0.000868548	0.00437662	3.86403	3.86403	5.23191	1.354
Lcn2	NM_008491	604.654	3.91781e-05	0.00148584	15.3481	15.3481	8.79138	0.5728	4.52625e-08	3.72081e-05	335.522	335.522	192.187	0.5728	2.54917e-05	0.000645232	0.0457439	-21.8609	8.79138	192.187	2.54917e-05	0.000645232	21.8609	21.8609	192.187	8.79138
Lcp2	NM_010696	41.0189	0.0252278	0.0823854	2.38669	2.38669	2.10508	0.882009	3.89363e-05	0.00116439	12.1154	12.1154	10.6859	0.882009	0.00172178	0.00704752	0.196996	-5.07624	2.10508	10.6859	0.00172178	0.00704752	5.07624	5.07624	10.6859	2.10508
Lgals3	NM_010705	372.66	0.00907512	0.042833	2.1922	2.1922	21.9624	10.0185	3.63705e-06	0.000308591	9.20692	9.20692	92.2392	10.0185	0.000183922	0.00173929	0.238103	-4.19986	21.9624	92.2392	0.000183922	0.00173929	4.19986	4.19986	92.2392	21.9624
Lgi4	NM_144556	85.0013	7.23464e-06	0.000525794	0.290187	-3.44606	2.23692	7.70854	0.000143807	0.00249129	2.38544	2.38544	18.3883	7.70854	4.20733e-08	8.38484e-05	0.121649	-8.22038	2.23692	18.3883	4.20733e-08	8.38484e-05	8.22038	8.22038	18.3883	2.23692
Lias	NM_001310612	179.086	0.0988998	0.205482	0.481558	-2.07659	7.60324	15.7888	0.0088906	0.0330936	2.2993	2.2993	36.3033	15.7888	0.000458763	0.00292205	0.209437	-4.77472	7.60324	36.3033	0.000458763	0.00292205	4.77472	4.77472	36.3033	7.60324
Lilr4b	NM_001291893	107.504	8.03511e-07	0.000159322	6.31161	6.31161	6.27145	0.993637	2.20908e-09	7.20012e-06	28.7525	28.7525	28.5695	0.993637	5.70852e-06	0.000336437	0.219515	-4.55549	6.27145	28.5695	5.70852e-06	0.000336437	4.55549	4.55549	28.5695	6.27145
Lilrb4a	NM_013532	101.113	5.03135e-06	0.000430111	5.17517	5.17517	5.14693	0.994543	5.50587e-09	1.00438e-05	27.7142	27.7142	27.563	0.994543	4.51621e-06	0.000334048	0.186734	-5.35522	5.14693	27.563	4.51621e-06	0.000334048	5.35522	5.35522	27.563	5.14693
Lilrb4a	NM_001291894	85.8529	6.33143e-06	0.000487245	5.17506	5.17506	4.37013	0.844459	7.08468e-09	1.13154e-05	27.7137	27.7137	23.4031	0.844459	5.68596e-06	0.000336437	0.186733	-5.35524	4.37013	23.4031	5.68596e-06	0.000336437	5.35524	5.35524	23.4031	4.37013
Lrg1	NM_029796	174.754	0.00344524	0.0229708	3.61123	3.61123	7.80603	2.1616	4.01267e-06	0.000321049	22.337	22.337	48.2836	2.1616	0.000486176	0.00303311	0.16167	-6.18543	7.80603	48.2836	0.000486176	0.00303311	6.18543	6.18543	48.2836	7.80603
Lrrc14	NM_001358893	103.345	0.00137596	0.0132665	0.494794	-2.02104	4.64692	9.39164	0.000897807	0.00734759	2.1732	2.1732	20.4099	9.39164	3.38832e-06	0.000307511	0.22768	-4.39213	4.64692	20.4099	3.38832e-06	0.000307511	4.39213	4.39213	20.4099	4.64692
Lrrc14	NM_001358891	13.5191	0.014596	0.0577977	0.494824	-2.02092	0.607929	1.22858	0.0106435	0.0374422	2.17313	2.17313	2.66986	1.22858	0.000106929	0.0012816	0.2277	-4.39173	0.607929	2.66986	0.000106929	0.0012816	4.39173	4.39173	2.66986	0.607929
Lrwd1	NM_027891	53.5846	0.00237573	0.0183258	0.417155	-2.39719	1.91288	4.58554	0.00110678	0.00842434	2.47803	2.47803	11.3631	4.58554	5.57198e-06	0.000336437	0.168342	-5.9403	1.91288	11.3631	5.57198e-06	0.000336437	5.9403	5.9403	11.3631	1.91288
Lyl1	NM_008535	17.4786	0.0213549	0.0739389	0.422532	-2.36668	0.559133	1.32329	0.00454824	0.021144	2.98029	2.98029	3.94379	1.32329	7.35416e-05	0.00105219	0.141775	-7.05341	0.559133	3.94379	7.35416e-05	0.00105219	7.05341	7.05341	3.94379	0.559133
Lyn	NM_010747	102.737	0.0178309	0.0654074	2.9238	2.9238	7.09011	2.42496	0.000377165	0.00439071	10.1983	10.1983	24.7305	2.42496	0.0402863	0.0759903	0.286695	-3.48802	7.09011	24.7305	0.0402863	0.0759903	3.48802	3.48802	24.7305	7.09011
Mafa	NM_194350	38.0858	0.000551879	0.00766747	3.94797	3.94797	9.30363	2.35656	0.0111103	0.0386273	0.439226	-2.27673	1.03506	2.35656	9.30673e-06	0.000409148	8.98847	8.98847	9.30363	1.03506	9.30673e-06	0.000409148	0.111254	-8.98847	1.03506	9.30363
Mafb	NM_010658	334.995	1.60314e-05	0.000842781	3.55775	3.55775	24.0218	6.75196	2.73739e-08	2.74906e-05	11.9804	11.9804	80.8911	6.75196	2.56577e-05	0.000645583	0.296964	-3.36741	24.0218	80.8911	2.56577e-05	0.000645583	3.36741	3.36741	80.8911	24.0218
Maff	NM_001304830	194.826	1.19935e-06	0.000183738	27.3598	27.3598	48.3363	1.76669	9.82374e-05	0.00198016	8.39939	8.39939	14.8391	1.76669	0.00295979	0.0103932	3.25736	3.25736	48.3363	14.8391	0.00295979	0.0103932	0.306997	-3.25736	14.8391	48.3363
Maff	NM_001304831	85.0911	1.62517e-06	0.000214829	27.3558	27.3558	21.1105	0.771703	0.000127993	0.00231632	8.3989	8.3989	6.48146	0.771703	0.00362992	0.0120416	3.25707	3.25707	21.1105	6.48146	0.00362992	0.0120416	0.307025	-3.25707	6.48146	21.1105
Maff	NM_010755	24.5789	3.79009e-06	0.000369602	27.3472	27.3472	6.09777	0.222976	0.00026492	0.00355343	8.3965	8.3965	1.87222	0.222976	0.00627979	0.0178826	3.25697	3.25697	6.09777	1.87222	0.00627979	0.0178826	0.307033	-3.25697	1.87222	6.09777
Magt1	NM_001190409	37.6555	0.350839	0.49551	2.91963	2.91963	2.61839	0.896822	0.0048893	0.0221749	10.0763	10.0763	9.03662	0.896822	0.0266392	0.0544912	0.289753	-3.45121	2.61839	9.03662	0.0266392	0.0544912	3.45121	3.45121	9.03662	2.61839
Mapkap1	NM_001290626	29.1681	0.0313519	0.0945831	0.351966	-2.84118	0.965297	2.74258	0.292036	0.41265	2.19312	2.19312	6.01482	2.74258	0.00457003	0.0141515	0.160486	-6.23106	0.965297	6.01482	0.00457003	0.0141515	6.23106	6.23106	6.01482	0.965297
Mapkbp1	NM_011941	179.948	1.01395e-05	0.000638536	5.02221	5.02221	36.9618	7.35967	0.00551059	0.0239914	2.12799	2.12799	15.6613	7.35967	0.00117303	0.00541768	2.36008	2.36008	36.9618	15.6613	0.00117303	0.00541768	0.423715	-2.36008	15.6613	36.9618
Mapkbp1	NM_001355293	158.539	1.08111e-05	0.000659585	5.02515	5.02515	32.5716	6.48171	0.00575887	0.0246816	2.12801	2.12801	13.7931	6.48171	0.001231	0.00560079	2.36143	2.36143	32.5716	13.7931	0.001231	0.00560079	0.423471	-2.36143	13.7931	32.5716
Mast3	NM_199308	30.251	0.0324399	0.0965365	0.495785	-2.017	1.36313	2.74943	0.0224564	0.0640279	2.17176	2.17176	5.9711	2.74943	0.000381229	0.0026164	0.228288	-4.38044	1.36313	5.9711	0.000381229	0.0026164	4.38044	4.38044	5.9711	1.36313
Matn2	NM_016762	81.0525	0.0677739	0.158626	0.446506	-2.23961	2.73046	6.11516	0.0467226	0.106687	2.97161	2.97161	18.1719	6.11516	0.00143385	0.00621734	0.150257	-6.65525	2.73046	18.1719	0.00143385	0.00621734	6.65525	6.65525	18.1719	2.73046
Matn4	NM_001252563	28.6463	0.11724	0.230736	2.0497	2.0497	5.80578	2.8325	0.00800567	0.0308165	0.321443	-3.11097	0.910489	2.8325	0.000490013	0.00304248	6.37654	6.37654	5.80578	0.910489	0.000490013	0.00304248	0.156825	-6.37654	0.910489	5.80578
Mex3a	NM_001029890	71.2748	9.92227e-05	0.002709	4.56238	4.56238	13.9436	3.05621	0.0109358	0.0381875	2.21138	2.21138	6.75844	3.05621	0.0129148	0.0310564	2.06314	2.06314	13.9436	6.75844	0.0129148	0.0310564	0.484698	-2.06314	6.75844	13.9436
Mgam	NM_001171003	250.163	0.0365508	0.104639	2.49976	2.49976	52.4618	20.9868	0.146275	0.246948	0.473597	-2.1115	9.93926	20.9868	0.0024459	0.00904849	5.27824	5.27824	52.4618	9.93926	0.0024459	0.00904849	0.189457	-5.27824	9.93926	52.4618
Milr1	NM_001033435	26.5765	0.285981	0.429407	2.33269	2.33269	1.26462	0.54213	0.00203442	0.0125209	13.0081	13.0081	7.05207	0.54213	0.0138345	0.0328093	0.179326	-5.57643	1.26462	7.05207	0.0138345	0.0328093	5.57643	5.57643	7.05207	1.26462
Mir17hg	NR_029382	46.2457	2.37631e-08	3.61239e-05	13.7525	13.7525	11.1493	0.810709	7.68527e-06	0.000467315	4.26202	4.26202	3.45526	0.810709	4.40285e-05	0.000807204	3.22675	3.22675	11.1493	3.45526	4.40285e-05	0.000807204	0.30991	-3.22675	3.45526	11.1493
Mmp9	NM_013599	51.5106	0.0534298	0.135295	0.468491	-2.13451	1.42117	3.03351	0.005867	0.0249652	4.19168	4.19168	12.7155	3.03351	0.000187729	0.00175528	0.111767	-8.94719	1.42117	12.7155	0.000187729	0.00175528	8.94719	8.94719	12.7155	1.42117
Mpzl2	NM_007962	16.8601	0.0765057	0.171832	2.6889	2.6889	3.61764	1.3454	0.120156	0.212824	0.488341	-2.04775	0.657012	1.3454	0.00410495	0.0131465	5.5062	5.5062	3.61764	0.657012	0.00410495	0.0131465	0.181613	-5.5062	0.657012	3.61764
Mrgbp	NM_001356494	36.5371	0.0154352	0.0597556	0.380473	-2.62831	0.963022	2.53112	0.00102411	0.0080111	3.43126	3.43126	8.68491	2.53112	1.84389e-05	0.00055597	0.110885	-9.01839	0.963022	8.68491	1.84389e-05	0.00055597	9.01839	9.01839	8.68491	0.963022
Mrpl40	NM_010922	70.1803	0.0036531	0.0237406	0.475203	-2.10436	3.15389	6.63693	0.00537031	0.023581	2.04953	2.04953	13.6026	6.63693	2.25433e-05	0.000605649	0.231859	-4.31296	3.15389	13.6026	2.25433e-05	0.000605649	4.31296	4.31296	13.6026	3.15389
Mrto4	NM_023536	80.8376	0.000658595	0.00853257	2.38349	2.38349	6.88421	2.88829	1.71344e-06	0.000204158	5.94585	5.94585	17.1734	2.88829	0.000651212	0.00362406	0.400866	-2.4946	6.88421	17.1734	0.000651212	0.00362406	2.4946	2.4946	17.1734	6.88421
Ms4a6c	NM_028595	223.002	0.0191421	0.0685494	2.00377	2.00377	8.34411	4.1642	3.24701e-07	0.000101317	14.8469	14.8469	61.8256	4.1642	4.57852e-06	0.000334048	0.134962	-7.40949	8.34411	61.8256	4.57852e-06	0.000334048	7.40949	7.40949	61.8256	8.34411
Ms4a6d	NM_026835	116.295	5.19758e-05	0.00177964	6.49038	6.49038	6.57584	1.01317	2.82393e-07	9.19894e-05	30.7707	30.7707	31.1759	1.01317	0.000482588	0.00301589	0.210927	-4.74098	6.57584	31.1759	0.000482588	0.00301589	4.74098	4.74098	31.1759	6.57584
Msr1	NM_031195	134.986	0.000169996	0.00370942	4.80743	4.80743	7.4005	1.53939	5.03307e-07	0.000116701	23.4218	23.4218	36.0553	1.53939	0.000355831	0.00251105	0.205254	-4.87201	7.4005	36.0553	0.000355831	0.00251105	4.87201	4.87201	36.0553	7.4005
Mterf4	NM_001310756	26.1568	0.0111099	0.048716	0.485327	-2.06047	0.960671	1.97943	0.000547021	0.0054321	2.91943	2.91943	5.77882	1.97943	9.24568e-06	0.000409148	0.16624	-6.0154	0.960671	5.77882	9.24568e-06	0.000409148	6.0154	6.0154	5.77882	0.960671
Mtmr14	NM_001362182	21.2687	0.132964	0.250804	2.2232	2.2232	4.65956	2.09588	0.0154555	0.0489677	0.159417	-6.27287	0.334118	2.09588	0.000996054	0.00482347	13.9458	13.9458	4.65956	0.334118	0.000996054	0.00482347	0.071706	-13.9458	0.334118	4.65956
Mttp	NM_008642	67.1316	0.0533393	0.135141	2.37688	2.37688	14.3718	6.04647	0.0334529	0.0841064	0.323985	-3.08656	1.95897	6.04647	0.000842296	0.00429795	7.3364	7.3364	14.3718	1.95897	0.000842296	0.00429795	0.136307	-7.3364	1.95897	14.3718
Mxi1	NM_001360348	67.4604	0.0705221	0.162863	0.354432	-2.82142	2.3642	6.67041	0.324524	0.445915	2.0167	2.0167	13.4522	6.67041	0.0117362	0.0289157	0.175749	-5.68994	2.3642	13.4522	0.0117362	0.0289157	5.68994	5.68994	13.4522	2.3642
Myo9b	NM_001142323	38.7823	0.0769875	0.17268	2.16215	2.16215	3.72957	1.72494	0.022894	0.0648397	4.33229	4.33229	7.47292	1.72494	0.497166	0.577001	0.499078	-2.0037	3.72957	7.47292	0.497166	0.577001	2.0037	2.0037	7.47292	3.72957
Nagk	NM_019542	37.5111	0.788833	0.85839	0.278138	-3.59533	0.589033	2.11777	0.0459582	0.105349	4.62603	4.62603	9.79688	2.11777	0.0285265	0.057594	0.0601245	-16.6321	0.589033	9.79688	0.0285265	0.057594	16.6321	16.6321	9.79688	0.589033
Nasp	NM_001081475	200.349	2.36159e-06	0.000276154	5.01981	5.01981	39.7167	7.91198	0.000366756	0.00432473	2.42095	2.42095	19.1545	7.91198	0.00200897	0.0078827	2.07349	2.07349	39.7167	19.1545	0.00200897	0.0078827	0.482279	-2.07349	19.1545	39.7167
Ncapd2	NM_146171	73.4109	0.000843643	0.00985258	0.453536	-2.2049	2.824	6.22663	0.000312442	0.00391185	2.47641	2.47641	15.4197	6.22663	1.24701e-06	0.000197875	0.183142	-5.46023	2.824	15.4197	1.24701e-06	0.000197875	5.46023	5.46023	15.4197	2.824
Neil1	NM_001357409	30.2181	0.0015387	0.0142049	0.323701	-3.08927	0.702271	2.16951	0.00139787	0.00976262	3.31915	3.31915	7.20091	2.16951	4.89529e-06	0.000334647	0.0975254	-10.2537	0.702271	7.20091	4.89529e-06	0.000334647	10.2537	10.2537	7.20091	0.702271
Nek6	NM_021606	114.662	0.000141384	0.00332363	4.27516	4.27516	8.62076	2.01648	1.01875e-06	0.000164461	13.6789	13.6789	27.5833	2.01648	0.00144667	0.00625098	0.312536	-3.19963	8.62076	27.5833	0.00144667	0.00625098	3.19963	3.19963	27.5833	8.62076
Nek6	NM_001159631	102.937	0.000149473	0.00342224	4.27524	4.27524	7.73732	1.8098	1.08589e-06	0.000167064	13.6839	13.6839	24.7652	1.8098	0.00151347	0.0064461	0.312427	-3.20075	7.73732	24.7652	0.00151347	0.0064461	3.20075	3.20075	24.7652	7.73732
Nexn	NM_199465	1075.99	0.000409283	0.00642525	0.347381	-2.87868	34.9658	100.655	0.00543432	0.0237558	2.2159	2.2159	223.042	100.655	4.73421e-06	0.000334048	0.156768	-6.37885	34.9658	223.042	4.73421e-06	0.000334048	6.37885	6.37885	223.042	34.9658
Nfil3	NM_017373	164.809	3.62888e-05	0.00141449	13.415	13.415	36.7393	2.73866	0.000717408	0.00640575	5.64456	5.64456	15.4585	2.73866	0.0592352	0.103325	2.37663	2.37663	36.7393	15.4585	0.0592352	0.103325	0.420763	-2.37663	15.4585	36.7393
Nfkbia	NM_010907	4429.04	1.35604e-07	6.76889e-05	8.45375	8.45375	1064.83	125.96	0.000554319	0.0054718	2.26704	2.26704	285.556	125.96	1.51865e-05	0.00051043	3.72898	3.72898	1064.83	285.556	1.51865e-05	0.00051043	0.26817	-3.72898	285.556	1064.83
Nfkbie	NM_001304956	19.4983	0.16654	0.29304	2.02836	2.02836	1.68082	0.828658	0.00816166	0.031154	4.81497	4.81497	3.98997	0.828658	0.105914	0.165079	0.421262	-2.37382	1.68082	3.98997	0.105914	0.165079	2.37382	2.37382	3.98997	1.68082
Nkapl	NM_025719	16.2589	0.0074968	0.0376015	0.332091	-3.01122	0.52613	1.58429	0.0543987	0.118633	2.08876	2.08876	3.30922	1.58429	0.000234018	0.00198372	0.158989	-6.28973	0.52613	3.30922	0.000234018	0.00198372	6.28973	6.28973	3.30922	0.52613
Nkiras1	NM_001316712	23.9512	0.080457	0.178034	0.343355	-2.91243	0.742754	2.16322	0.189163	0.29941	2.34731	2.34731	5.07775	2.16322	0.00706816	0.0195924	0.146276	-6.83639	0.742754	5.07775	0.00706816	0.0195924	6.83639	6.83639	5.07775	0.742754
Nme7	NM_001293313	29.5224	0.000777718	0.00941538	0.180522	-5.53948	0.268693	1.48842	0.00161455	0.0107938	5.43106	5.43106	8.0837	1.48842	3.41419e-06	0.000308325	0.0332389	-30.0853	0.268693	8.0837	3.41419e-06	0.000308325	30.0853	30.0853	8.0837	0.268693
Nme7	NM_138314	27.1291	0.000829421	0.00977338	0.180497	-5.54025	0.246887	1.36782	0.00171613	0.0112516	5.43078	5.43078	7.42832	1.36782	3.70761e-06	0.000310218	0.033236	-30.0879	0.246887	7.42832	3.70761e-06	0.000310218	30.0879	30.0879	7.42832	0.246887
Npc1l1	NM_207242	34.4119	0.104988	0.214059	2.26852	2.26852	6.95237	3.06471	0.47459	0.592572	0.474285	-2.10844	1.45355	3.06471	0.0296617	0.0594277	4.78304	4.78304	6.95237	1.45355	0.0296617	0.0594277	0.209072	-4.78304	1.45355	6.95237
Ntsr1	NM_018766	28.3976	1.17168e-06	0.000181937	0.111248	-8.98893	0.665097	5.97851	0.00527596	0.0233236	0.472065	-2.11835	2.82225	5.97851	6.01081e-05	0.000947137	0.235662	-4.24336	0.665097	2.82225	6.01081e-05	0.000947137	4.24336	4.24336	2.82225	0.665097
Nudt2	NM_025539	34.123	0.00245945	0.0187407	0.275482	-3.63	0.868025	3.15093	0.0112007	0.0388298	2.33435	2.33435	7.35539	3.15093	2.84721e-05	0.000678939	0.118012	-8.4737	0.868025	7.35539	2.84721e-05	0.000678939	8.4737	8.4737	7.35539	0.868025
Oas2	NM_145227	13.0811	0.0195792	0.0697313	2.56928	2.56928	1.07814	0.419628	0.000169829	0.0027264	6.82173	6.82173	2.86259	0.419628	0.0141389	0.0333152	0.376632	-2.65511	1.07814	2.86259	0.0141389	0.0333152	2.65511	2.65511	2.86259	1.07814
Osbpl1a	NR_045524	56.8598	0.00261813	0.0195737	8.86873	8.86873	5.23305	0.590056	0.000144314	0.00249556	22.2524	22.2524	13.1302	0.590056	0.087499	0.141229	0.398551	-2.50909	5.23305	13.1302	0.087499	0.141229	2.50909	2.50909	13.1302	5.23305
Osbpl1a	NM_001252491	49.9779	0.439688	0.578285	0.453808	-2.20358	4.97098	10.9539	0.00291453	0.0158471	0.067042	-14.916	0.734374	10.9539	0.0115287	0.028569	6.76901	6.76901	4.97098	0.734374	0.0115287	0.028569	0.147732	-6.76901	0.734374	4.97098
Oxr1	NM_001130165	30.9302	0.0532093	0.134999	2.92394	2.92394	6.84177	2.33991	0.0960659	0.180831	0.482237	-2.07367	1.12839	2.33991	0.00228212	0.00861734	6.06329	6.06329	6.84177	1.12839	0.00228212	0.00861734	0.164927	-6.06329	1.12839	6.84177
P2ry14	NM_001287119	29.4388	0.0462993	0.122921	0.384301	-2.60213	1.0406	2.70778	0.34531	0.467457	2.23968	2.23968	6.06455	2.70778	0.00828065	0.0221197	0.171588	-5.82792	1.0406	6.06455	0.00828065	0.0221197	5.82792	5.82792	6.06455	1.0406
Pard6a	NM_001286345	19.6857	0.689133	0.78369	0.391227	-2.55606	0.716812	1.83222	0.088968	0.170729	2.19018	2.19018	4.01288	1.83222	0.172641	0.245083	0.178628	-5.59823	0.716812	4.01288	0.172641	0.245083	5.59823	5.59823	4.01288	0.716812
Pcdha5	NM_009959	17.2109	0.00563419	0.0313628	0.177816	-5.62378	0.638836	3.59267	0.120368	0.213036	0.419037	-2.38643	1.50546	3.59267	0.104012	0.162612	0.424346	-2.35657	0.638836	1.50546	0.104012	0.162612	2.35657	2.35657	1.50546	0.638836
Pcdhgb4	NM_033576	42.2761	0.0351067	0.101928	0.326494	-3.06284	1.31083	4.01485	0.111171	0.201148	2.18349	2.18349	8.76637	4.01485	0.00177743	0.00721011	0.149529	-6.68767	1.31083	8.76637	0.00177743	0.00721011	6.68767	6.68767	8.76637	1.31083
Pctp	NM_001316372	38.4391	0.0146498	0.0578696	0.461566	-2.16654	1.32253	2.8653	0.00102714	0.00802785	3.01022	3.01022	8.6252	2.8653	1.7828e-05	0.00054567	0.153333	-6.52176	1.32253	8.6252	1.7828e-05	0.00054567	6.52176	6.52176	8.6252	1.32253
Pcyox1l	NM_172832	80.1467	6.43318e-05	0.00203035	0.340769	-2.93454	2.45731	7.21107	0.000508888	0.00517743	2.36403	2.36403	17.0472	7.21107	3.33853e-07	0.00013794	0.144147	-6.93735	2.45731	17.0472	3.33853e-07	0.00013794	6.93735	6.93735	17.0472	2.45731
Pdia5	NM_028295	28.218	0.029133	0.0904523	0.453134	-2.20685	0.992007	2.18921	0.0272267	0.0727918	2.84338	2.84338	6.22477	2.18921	0.000410087	0.00271931	0.159364	-6.27493	0.992007	6.22477	0.000410087	0.00271931	6.27493	6.27493	6.22477	0.992007
Pdpn	NM_010329	100.983	0.0134071	0.0548613	2.07532	2.07532	8.16018	3.932	5.72988e-05	0.00145577	5.48541	5.48541	21.5687	3.932	0.00519617	0.0154984	0.378335	-2.64316	8.16018	21.5687	0.00519617	0.0154984	2.64316	2.64316	21.5687	8.16018
Pdzrn4	NM_001164593	78.1909	0.000813444	0.00969226	0.189669	-5.27235	2.98695	15.7482	0.0216821	0.0627219	0.46535	-2.14892	7.32844	15.7482	0.0783341	0.12908	0.407583	-2.45349	2.98695	7.32844	0.0783341	0.12908	2.45349	2.45349	7.32844	2.98695
Phyhd1	NM_001252570	16.1259	0.212403	0.347004	0.484539	-2.06382	0.721531	1.48911	0.0248796	0.0686033	2.1252	2.1252	3.16465	1.48911	0.00253131	0.00928165	0.227997	-4.38603	0.721531	3.16465	0.00253131	0.00928165	4.38603	4.38603	3.16465	0.721531
Pik3r5	NM_177320	26.7149	0.00133397	0.0129852	3.79594	3.79594	1.36387	0.359298	1.53272e-06	0.000192827	19.9884	19.9884	7.18179	0.359298	0.00027979	0.00219053	0.189907	-5.26573	1.36387	7.18179	0.00027979	0.00219053	5.26573	5.26573	7.18179	1.36387
Pirb	NM_011095	57.9533	0.00809711	0.039568	2.74155	2.74155	2.37333	0.865687	4.29817e-06	0.000337962	18.5734	18.5734	16.0788	0.865687	0.000253942	0.00208157	0.147606	-6.77478	2.37333	16.0788	0.000253942	0.00208157	6.77478	6.77478	16.0788	2.37333
Pirb	NM_001357394	51.1102	0.00852219	0.0410124	2.74151	2.74151	2.09326	0.76354	4.67688e-06	0.000355482	18.5713	18.5713	14.1799	0.76354	0.000272923	0.00215713	0.147621	-6.7741	2.09326	14.1799	0.000272923	0.00215713	6.7741	6.7741	14.1799	2.09326
Pla2g15	NM_001357319	90.1947	0.00344266	0.0229704	0.462118	-2.16395	3.08504	6.67588	0.000224813	0.00320143	3.0414	3.0414	20.304	6.67588	2.34004e-06	0.00025706	0.151943	-6.58143	3.08504	20.304	2.34004e-06	0.00025706	6.58143	6.58143	20.304	3.08504
Plac9a	NM_207229.2	19.3127	0.0580366	0.143029	0.317534	-3.14927	0.580097	1.82688	0.214923	0.329732	2.20627	2.20627	4.03058	1.82688	0.00586331	0.0170034	0.143924	-6.94812	0.580097	4.03058	0.00586331	0.0170034	6.94812	6.94812	4.03058	0.580097
Plac9a	NM_207229	19.3127	0.0580366	0.143029	0.317534	-3.14927	0.580097	1.82688	0.214923	0.329732	2.20627	2.20627	4.03058	1.82688	0.00586331	0.0170034	0.143924	-6.94812	0.580097	4.03058	0.00586331	0.0170034	6.94812	6.94812	4.03058	0.580097
Plac9a	NM_207229.1	19.3127	0.0580366	0.143029	0.317534	-3.14927	0.580097	1.82688	0.214923	0.329732	2.20627	2.20627	4.03058	1.82688	0.00586331	0.0170034	0.143924	-6.94812	0.580097	4.03058	0.00586331	0.0170034	6.94812	6.94812	4.03058	0.580097
Plek	NM_019549	112.598	8.11186e-05	0.00237142	3.47117	3.47117	10.5803	3.04805	1.07903e-06	0.000167064	7.84254	7.84254	23.9045	3.04805	0.00311314	0.0107659	0.442608	-2.25933	10.5803	23.9045	0.00311314	0.0107659	2.25933	2.25933	23.9045	10.5803
Plin2	NM_007408	641.47	0.0303626	0.0927917	2.06293	2.06293	47.7764	23.1595	0.000175909	0.00276966	6.16972	6.16972	142.888	23.1595	0.00953051	0.0246779	0.334364	-2.99076	47.7764	142.888	0.00953051	0.0246779	2.99076	2.99076	142.888	47.7764
Plp1	NM_001290561	214.884	0.00134265	0.013028	0.470692	-2.12453	9.45868	20.0953	0.0012358	0.00900657	2.09372	2.09372	42.0739	20.0953	4.12087e-06	0.000324021	0.224811	-4.44818	9.45868	42.0739	4.12087e-06	0.000324021	4.44818	4.44818	42.0739	9.45868
Plp1	NM_011123	47.491	0.00380462	0.0243693	0.470697	-2.12451	2.09046	4.44119	0.0035316	0.0178508	2.09374	2.09374	9.29868	4.44119	1.72205e-05	0.000537906	0.224812	-4.44816	2.09046	9.29868	1.72205e-05	0.000537906	4.44816	4.44816	9.29868	2.09046
Plpp5	NR_121643	46.3915	0.0170577	0.0635423	0.408991	-2.44504	1.85251	4.52945	0.112756	0.203097	2.00507	2.00507	9.08188	4.52945	0.000926745	0.00456787	0.203978	-4.90248	1.85251	9.08188	0.000926745	0.00456787	4.90248	4.90248	9.08188	1.85251
Plppr2	NM_144935	19.4003	0.029778	0.0917122	2.39859	2.39859	1.64653	0.686456	0.00289354	0.0157705	6.02189	6.02189	4.13377	0.686456	0.20524	0.282842	0.398312	-2.51059	1.64653	4.13377	0.20524	0.282842	2.51059	2.51059	4.13377	1.64653
Pls1	NM_001033210	99.234	0.100628	0.207935	2.15958	2.15958	20.6333	9.55431	0.00735634	0.0291284	0.302529	-3.30547	2.89046	9.55431	0.000395071	0.00266542	7.13841	7.13841	20.6333	2.89046	0.000395071	0.00266542	0.140087	-7.13841	2.89046	20.6333
Pnpla7	NM_146251	31.9768	0.0153026	0.0594769	0.351169	-2.84763	1.00818	2.87092	0.0366143	0.0897257	2.36155	2.36155	6.77984	2.87092	0.000305049	0.00230327	0.148702	-6.72484	1.00818	6.77984	0.000305049	0.00230327	6.72484	6.72484	6.77984	1.00818
Pogk	NM_001142948	73.8319	0.739919	0.821922	2.04948	2.04948	4.88985	2.38589	0.00947428	0.0346283	7.26558	7.26558	17.3349	2.38589	0.0171653	0.0385817	0.282081	-3.54508	4.88985	17.3349	0.0171653	0.0385817	3.54508	3.54508	17.3349	4.88985
Poli	NM_011972	16.7838	0.00266064	0.019786	0.395099	-2.53101	0.588403	1.48925	0.00417417	0.0198967	2.36154	2.36154	3.51693	1.48925	1.50321e-05	0.000508749	0.167306	-5.97708	0.588403	3.51693	1.50321e-05	0.000508749	5.97708	5.97708	3.51693	0.588403
Pomk	NM_029037	29.7429	0.00301957	0.0212446	0.387617	-2.57986	1.10616	2.85375	0.0102134	0.0364392	2.08651	2.08651	5.95437	2.85375	3.1073e-05	0.000699556	0.185773	-5.3829	1.10616	5.95437	3.1073e-05	0.000699556	5.3829	5.3829	5.95437	1.10616
Ppl	NM_008909	15.9055	0.0195251	0.0696065	0.285984	-3.4967	1.08309	3.78722	0.000331296	0.00405604	0.113941	-8.77649	0.431519	3.78722	0.0316559	0.0626048	2.50994	2.50994	1.08309	0.431519	0.0316559	0.0626048	0.398417	-2.50994	0.431519	1.08309
Ppp1r26	NM_001005420	24.3481	4.26643e-05	0.00157547	0.166283	-6.01384	0.867369	5.21622	0.00479159	0.0219013	0.389637	-2.56649	2.03243	5.21622	0.00980716	0.0252302	0.426764	-2.34322	0.867369	2.03243	0.00980716	0.0252302	2.34322	2.34322	2.03243	0.867369
Pqlc1	NM_001164422	94.3444	8.87462e-07	0.000161891	6.84086	6.84086	20.6213	3.01443	0.00044577	0.00480315	2.59165	2.59165	7.81237	3.01443	0.000338481	0.00243285	2.63957	2.63957	20.6213	7.81237	0.000338481	0.00243285	0.378849	-2.63957	7.81237	20.6213
Pqlc1	NM_001164421	83.1084	1.02395e-06	0.000171905	6.84047	6.84047	18.165	2.65552	0.000499324	0.00511436	2.59168	2.59168	6.88227	2.65552	0.000380164	0.00261375	2.6394	2.6394	18.165	6.88227	0.000380164	0.00261375	0.378875	-2.6394	6.88227	18.165
Pqlc1	NM_025861	21.5734	8.17151e-06	0.000560394	6.83982	6.83982	4.71524	0.68938	0.00241705	0.0140331	2.59148	2.59148	1.78652	0.68938	0.00190383	0.00757036	2.63935	2.63935	4.71524	1.78652	0.00190383	0.00757036	0.378882	-2.63935	1.78652	4.71524
Pqlc1	NM_001164420	15.2994	1.58195e-05	0.000835179	6.83969	6.83969	3.34396	0.488905	0.00386736	0.0189258	2.59139	2.59139	1.26695	0.488905	0.00308284	0.0106988	2.63939	2.63939	3.34396	1.26695	0.00308284	0.0106988	0.378876	-2.63939	1.26695	3.34396
Procr	NM_011171	39.9643	9.88071e-06	0.000633322	8.66682	8.66682	8.29634	0.957254	0.000373311	0.00437657	4.2495	4.2495	4.06785	0.957254	0.0191002	0.0419639	2.03949	2.03949	8.29634	4.06785	0.0191002	0.0419639	0.490318	-2.03949	4.06785	8.29634
Prr5l	NM_001355625	18.0651	5.64029e-05	0.00186872	4.91514	4.91514	3.66766	0.746197	0.0114065	0.0393564	2.1547	2.1547	1.60783	0.746197	0.00596617	0.0172408	2.28112	2.28112	3.66766	1.60783	0.00596617	0.0172408	0.438381	-2.28112	1.60783	3.66766
Psmd10	NM_016883	50.9509	0.0550172	0.137843	0.494075	-2.02398	2.36424	4.78518	0.0409121	0.0971769	2.05514	2.05514	9.83423	4.78518	0.00104131	0.00497397	0.240409	-4.15958	2.36424	9.83423	0.00104131	0.00497397	4.15958	4.15958	9.83423	2.36424
Ptp4a3	NM_001166390	220.381	0.00343253	0.0229355	0.452631	-2.2093	9.50956	21.0095	0.00983033	0.0355957	2.04389	2.04389	42.9412	21.0095	3.32686e-05	0.000717448	0.221455	-4.51559	9.50956	42.9412	3.32686e-05	0.000717448	4.51559	4.51559	42.9412	9.50956
Ptprh	NM_207270	23.3571	0.14293	0.264162	2.27753	2.27753	4.73675	2.07977	0.379571	0.501568	0.466009	-2.14588	0.969191	2.07977	0.0304534	0.060751	4.88732	4.88732	4.73675	0.969191	0.0304534	0.060751	0.204611	-4.88732	0.969191	4.73675
Ptx3	NM_008987	90.0108	4.16133e-07	0.000111634	112.799	112.799	23.7013	0.21012	1.14675e-05	0.000576284	28.9935	28.9935	6.09212	0.21012	0.00752705	0.0205398	3.89049	3.89049	23.7013	6.09212	0.00752705	0.0205398	0.257037	-3.89049	6.09212	23.7013
Pum1	NM_001159606	46.5566	0.297342	0.441415	2.16072	2.16072	2.25787	1.04496	0.0332957	0.0839272	11.6904	11.6904	12.216	1.04496	0.204425	0.282018	0.184829	-5.41041	2.25787	12.216	0.204425	0.282018	5.41041	5.41041	12.216	2.25787
Pum1	NM_001356566	43.7099	0.297804	0.441706	2.16087	2.16087	2.11994	0.981056	0.0334431	0.0841064	11.6905	11.6905	11.469	0.981056	0.204868	0.282543	0.184841	-5.41005	2.11994	11.469	0.204868	0.282543	5.41005	5.41005	11.469	2.11994
Pvr	NM_027514	353.151	5.41438e-08	4.93846e-05	10.3618	10.3618	73.8017	7.12248	1.91834e-06	0.000214689	5.16571	5.16571	36.7927	7.12248	0.00165751	0.00686252	2.00588	2.00588	73.8017	36.7927	0.00165751	0.00686252	0.498534	-2.00588	36.7927	73.8017
Pyroxd1	NM_183165	94.8782	0.00289344	0.0207558	0.484459	-2.06416	4.20498	8.67976	0.00232214	0.0136801	2.1592	2.1592	18.7413	8.67976	1.05986e-05	0.000434046	0.224369	-4.45694	4.20498	18.7413	1.05986e-05	0.000434046	4.45694	4.45694	18.7413	4.20498
Rab29	NM_144875	118.501	0.000882993	0.0101392	0.464808	-2.15143	5.07042	10.9086	0.000876467	0.00722397	2.15621	2.15621	23.5213	10.9086	2.50285e-06	0.000258328	0.215567	-4.63893	5.07042	23.5213	2.50285e-06	0.000258328	4.63893	4.63893	23.5213	5.07042
Rab7b	NM_001311096	137.083	0.00122931	0.012335	2.1097	2.1097	8.70263	4.12506	2.06394e-07	7.84383e-05	7.96759	7.96759	32.8668	4.12506	1.54578e-05	0.000512694	0.264785	-3.77665	8.70263	32.8668	1.54578e-05	0.000512694	3.77665	3.77665	32.8668	8.70263
Rab7b	NM_145509	34.0686	0.00499701	0.0290499	2.10962	2.10962	2.16291	1.02526	1.62108e-06	0.000197144	7.96678	7.96678	8.16804	1.02526	9.83543e-05	0.0012247	0.264802	-3.7764	2.16291	8.16804	9.83543e-05	0.0012247	3.7764	3.7764	8.16804	2.16291
Rad52	NR_149727	28.7493	0.00114967	0.0118622	4.29761	4.29761	5.58055	1.29852	0.0787428	0.155298	2.08239	2.08239	2.70403	1.29852	0.0315673	0.0624702	2.06379	2.06379	5.58055	2.70403	0.0315673	0.0624702	0.484546	-2.06379	2.70403	5.58055
Ramp2	NM_019444	44.9928	0.00179022	0.0154927	0.373056	-2.68057	1.62422	4.35382	0.0109109	0.0381295	2.07164	2.07164	9.01956	4.35382	2.20413e-05	0.000599504	0.180077	-5.55317	1.62422	9.01956	2.20413e-05	0.000599504	5.55317	5.55317	9.01956	1.62422
Rasip1	NM_028544	84.2041	0.0217551	0.0747462	2.70641	2.70641	6.30343	2.32907	0.000724667	0.00643905	8.34476	8.34476	19.4355	2.32907	0.0689375	0.116419	0.324325	-3.08333	6.30343	19.4355	0.0689375	0.116419	3.08333	3.08333	19.4355	6.30343
Rasl10b	NM_001361567	16.2243	5.79575e-05	0.0018846	0.108853	-9.1867	0.3912	3.59383	0.0100171	0.0359709	0.395973	-2.52542	1.42306	3.59383	0.00702977	0.0195037	0.2749	-3.63769	0.3912	1.42306	0.00702977	0.0195037	3.63769	3.63769	1.42306	0.3912
Rbpj	NM_001277116	34.2996	0.0415524	0.113916	2.27289	2.27289	3.01296	1.32561	0.015638	0.0493714	5.35199	5.35199	7.09464	1.32561	0.586986	0.660934	0.424682	-2.3547	3.01296	7.09464	0.586986	0.660934	2.3547	2.3547	7.09464	3.01296
Rbpj	NM_009035	36.8612	0.451907	0.5889	2.2194	2.2194	3.13692	1.41341	0.0198857	0.0589653	5.47381	5.47381	7.73673	1.41341	0.0766516	0.126835	0.405458	-2.46635	3.13692	7.73673	0.0766516	0.126835	2.46635	2.46635	7.73673	3.13692
Rcan1	NM_019466	475.281	5.36185e-07	0.000127027	10.3272	10.3272	119.011	11.5241	0.00258432	0.0146616	2.42027	2.42027	27.8915	11.5241	3.47776e-05	0.000733845	4.26695	4.26695	119.011	27.8915	3.47776e-05	0.000733845	0.23436	-4.26695	27.8915	119.011
Rcan1	NM_001081549	16.7792	9.51549e-06	0.000617728	10.036	10.036	4.17154	0.415659	0.0144705	0.0465722	2.41991	2.41991	1.00586	0.415659	0.000451226	0.00288918	4.14725	4.14725	4.17154	1.00586	0.000451226	0.00288918	0.241124	-4.14725	1.00586	4.17154
Recql5	NM_130454	25.2431	0.0105333	0.0471066	0.419978	-2.38108	0.990804	2.35918	0.0330173	0.083435	2.14667	2.14667	5.06438	2.35918	0.000204651	0.00183971	0.195642	-5.11139	0.990804	5.06438	0.000204651	0.00183971	5.11139	5.11139	5.06438	0.990804
Rev1	NM_019570	14.1743	0.0331961	0.0980412	2.23378	2.23378	2.90856	1.30208	0.0146977	0.0471536	0.394844	-2.53265	0.514117	1.30208	0.000271362	0.00215297	5.65738	5.65738	2.90856	0.514117	0.000271362	0.00215297	0.17676	-5.65738	0.514117	2.90856
Rgs16	NM_011267	77.9604	3.7754e-06	0.000369602	21.2195	21.2195	17.8995	0.843538	6.77955e-05	0.0016063	8.58738	8.58738	7.24378	0.843538	0.0341225	0.0664526	2.47101	2.47101	17.8995	7.24378	0.0341225	0.0664526	0.404692	-2.47101	7.24378	17.8995
Rin1	NM_145495	22.8129	0.0118737	0.050714	2.66561	2.66561	2.08477	0.782097	0.00019431	0.00295068	6.05737	6.05737	4.73745	0.782097	0.0275012	0.055922	0.440061	-2.27241	2.08477	4.73745	0.0275012	0.055922	2.27241	2.27241	4.73745	2.08477
Ripk2	NR_138102	21.8471	0.298298	0.442151	2.05543	2.05543	4.53827	2.20795	0.0851937	0.165182	0.242822	-4.11825	0.536137	2.20795	0.0128459	0.0309314	8.46476	8.46476	4.53827	0.536137	0.0128459	0.0309314	0.118137	-8.46476	0.536137	4.53827
Ripk3	NM_001164107	14.8924	0.00769532	0.0382605	2.98494	2.98494	0.991256	0.332086	1.84339e-05	0.000769219	10.9634	10.9634	3.64079	0.332086	0.00195529	0.0077221	0.272264	-3.67291	0.991256	3.64079	0.00195529	0.0077221	3.67291	3.67291	3.64079	0.991256
Rnd1	NM_172612	41.774	2.29477e-05	0.00107336	17.8782	17.8782	11.5038	0.643452	0.0279397	0.0742209	2.76236	2.76236	1.77745	0.643452	0.000796409	0.00415864	6.47207	6.47207	11.5038	1.77745	0.000796409	0.00415864	0.15451	-6.47207	1.77745	11.5038
Rnf122	NM_001368374	59.514	1.60797e-06	0.000214107	8.55171	8.55171	14.341	1.67697	0.00439831	0.020653	2.27793	2.27793	3.82002	1.67697	0.000107771	0.00128747	3.75417	3.75417	14.341	3.82002	0.000107771	0.00128747	0.266371	-3.75417	3.82002	14.341
Rnf122	NM_001368373	57.8517	1.66447e-06	0.000215343	8.55166	8.55166	13.9404	1.63014	0.00449796	0.0209905	2.27792	2.27792	3.71334	1.63014	0.000111077	0.00130728	3.75415	3.75415	13.9404	3.71334	0.000111077	0.00130728	0.266372	-3.75415	3.71334	13.9404
Rnf216	NM_207110	28.4624	0.0160152	0.0610809	3.67223	3.67223	7.02418	1.91278	0.262112	0.381448	0.287808	-3.47453	0.550515	1.91278	0.00211249	0.00816959	12.7593	12.7593	7.02418	0.550515	0.00211249	0.00816959	0.0783742	-12.7593	0.550515	7.02418
Rnf24	NM_178607	44.9974	0.0381786	0.10771	2.16918	2.16918	9.44735	4.35526	0.00105236	0.00814474	0.274734	-3.63989	1.19654	4.35526	3.57439e-05	0.000734623	7.89557	7.89557	9.44735	1.19654	3.57439e-05	0.000734623	0.126653	-7.89557	1.19654	9.44735
Rnps1	NM_001080128	231.454	0.0100827	0.0457305	2.28979	2.28979	19.0483	8.31878	0.000111239	0.00212795	5.98455	5.98455	49.7842	8.31878	0.0162045	0.0369364	0.382617	-2.61358	19.0483	49.7842	0.0162045	0.0369364	2.61358	2.61358	49.7842	19.0483
Rtn4	NM_024226	820.659	0.00890689	0.0423786	3.30456	3.30456	63.2668	19.1453	0.000247235	0.00339751	9.9837	9.9837	191.141	19.1453	0.0489194	0.0886394	0.330995	-3.02119	63.2668	191.141	0.0489194	0.0886394	3.02119	3.02119	191.141	63.2668
S100a9	NM_009114	67.8672	4.19908e-05	0.0015619	31.4131	31.4131	2.73842	0.0871743	1.58051e-06	0.000194508	227.094	227.094	19.7968	0.0871743	0.0145275	0.0339801	0.138326	-7.22929	2.73842	19.7968	0.0145275	0.0339801	7.22929	7.22929	19.7968	2.73842
S100a9	NM_001281852	81.0363	5.77087e-05	0.00188322	72.4906	72.4906	4.77142	0.0658212	9.75516e-06	0.000521263	336.896	336.896	22.1749	0.0658212	0.17632	0.249317	0.215172	-4.64744	4.77142	22.1749	0.17632	0.249317	4.64744	4.64744	22.1749	4.77142
Saa3	NM_011315	1027.11	9.97758e-05	0.00271658	6.97204	6.97204	9.14903	1.31225	3.1576e-09	7.20012e-06	252.932	252.932	331.909	1.31225	1.86124e-07	0.000123443	0.0275649	-36.278	9.14903	331.909	1.86124e-07	0.000123443	36.278	36.278	331.909	9.14903
Scnm1	NM_027013	33.6755	0.0958449	0.201243	0.303921	-3.29033	0.858942	2.8262	0.0410418	0.0973251	2.6679	2.6679	7.54004	2.8262	0.00177688	0.0072095	0.113917	-8.77829	0.858942	7.54004	0.00177688	0.0072095	8.77829	8.77829	7.54004	0.858942
Serpina3n	NM_009252	956.392	4.05763e-07	0.000111634	12.5984	12.5984	41.2297	3.27261	1.89342e-09	7.20012e-06	83.8154	83.8154	274.295	3.27261	9.70012e-06	0.00041454	0.150312	-6.65285	41.2297	274.295	9.70012e-06	0.00041454	6.65285	6.65285	274.295	41.2297
Serpine1	NM_008871	293.407	1.42274e-10	2.59537e-06	57.0997	57.0997	71.5032	1.25225	3.10554e-09	7.20012e-06	20.0015	20.0015	25.0469	1.25225	6.45038e-05	0.000982203	2.85477	2.85477	71.5032	25.0469	6.45038e-05	0.000982203	0.350291	-2.85477	25.0469	71.5032
Sertad1	NM_018820	242.493	2.79107e-07	9.0919e-05	6.12218	6.12218	52.4315	8.56419	0.000311408	0.00390694	2.31608	2.31608	19.8353	8.56419	7.5059e-05	0.00106259	2.64334	2.64334	52.4315	19.8353	7.5059e-05	0.00106259	0.37831	-2.64334	19.8353	52.4315
Sfxn5	NM_178639	34.4552	0.00382253	0.0244285	0.376341	-2.65717	1.15275	3.06305	0.00733991	0.0290886	2.37321	2.37321	7.26925	3.06305	2.9168e-05	0.000683702	0.158579	-6.30601	1.15275	7.26925	2.9168e-05	0.000683702	6.30601	6.30601	7.26925	1.15275
Sh3bp1	NM_001316684	45.1932	0.00566701	0.03146	0.468656	-2.13376	1.86809	3.98606	0.00519554	0.0230433	2.31062	2.31062	9.21026	3.98606	3.02866e-05	0.000693353	0.202827	-4.9303	1.86809	9.21026	3.02866e-05	0.000693353	4.9303	4.9303	9.21026	1.86809
Shisa4	NM_175259	75.4835	0.00812167	0.0396371	0.496843	-2.01271	2.96758	5.97287	0.00129201	0.00926085	2.71574	2.71574	16.2207	5.97287	1.41277e-05	0.000491826	0.18295	-5.46598	2.96758	16.2207	1.41277e-05	0.000491826	5.46598	5.46598	16.2207	2.96758
Sipa1l2	NM_001081337	303.36	1.66372e-06	0.000215343	6.19721	6.19721	63.9835	10.3246	0.000616774	0.00581022	2.59691	2.59691	26.8119	10.3246	0.000663993	0.0036627	2.38638	2.38638	63.9835	26.8119	0.000663993	0.0036627	0.419044	-2.38638	26.8119	63.9835
Sipa1l2	NM_001357372	60.8865	5.08593e-06	0.000430111	6.19727	6.19727	12.842	2.07221	0.0014585	0.010034	2.59687	2.59687	5.38125	2.07221	0.00156161	0.00659036	2.38644	2.38644	12.842	5.38125	0.00156161	0.00659036	0.419034	-2.38644	5.38125	12.842
Sis	NM_001081137	105.11	0.130352	0.247619	2.40082	2.40082	23.3674	9.73307	0.00268301	0.0150364	0.198925	-5.02702	1.93615	9.73307	0.000208347	0.0018558	12.069	12.069	23.3674	1.93615	0.000208347	0.0018558	0.0828572	-12.069	1.93615	23.3674
Sla	NM_001029841	86.59	1.54335e-05	0.000821601	4.47685	4.47685	3.74581	0.836707	7.44355e-09	1.13154e-05	29.0195	29.0195	24.2808	0.836707	2.71612e-06	0.000266922	0.15427	-6.48213	3.74581	24.2808	2.71612e-06	0.000266922	6.48213	6.48213	24.2808	3.74581
Slamf8	NM_029084	26.6861	0.00358733	0.0234693	3.51866	3.51866	2.4034	0.683044	0.000106279	0.00207192	8.50447	8.50447	5.80893	0.683044	0.0437185	0.0810646	0.413743	-2.41696	2.4034	5.80893	0.0437185	0.0810646	2.41696	2.41696	5.80893	2.4034
Slc12a9	NM_031406	38.1115	0.0237232	0.0788425	0.276536	-3.61617	0.824485	2.98148	0.267096	0.386757	2.98438	2.98438	8.89788	2.98148	0.00313782	0.0108193	0.0926609	-10.792	0.824485	8.89788	0.00313782	0.0108193	10.792	10.792	8.89788	0.824485
Slc13a2	NM_022411	35.5629	0.0208176	0.0726518	2.95127	2.95127	8.08753	2.74035	0.0471109	0.107384	0.374552	-2.66986	1.0264	2.74035	0.000494435	0.00305563	7.87947	7.87947	8.08753	1.0264	0.000494435	0.00305563	0.126912	-7.87947	1.0264	8.08753
Slc15a1	NM_053079	26.6737	0.0199213	0.0705501	2.92344	2.92344	6.14234	2.10107	0.0049261	0.0222711	0.308328	-3.2433	0.647817	2.10107	7.4244e-05	0.00105562	9.48159	9.48159	6.14234	0.647817	7.4244e-05	0.00105562	0.105468	-9.48159	0.647817	6.14234
Slc16a3	NM_001038654	44.2979	0.0187118	0.0675923	2.32532	2.32532	2.91509	1.25363	7.07795e-05	0.00164064	8.45323	8.45323	10.5972	1.25363	0.00492667	0.0149091	0.27508	-3.6353	2.91509	10.5972	0.00492667	0.0149091	3.6353	3.6353	10.5972	2.91509
Slc16a6	NM_001029842	31.007	0.160848	0.286597	2.11651	2.11651	2.72404	1.28704	0.0262451	0.0710435	4.91405	4.91405	6.32459	1.28704	0.305457	0.390151	0.430705	-2.32177	2.72404	6.32459	0.305457	0.390151	2.32177	2.32177	6.32459	2.72404
Slc16a6	NM_134038	28.921	0.161172	0.286822	2.11652	2.11652	2.54079	1.20046	0.0263435	0.0712336	4.91405	4.91405	5.8991	1.20046	0.305823	0.390564	0.430708	-2.32176	2.54079	5.8991	0.305823	0.390564	2.32176	2.32176	5.8991	2.54079
Slc1a1	NM_009199	28.7679	0.0255936	0.0831227	2.13827	2.13827	5.69296	2.66241	0.0348492	0.0865867	0.463467	-2.15765	1.23394	2.66241	0.000454107	0.00290145	4.61365	4.61365	5.69296	1.23394	0.000454107	0.00290145	0.216748	-4.61365	1.23394	5.69296
Slc20a2	NM_011394	154.226	0.000338155	0.00570113	0.424137	-2.35773	13.3557	31.4891	1.58874e-06	0.000194508	0.208449	-4.79735	6.56386	31.4891	0.00115167	0.00534846	2.03473	2.03473	13.3557	6.56386	0.00115167	0.00534846	0.491465	-2.03473	6.56386	13.3557
Slc29a3	NM_023596	110.562	3.57813e-05	0.00140261	0.290637	-3.44072	2.78452	9.58074	0.000229019	0.00323107	2.55604	2.55604	24.4887	9.58074	1.4762e-07	0.000123443	0.113706	-8.79461	2.78452	24.4887	1.4762e-07	0.000123443	8.79461	8.79461	24.4887	2.78452
Slc38a2	NM_001355633	250.253	1.41914e-05	0.000779756	6.81395	6.81395	72.6664	10.6644	2.42208e-09	7.20012e-06	0.00813405	-122.94	0.0867445	10.6644	7.25728e-11	1.32387e-06	837.707	837.707	72.6664	0.0867445	7.25728e-11	1.32387e-06	0.00119373	-837.707	0.0867445	72.6664
Slc39a14	NM_001135152	50.6104	0.00137361	0.0132587	2.4804	2.4804	4.90831	1.97884	1.40695e-05	0.00064467	5.04487	5.04487	9.98299	1.97884	0.00755958	0.0206162	0.491667	-2.0339	4.90831	9.98299	0.00755958	0.0206162	2.0339	2.0339	9.98299	4.90831
Slc39a14	NM_144808	36.0475	0.00191841	0.016127	2.48036	2.48036	3.49602	1.40948	2.17069e-05	0.000859171	5.04465	5.04465	7.11033	1.40948	0.00992043	0.0254599	0.491681	-2.03384	3.49602	7.11033	0.00992043	0.0254599	2.03384	2.03384	7.11033	3.49602
Slc39a14	NM_001135151	36.0475	0.00191841	0.016127	2.48036	2.48036	3.49602	1.40948	2.17069e-05	0.000859171	5.04465	5.04465	7.11033	1.40948	0.00992043	0.0254599	0.491681	-2.03384	3.49602	7.11033	0.00992043	0.0254599	2.03384	2.03384	7.11033	3.49602
Slc5a1	NM_019810	233.545	0.0100548	0.045661	3.7182	3.7182	56.1659	15.1056	0.0941995	0.178185	0.435394	-2.29677	6.57691	15.1056	0.000488587	0.00304048	8.53985	8.53985	56.1659	6.57691	0.000488587	0.00304048	0.117098	-8.53985	6.57691	56.1659
Slc6a19	NM_001359603	42.2368	0.0472771	0.124485	2.75503	2.75503	9.296	3.37419	0.0951485	0.179419	0.417506	-2.39518	1.40875	3.37419	0.00201783	0.00790236	6.59877	6.59877	9.296	1.40875	0.00201783	0.00790236	0.151543	-6.59877	1.40875	9.296
Slfn1	NM_011407	45.1685	1.69615e-05	0.000874044	12.516	12.516	1.89552	0.151448	7.58814e-08	4.6005e-05	85.8986	85.8986	13.0092	0.151448	0.000158839	0.00160262	0.145706	-6.86312	1.89552	13.0092	0.000158839	0.00160262	6.86312	6.86312	13.0092	1.89552
Slfn2	NM_011408	115.111	3.24714e-05	0.00133111	3.8658	3.8658	10.7321	2.77618	4.49758e-07	0.000115516	8.95551	8.95551	24.8621	2.77618	0.0020359	0.00794754	0.431667	-2.3166	10.7321	24.8621	0.0020359	0.00794754	2.3166	2.3166	24.8621	10.7321
Slitrk3	NM_001357851	64.0579	0.0211439	0.073454	0.213709	-4.67926	2.71665	12.7119	0.0607193	0.128155	0.46603	-2.14578	5.92412	12.7119	0.555728	0.632493	0.458574	-2.18067	2.71665	5.92412	0.555728	0.632493	2.18067	2.18067	5.92412	2.71665
Slpi	NM_011414	296.192	3.4259e-05	0.00137655	0.0724539	-13.8019	5.76112	79.5144	0.000697704	0.00627589	0.169218	-5.90954	13.4553	79.5144	0.0565086	0.0993858	0.428169	-2.33553	5.76112	13.4553	0.0565086	0.0993858	2.33553	2.33553	13.4553	5.76112
Smap1	NM_028534	31.056	0.592195	0.706436	0.42611	-2.34681	0.692741	1.62573	0.0431788	0.101055	4.94146	4.94146	8.03351	1.62573	0.0164829	0.0374169	0.0862314	-11.5967	0.692741	8.03351	0.0164829	0.0374169	11.5967	11.5967	8.03351	0.692741
Smarcb1	NM_001161853	120.612	0.000975874	0.0107694	0.487085	-2.05303	5.30506	10.8915	0.000539399	0.00537984	2.20426	2.20426	24.0076	10.8915	1.94658e-06	0.000238319	0.220974	-4.52541	5.30506	24.0076	1.94658e-06	0.000238319	4.52541	4.52541	24.0076	5.30506
Smarcb1	NM_011418	53.924	0.00222669	0.0176683	0.487097	-2.05298	2.37188	4.86941	0.00128343	0.00922472	2.20424	2.20424	10.7334	4.86941	5.90617e-06	0.000337533	0.220982	-4.52526	2.37188	10.7334	5.90617e-06	0.000337533	4.52526	4.52526	10.7334	2.37188
Snai1	NM_011427	60.6647	0.0187292	0.0676284	2.29919	2.29919	5.39249	2.34539	0.000569766	0.00557601	5.32264	5.32264	12.4837	2.34539	0.0612445	0.105978	0.431964	-2.31501	5.39249	12.4837	0.0612445	0.105978	2.31501	2.31501	12.4837	5.39249
Snapc3	NM_029949	18.2651	0.000137505	0.0032789	7.57623	7.57623	1.66493	0.219758	7.35025e-06	0.000449944	19.1287	19.1287	4.20368	0.219758	0.0402634	0.0759692	0.396066	-2.52483	1.66493	4.20368	0.0402634	0.0759692	2.52483	2.52483	4.20368	1.66493
Snora81	NR_034048	89.904	0.0320795	0.0959021	3.98668	3.98668	1.56901	0.393563	2.93833e-05	0.00101325	71.1587	71.1587	28.0054	0.393563	0.000963325	0.00469991	0.0560252	-17.8491	1.56901	28.0054	0.000963325	0.00469991	17.8491	17.8491	28.0054	1.56901
Snrk	NM_001357776	108.408	0.045784	0.122005	0.404619	-2.47146	3.40963	8.42678	0.0164143	0.0510625	2.88362	2.88362	24.2996	8.42678	0.000392563	0.00265607	0.140316	-7.12676	3.40963	24.2996	0.000392563	0.00265607	7.12676	7.12676	24.2996	3.40963
Snx20	NM_027840	22.6471	0.0295471	0.0911421	3.25684	3.25684	1.84946	0.567871	0.000256804	0.00347266	9.03675	9.03675	5.13171	0.567871	0.0154668	0.035665	0.360399	-2.7747	1.84946	5.13171	0.0154668	0.035665	2.7747	2.7747	5.13171	1.84946
Socs3	NM_007707	882.787	5.91474e-07	0.000134871	26.7307	26.7307	204.796	7.66147	1.47205e-05	0.000656557	10.6774	10.6774	81.8046	7.66147	0.0103408	0.0263019	2.50348	2.50348	204.796	81.8046	0.0103408	0.0263019	0.399444	-2.50348	81.8046	204.796
Sox5	NM_001347506	20.5743	0.000234002	0.00451393	0.12105	-8.26106	0.550382	4.54674	0.0690122	0.140614	0.387304	-2.58195	1.76097	4.54674	0.00589378	0.0170712	0.312545	-3.19954	0.550382	1.76097	0.00589378	0.0170712	3.19954	3.19954	1.76097	0.550382
Spg21	NM_138584	59.1415	0.0751612	0.169597	0.465503	-2.14821	2.46489	5.29512	0.322915	0.444508	2.25752	2.25752	11.9538	5.29512	0.012456	0.0303043	0.206201	-4.84964	2.46489	11.9538	0.012456	0.0303043	4.84964	4.84964	11.9538	2.46489
Sphk1	NM_011451	224.176	5.75752e-06	0.000460721	31.9049	31.9049	57.7118	1.80887	0.000543323	0.0054042	8.40553	8.40553	15.2045	1.80887	0.00537757	0.0158759	3.7957	3.7957	57.7118	15.2045	0.00537757	0.0158759	0.263456	-3.7957	15.2045	57.7118
Spink1	NM_009258	231.563	0.0776563	0.17371	2.16603	2.16603	46.5936	21.511	0.0529303	0.116304	0.422249	-2.36827	9.08302	21.511	0.00184028	0.00738947	5.12974	5.12974	46.5936	9.08302	0.00184028	0.00738947	0.194941	-5.12974	9.08302	46.5936
Spock2	NM_052994	72.9508	0.000778851	0.00941538	0.490234	-2.03984	7.16097	14.6072	3.27689e-07	0.000101317	0.174484	-5.73117	2.54874	14.6072	4.36499e-05	0.000804304	2.80962	2.80962	7.16097	2.54874	4.36499e-05	0.000804304	0.35592	-2.80962	2.54874	7.16097
Srgn	NM_011157	190.071	0.00114947	0.0118622	4.78921	4.78921	12.9989	2.7142	1.45961e-05	0.000653496	17.5536	17.5536	47.6438	2.7142	0.00966733	0.0249507	0.272834	-3.66523	12.9989	47.6438	0.00966733	0.0249507	3.66523	3.66523	47.6438	12.9989
Srxn1	NM_029688	617.588	1.37254e-06	0.000195609	5.5699	5.5699	125.955	22.6136	0.000375229	0.00437741	2.5336	2.5336	57.2938	22.6136	0.000812991	0.00420964	2.19841	2.19841	125.955	57.2938	0.000812991	0.00420964	0.454874	-2.19841	57.2938	125.955
Ssr1	NM_001360842	151.912	0.0372609	0.10604	2.00761	2.00761	11.8199	5.88759	0.00025656	0.00347266	5.59308	5.59308	32.9297	5.88759	0.0122412	0.0298975	0.358945	-2.78595	11.8199	32.9297	0.0122412	0.0298975	2.78595	2.78595	32.9297	11.8199
Steap1	NM_027399	66.7093	0.0124922	0.0524107	17.9566	17.9566	6.12819	0.341278	0.00514805	0.0229498	46.1997	46.1997	15.767	0.341278	0.618657	0.689614	0.388673	-2.57286	6.12819	15.767	0.618657	0.689614	2.57286	2.57286	15.767	6.12819
Steap2	NM_028734	51.829	0.00517668	0.0296866	2.38029	2.38029	4.6145	1.93863	2.25841e-05	0.000874691	5.53132	5.53132	10.7232	1.93863	0.00379754	0.0124275	0.430329	-2.3238	4.6145	10.7232	0.00379754	0.0124275	2.3238	2.3238	10.7232	4.6145
Steap4	NM_054098	156.658	9.8078e-05	0.00268901	10.6015	10.6015	35.2197	3.32216	0.00237839	0.0138748	4.1171	4.1171	13.6776	3.32216	0.06028	0.104746	2.57499	2.57499	35.2197	13.6776	0.06028	0.104746	0.388352	-2.57499	13.6776	35.2197
Ston1	NM_029858	22.209	0.133005	0.250855	0.480548	-2.08096	2.07546	4.31893	0.00225159	0.013379	0.23353	-4.2821	1.0086	4.31893	0.0371723	0.0711763	2.05775	2.05775	2.07546	1.0086	0.0371723	0.0711763	0.485967	-2.05775	1.0086	2.07546
Sulf1	NM_172294	17.1028	0.0587905	0.144138	2.14065	2.14065	1.36689	0.638542	0.00420696	0.0200165	5.78741	5.78741	3.69551	0.638542	0.157578	0.227146	0.36988	-2.70358	1.36689	3.69551	0.157578	0.227146	2.70358	2.70358	3.69551	1.36689
Sult1b1	NM_019878	42.8848	0.201979	0.334985	2.40023	2.40023	9.17255	3.82153	0.0245093	0.0679818	0.340396	-2.93775	1.30083	3.82153	0.002361	0.00882425	7.05128	7.05128	9.17255	1.30083	0.002361	0.00882425	0.141818	-7.05128	1.30083	9.17255
Sult1b1	NM_001356943	22.2941	0.21004	0.344008	2.40021	2.40021	4.76841	1.98667	0.026761	0.0720022	0.340412	-2.93761	0.676286	1.98667	0.00268008	0.00967353	7.05088	7.05088	4.76841	0.676286	0.00268008	0.00967353	0.141826	-7.05088	0.676286	4.76841
Suv39h2	NR_027509	13.0309	0.000855885	0.00991935	5.77059	5.77059	2.67395	0.463376	0.0300376	0.0780459	2.60328	2.60328	1.20629	0.463376	0.0603285	0.104782	2.21667	2.21667	2.67395	1.20629	0.0603285	0.104782	0.451128	-2.21667	1.20629	2.67395
Tamm41	NM_026894	32.897	0.0184151	0.0668383	0.424222	-2.35726	1.14469	2.69832	0.0250789	0.068946	2.63965	2.63965	7.12264	2.69832	0.000259011	0.00209808	0.160711	-6.22233	1.14469	7.12264	0.000259011	0.00209808	6.22233	6.22233	7.12264	1.14469
Tardbp	NM_001008546	105.933	0.00870464	0.0416772	2.30805	2.30805	9.38689	4.06702	0.000104412	0.00204805	5.3742	5.3742	21.857	4.06702	0.0173372	0.038902	0.429469	-2.32846	9.38689	21.857	0.0173372	0.038902	2.32846	2.32846	21.857	9.38689
Tars2	NR_151588	20.3343	0.0151783	0.0591124	0.426686	-2.34364	0.690106	1.61736	0.00806396	0.030943	2.76416	2.76416	4.47064	1.61736	8.86105e-05	0.00116458	0.154364	-6.4782	0.690106	4.47064	8.86105e-05	0.00116458	6.4782	6.4782	4.47064	0.690106
Tasor	NM_001114879	124.769	0.0162396	0.0616394	0.383079	-2.61043	3.4578	9.02633	0.00119201	0.00881062	3.22452	3.22452	29.1056	9.02633	2.14287e-05	0.000592255	0.118802	-8.41737	3.4578	29.1056	2.14287e-05	0.000592255	8.41737	8.41737	29.1056	3.4578
Tbc1d14	NM_001113364	53.7209	0.0787246	0.17539	0.484891	-2.06232	1.50721	3.10834	0.0611088	0.128724	4.27604	4.27604	13.2914	3.10834	0.00214152	0.00821914	0.113397	-8.81856	1.50721	13.2914	0.00214152	0.00821914	8.81856	8.81856	13.2914	1.50721
Tbxa2r	NM_001277265	40.1544	1.14262e-06	0.000179687	0.124285	-8.04605	1.12928	9.08625	0.00037106	0.00436227	0.348796	-2.86701	3.16925	9.08625	0.000611172	0.00347947	0.356325	-2.80643	1.12928	3.16925	0.000611172	0.00347947	2.80643	2.80643	3.16925	1.12928
Tchh	NM_001163098	13.1541	0.00146303	0.0137641	2.93069	2.93069	2.98932	1.02001	0.00224268	0.0133551	0.368017	-2.71727	0.37538	1.02001	6.48862e-06	0.000355518	7.96347	7.96347	2.98932	0.37538	6.48862e-06	0.000355518	0.125573	-7.96347	0.37538	2.98932
Tdp1	NM_028354	34.1409	0.011547	0.0498086	0.419334	-2.38474	1.39353	3.32319	0.0172597	0.0530679	2.00517	2.00517	6.66358	3.32319	0.000130298	0.00142819	0.209126	-4.78181	1.39353	6.66358	0.000130298	0.00142819	4.78181	4.78181	6.66358	1.39353
Tet1	NM_001253857	44.3612	4.10371e-07	0.000111634	0.123275	-8.11192	1.28626	10.434	6.11656e-05	0.00151807	0.293918	-3.40231	3.06675	10.434	0.000781127	0.00410289	0.419421	-2.38424	1.28626	3.06675	0.000781127	0.00410289	2.38424	2.38424	3.06675	1.28626
Tfdp2	NM_001184710	16.9382	0.00348314	0.0230975	0.152089	-6.57508	0.572135	3.76183	0.117649	0.209449	0.348797	-2.86699	1.31212	3.76183	0.0663641	0.112899	0.43604	-2.29337	0.572135	1.31212	0.0663641	0.112899	2.29337	2.29337	1.31212	0.572135
Tfdp2	NM_001184706	33.0091	0.0299043	0.0918993	0.279508	-3.57772	2.18554	7.81923	0.00904986	0.0335146	0.127668	-7.83281	0.998267	7.81923	0.508203	0.587828	2.18933	2.18933	2.18554	0.998267	0.508203	0.587828	0.456761	-2.18933	0.998267	2.18554
Thbs1	NM_011580	901.706	1.41969e-08	2.35436e-05	14.689	14.689	225.981	15.3844	1.5682e-05	0.000684015	3.84825	3.84825	59.2029	15.3844	8.14806e-06	0.000387842	3.81706	3.81706	225.981	59.2029	8.14806e-06	0.000387842	0.261982	-3.81706	59.2029	225.981
Thbs1	NM_001313914	866.697	1.31115e-07	6.76889e-05	10.801	10.801	210.531	19.4918	0.000180345	0.00281184	3.02056	3.02056	58.8762	19.4918	3.65279e-05	0.000738961	3.57582	3.57582	210.531	58.8762	3.65279e-05	0.000738961	0.279656	-3.57582	58.8762	210.531
Thrsp	NM_009381	306.935	0.0318838	0.0955832	0.451259	-2.21602	30.6896	68.0088	4.87041e-06	0.000361535	0.053131	-18.8214	3.61338	68.0088	9.85728e-05	0.00122574	8.49332	8.49332	30.6896	3.61338	9.85728e-05	0.00122574	0.11774	-8.49332	3.61338	30.6896
Timp1	NM_001294280	359.179	0.00435918	0.0266578	8.47381	8.47381	8.4209	0.993757	4.72629e-05	0.0013084	111.005	111.005	110.312	0.993757	0.0124039	0.0302058	0.0763374	-13.0997	8.4209	110.312	0.0124039	0.0302058	13.0997	13.0997	110.312	8.4209
Tk1	NM_001271729	22.5062	0.00746296	0.0375266	0.380171	-2.6304	0.429782	1.1305	0.000353836	0.00423813	5.25589	5.25589	5.94178	1.1305	5.20321e-06	0.000334647	0.0723323	-13.8251	0.429782	5.94178	5.20321e-06	0.000334647	13.8251	13.8251	5.94178	0.429782
Tle2	NM_001252401	16.9627	0.0134342	0.0549355	0.484281	-2.06492	0.671361	1.3863	0.0021316	0.0129211	2.59437	2.59437	3.59658	1.3863	2.91137e-05	0.000683702	0.186667	-5.35715	0.671361	3.59658	2.91137e-05	0.000683702	5.35715	5.35715	3.59658	0.671361
Tle6	NM_001359135	26.0364	0.00850615	0.040991	0.488063	-2.04892	0.6384	1.30803	2.5496e-05	0.000933932	5.14695	5.14695	6.73236	1.30803	8.08328e-07	0.000176518	0.0948256	-10.5457	0.6384	6.73236	8.08328e-07	0.000176518	10.5457	10.5457	6.73236	0.6384
Tlr2	NM_011905	64.1779	1.32378e-07	6.76889e-05	8.0624	8.0624	13.3247	1.65269	7.81061e-06	0.000469471	3.88172	3.88172	6.41528	1.65269	0.00130894	0.00584379	2.07702	2.07702	13.3247	6.41528	0.00130894	0.00584379	0.48146	-2.07702	6.41528	13.3247
Tmem104	NM_001033393	94.8716	0.0279086	0.0879592	0.488219	-2.04826	3.4231	7.01141	0.000696405	0.0062704	3.02212	3.02212	21.1894	7.01141	2.06497e-05	0.000582213	0.161548	-6.1901	3.4231	21.1894	2.06497e-05	0.000582213	6.1901	6.1901	21.1894	3.4231
Tmem173	NM_001289592	90.2485	2.47546e-06	0.00028474	4.73729	4.73729	8.18862	1.72854	3.01399e-08	2.74906e-05	11.6663	11.6663	20.1657	1.72854	0.000308369	0.0023197	0.406068	-2.46264	8.18862	20.1657	0.000308369	0.0023197	2.46264	2.46264	20.1657	8.18862
Tmem173	NM_001289591	45.6879	5.41954e-06	0.000443333	5.73551	5.73551	4.74693	0.82764	1.98794e-07	7.84383e-05	11.6654	11.6654	9.65471	0.82764	0.00527017	0.0156606	0.49167	-2.03388	4.74693	9.65471	0.00527017	0.0156606	2.03388	2.03388	9.65471	4.74693
Tmem183a	NR_151737	22.2531	0.0663978	0.156328	5.7979	5.7979	4.85811	0.837908	0.213962	0.32882	2.05475	2.05475	1.72169	0.837908	0.483724	0.564453	2.82171	2.82171	4.85811	1.72169	0.483724	0.564453	0.354395	-2.82171	1.72169	4.85811
Tmem236	NM_001081310	25.893	0.0500913	0.129649	2.28766	2.28766	5.45388	2.38404	0.0337396	0.0845436	0.332664	-3.00604	0.793084	2.38404	0.0008014	0.0041757	6.8768	6.8768	5.45388	0.793084	0.0008014	0.0041757	0.145416	-6.8768	0.793084	5.45388
Tmem254b	NM_001270496.1	62.8775	0.00189198	0.0159904	0.291859	-3.42631	1.76642	6.05231	0.0209056	0.0610696	2.17114	2.17114	13.1404	6.05231	3.65389e-05	0.000738961	0.134427	-7.43901	1.76642	13.1404	3.65389e-05	0.000738961	7.43901	7.43901	13.1404	1.76642
Tmem254b	NM_001270496.2	62.8775	0.00189198	0.0159904	0.291859	-3.42631	1.76642	6.05231	0.0209056	0.0610696	2.17114	2.17114	13.1404	6.05231	3.65389e-05	0.000738961	0.134427	-7.43901	1.76642	13.1404	3.65389e-05	0.000738961	7.43901	7.43901	13.1404	1.76642
Tmem254b	NM_001270496	62.8775	0.00189198	0.0159904	0.291859	-3.42631	1.76642	6.05231	0.0209056	0.0610696	2.17114	2.17114	13.1404	6.05231	3.65389e-05	0.000738961	0.134427	-7.43901	1.76642	13.1404	3.65389e-05	0.000738961	7.43901	7.43901	13.1404	1.76642
Tnfrsf12a	NM_001161746	135.106	2.9441e-06	0.000314072	23.7947	23.7947	36.2473	1.52333	0.00140834	0.00981292	4.76886	4.76886	7.26456	1.52333	0.000710237	0.00382705	4.98961	4.98961	36.2473	7.26456	0.000710237	0.00382705	0.200416	-4.98961	7.26456	36.2473
Tnfrsf19	NM_001164155	170.353	1.63878e-05	0.000854133	0.21248	-4.70633	7.12617	33.5381	0.00283012	0.0155879	0.480651	-2.08051	16.1201	33.5381	0.00443498	0.0138871	0.442067	-2.2621	7.12617	16.1201	0.00443498	0.0138871	2.2621	2.2621	16.1201	7.12617
Tnip1	NM_001199276	247.772	4.7283e-06	0.000410732	5.14903	5.14903	49.4939	9.61226	0.000640083	0.0059271	2.44319	2.44319	23.4846	9.61226	0.00329981	0.0112533	2.1075	2.1075	49.4939	23.4846	0.00329981	0.0112533	0.474495	-2.1075	23.4846	49.4939
Tnip1	NM_001271455	94.4362	8.36683e-06	0.000566366	5.14853	5.14853	18.8634	3.66384	0.00100754	0.00793245	2.4432	2.4432	8.9515	3.66384	0.00485943	0.014762	2.10729	2.10729	18.8634	8.9515	0.00485943	0.014762	0.474544	-2.10729	8.9515	18.8634
Trib1	NM_144549	874.184	2.61493e-09	1.44026e-05	13.5859	13.5859	192.114	14.1407	1.25441e-07	5.86741e-05	6.0209	6.0209	85.1399	14.1407	0.000123429	0.00139159	2.25645	2.25645	192.114	85.1399	0.000123429	0.00139159	0.443174	-2.25645	85.1399	192.114
Trim5	NM_001310602	15.6477	0.0358873	0.103454	0.495674	-2.01745	0.685071	1.3821	0.0487896	0.110137	2.27823	2.27823	3.14874	1.3821	0.000827213	0.0042543	0.21757	-4.59622	0.685071	3.14874	0.000827213	0.0042543	4.59622	4.59622	3.14874	0.685071
Trmt10a	NM_175389	46.9829	0.0141872	0.0567685	6.31642	6.31642	10.1293	1.60364	0.625216	0.722369	2.44946	2.44946	3.92805	1.60364	0.0341612	0.0665118	2.5787	2.5787	10.1293	3.92805	0.0341612	0.0665118	0.387792	-2.5787	3.92805	10.1293
Trpt1	NR_027351	39.2829	0.0672907	0.157758	0.496234	-2.01518	1.59709	3.21841	0.00631626	0.0262164	2.57233	2.57233	8.27882	3.21841	0.000242804	0.00202433	0.192912	-5.1837	1.59709	8.27882	0.000242804	0.00202433	5.1837	5.1837	8.27882	1.59709
Tvp23a	NM_001359069	18.8353	0.0155405	0.0599724	0.406341	-2.46099	0.673485	1.65744	0.0128622	0.0428238	2.38169	2.38169	3.94751	1.65744	0.000130635	0.0014304	0.17061	-5.86132	0.673485	3.94751	0.000130635	0.0014304	5.86132	5.86132	3.94751	0.673485
Twf2	NM_011876	52.897	0.00181954	0.0156492	0.358243	-2.7914	1.39275	3.88773	0.00114986	0.0086362	3.17713	3.17713	12.3518	3.88773	4.79774e-06	0.000334048	0.112757	-8.86865	1.39275	12.3518	4.79774e-06	0.000334048	8.86865	8.86865	12.3518	1.39275
Txnrd1	NM_015762	478.314	4.61399e-08	4.42991e-05	5.87688	5.87688	100.636	17.124	3.6573e-05	0.00112586	2.4339	2.4339	41.6782	17.124	2.81796e-05	0.000672842	2.41459	2.41459	100.636	41.6782	2.81796e-05	0.000672842	0.414149	-2.41459	41.6782	100.636
Txnrd1	NM_001042513	100.621	2.19367e-07	8.39098e-05	5.87681	5.87681	21.1702	3.60232	0.000138805	0.00243002	2.43398	2.43398	8.76798	3.60232	0.000108606	0.00129321	2.41448	2.41448	21.1702	8.76798	0.000108606	0.00129321	0.414167	-2.41448	8.76798	21.1702
Txnrd1	NM_001042514	28.6721	3.07412e-06	0.000322288	5.78843	5.78843	5.99876	1.03634	0.00107549	0.00826416	2.43383	2.43383	2.52227	1.03634	0.000987497	0.00479093	2.37832	2.37832	5.99876	2.52227	0.000987497	0.00479093	0.420464	-2.37832	2.52227	5.99876
Unc93b1	NM_001161428	149.204	0.00170988	0.0150976	0.480504	-2.08115	4.3933	9.14311	1.50215e-05	0.000666721	3.95908	3.95908	36.1983	9.14311	2.39372e-07	0.000123443	0.121367	-8.23944	4.3933	36.1983	2.39372e-07	0.000123443	8.23944	8.23944	36.1983	4.3933
Usp48	NM_001347227	181.257	0.00139152	0.013353	0.408364	-2.4488	6.74693	16.5219	0.00494973	0.0223497	2.24854	2.24854	37.1501	16.5219	1.06574e-05	0.000434046	0.181613	-5.50622	6.74693	37.1501	1.06574e-05	0.000434046	5.50622	5.50622	37.1501	6.74693
Vapa	NM_001355402	16.85	0.108287	0.218587	0.467541	-2.13885	0.554236	1.18543	0.00265691	0.014913	3.27056	3.27056	3.87701	1.18543	0.000175389	0.00169373	0.142955	-6.99523	0.554236	3.87701	0.000175389	0.00169373	6.99523	6.99523	3.87701	0.554236
Vmp1	NM_001356531	451.204	2.93646e-05	0.00124943	16.0074	16.0074	23.2897	1.45493	5.54877e-07	0.000126526	86.3658	86.3658	125.657	1.45493	0.00345269	0.0116314	0.185345	-5.39536	23.2897	125.657	0.00345269	0.0116314	5.39536	5.39536	125.657	23.2897
Vwa1	NM_147776	59.0573	0.00924285	0.0433217	0.453157	-2.20674	2.27344	5.01689	0.00907199	0.0335762	2.47074	2.47074	12.3954	5.01689	6.6244e-05	0.000997049	0.183409	-5.45229	2.27344	12.3954	6.6244e-05	0.000997049	5.45229	5.45229	12.3954	2.27344
Wdr90	NM_001163766	21.1481	0.00659658	0.0348393	0.399028	-2.50609	0.732437	1.83556	0.00451278	0.0210419	2.44143	2.44143	4.48138	1.83556	3.05075e-05	0.000697391	0.16344	-6.11844	0.732437	4.48138	3.05075e-05	0.000697391	6.11844	6.11844	4.48138	0.732437
Wnt5a	NM_001256224	250.47	5.15407e-06	0.000430111	0.225523	-4.43415	11.1054	49.2428	0.00103009	0.00804059	0.469957	-2.12786	23.142	49.2428	0.00227327	0.00859816	0.47988	-2.08386	11.1054	23.142	0.00227327	0.00859816	2.08386	2.08386	23.142	11.1054
Wsb1	NM_001042565	297.466	6.33819e-07	0.000139303	4.53417	4.53417	57.757	12.7382	0.000166659	0.00270239	2.24994	2.24994	28.66	12.7382	0.000536182	0.00321111	2.01525	2.01525	57.757	28.66	0.000536182	0.00321111	0.496217	-2.01525	28.66	57.757
Xdh	NM_011723	197.069	0.0172958	0.0641151	2.00143	2.00143	17.1007	8.54422	6.75313e-05	0.0016063	4.68677	4.68677	40.0447	8.54422	0.0050092	0.0150863	0.427039	-2.34171	17.1007	40.0447	0.0050092	0.0150863	2.34171	2.34171	40.0447	17.1007
Zbed3	NM_028106	38.2778	0.00621098	0.0335308	0.476182	-2.10004	3.56801	7.49296	3.16042e-05	0.00105205	0.226652	-4.41205	1.69829	7.49296	0.00502594	0.0151242	2.10094	2.10094	3.56801	1.69829	0.00502594	0.0151242	0.475978	-2.10094	1.69829	3.56801
Zcchc4	NM_001308144	12.1573	0.0268575	0.0857729	0.472173	-2.11787	0.496504	1.05153	0.0247195	0.0683231	2.38169	2.38169	2.50441	1.05153	0.000351973	0.00249638	0.198252	-5.0441	0.496504	2.50441	0.000351973	0.00249638	5.0441	5.0441	2.50441	0.496504
Zdbf2	NM_028673	30.0361	0.000741325	0.00911885	4.96639	4.96639	7.89648	1.58998	0.0492111	0.110755	0.330545	-3.02531	0.525561	1.58998	3.25046e-05	0.000707686	15.0249	15.0249	7.89648	0.525561	3.25046e-05	0.000707686	0.0665564	-15.0249	0.525561	7.89648
Zeb2os	NR_110571	71.2319	0.000226637	0.0044455	0.336828	-2.96888	2.1102	6.26492	0.00124811	0.00907095	2.45316	2.45316	15.3688	6.26492	1.27997e-06	0.000197875	0.137304	-7.28313	2.1102	15.3688	1.27997e-06	0.000197875	7.28313	7.28313	15.3688	2.1102
Zfp120	NM_023266	51.6735	0.000306213	0.00537156	0.413899	-2.41605	1.96442	4.74614	0.000613279	0.00580437	2.21526	2.21526	10.5139	4.74614	1.01305e-06	0.000181917	0.18684	-5.35217	1.96442	10.5139	1.01305e-06	0.000181917	5.35217	5.35217	10.5139	1.96442
Zfp120	NM_181266	23.886	0.00122843	0.0123342	0.413917	-2.41595	0.90809	2.19389	0.00228723	0.0135335	2.21525	2.21525	4.86002	2.19389	5.83517e-06	0.000337533	0.186849	-5.35191	0.90809	4.86002	5.83517e-06	0.000337533	5.35191	5.35191	4.86002	0.90809
Zfp14	NM_001358860	12.094	0.139966	0.260377	0.492937	-2.02866	0.543268	1.1021	0.0444724	0.103083	2.16492	2.16492	2.38597	1.1021	0.00282044	0.0100315	0.227693	-4.39188	0.543268	2.38597	0.00282044	0.0100315	4.39188	4.39188	2.38597	0.543268
Zfp36	NM_011756	369.099	3.65458e-06	0.000366301	6.34293	6.34293	76.9872	12.1375	0.000684488	0.00619784	2.79369	2.79369	33.9084	12.1375	0.00205283	0.0079855	2.27045	2.27045	76.9872	33.9084	0.00205283	0.0079855	0.440442	-2.27045	33.9084	76.9872
Zfp386	NM_001286214	37.1796	0.060132	0.146355	0.445568	-2.24432	1.42679	3.20218	0.134138	0.231696	2.42467	2.42467	7.76423	3.20218	0.00362301	0.0120285	0.183765	-5.44175	1.42679	7.76423	0.00362301	0.0120285	5.44175	5.44175	7.76423	1.42679
Zfp386	NM_001004066	17.587	0.0746465	0.168778	0.380214	-2.6301	0.605999	1.59384	0.0707033	0.143165	2.2979	2.2979	3.66248	1.59384	0.00234273	0.00877059	0.165461	-6.04371	0.605999	3.66248	0.00234273	0.00877059	6.04371	6.04371	3.66248	0.605999
Zfp451	NM_001290700	19.3154	0.0123762	0.052056	2.75058	2.75058	4.20551	1.52896	0.0270126	0.0723908	0.460438	-2.17185	0.70399	1.52896	0.000198115	0.0018034	5.97382	5.97382	4.20551	0.70399	0.000198115	0.0018034	0.167397	-5.97382	0.70399	4.20551
Zfp532	NM_001361053	39.3442	0.489127	0.621181	0.452197	-2.21143	3.66916	8.11408	0.0147252	0.0472004	0.164097	-6.09395	1.3315	8.11408	0.0512834	0.0919986	2.75566	2.75566	3.66916	1.3315	0.0512834	0.0919986	0.362889	-2.75566	1.3315	3.66916
Zfp638	NM_001355284	85.5854	0.103305	0.211765	0.462548	-2.16194	3.55693	7.68986	0.0260093	0.0705939	2.24733	2.24733	17.2817	7.68986	0.00125032	0.00566104	0.205821	-4.85859	3.55693	17.2817	0.00125032	0.00566104	4.85859	4.85859	17.2817	3.55693
Zfp692	NM_001040686	33.8744	0.00619216	0.0334868	0.435342	-2.29705	1.0748	2.46887	0.00102828	0.00802994	3.1382	3.1382	7.74781	2.46887	9.97209e-06	0.000421562	0.138723	-7.2086	1.0748	7.74781	9.97209e-06	0.000421562	7.2086	7.2086	7.74781	1.0748
Zfp932	NM_145563	37.6639	0.00110843	0.0115608	0.366957	-2.72511	1.19438	3.25484	0.00128328	0.00922472	2.49026	2.49026	8.1054	3.25484	3.72239e-06	0.000310218	0.147357	-6.78625	1.19438	8.1054	3.72239e-06	0.000310218	6.78625	6.78625	8.1054	1.19438
Zfp950	NM_001001737	42.6537	0.00381547	0.024396	0.436055	-2.29329	1.68014	3.85306	0.00461312	0.0213537	2.25398	2.25398	8.68469	3.85306	2.08692e-05	0.000584787	0.19346	-5.16902	1.68014	8.68469	2.08692e-05	0.000584787	5.16902	5.16902	8.68469	1.68014
Zfp979	NM_145078	16.0499	0.00207472	0.016825	0.354755	-2.81885	0.528798	1.4906	0.00912746	0.0337598	2.23438	2.23438	3.33056	1.4906	2.16972e-05	0.000593757	0.158771	-6.29836	0.528798	3.33056	2.16972e-05	0.000593757	6.29836	6.29836	3.33056	0.528798
Zfp984	NM_001127189	30.5205	0.00350329	0.023164	0.464602	-2.15238	1.23275	2.65334	0.00184981	0.0118111	2.36963	2.36963	6.28743	2.65334	1.03093e-05	0.000429196	0.196066	-5.10033	1.23275	6.28743	1.03093e-05	0.000429196	5.10033	5.10033	6.28743	1.23275
Zfyve19	NM_001164827	21.0887	0.0106286	0.0473008	0.27752	-3.60334	0.507802	1.82978	0.295595	0.416333	2.56423	2.56423	4.69198	1.82978	0.00165005	0.00683773	0.108228	-9.23979	0.507802	4.69198	0.00165005	0.00683773	9.23979	9.23979	4.69198	0.507802
Zmat1	NM_175446	40.9972	4.51637e-05	0.00162497	0.344648	-2.90151	1.39691	4.05315	0.00115661	0.00865771	2.02699	2.02699	8.2157	4.05315	4.15953e-07	0.000148781	0.170029	-5.88135	1.39691	8.2157	4.15953e-07	0.000148781	5.88135	5.88135	8.2157	1.39691
Zmym3	NM_001177985	26.489	4.82246e-06	0.000416926	0.0437571	-22.8535	0.0983366	2.24733	0.010279	0.0365801	2.88521	2.88521	6.48402	2.24733	2.50378e-07	0.000123443	0.015166	-65.9369	0.0983366	6.48402	2.50378e-07	0.000123443	65.9369	65.9369	6.48402	0.0983366
Znf41-ps	NR_040355	32.2514	0.0116737	0.0501676	0.403353	-2.47922	1.13636	2.81728	0.0241706	0.0673675	2.41254	2.41254	6.79681	2.81728	0.000172424	0.00167842	0.16719	-5.98123	1.13636	6.79681	0.000172424	0.00167842	5.98123	5.98123	6.79681	1.13636

## Sheet: gliosis downregulated in vivo
Gene symbol	Transcript ID	Total counts	P-value (IM3h vs. naive)	FDR step up (IM3h vs. naive)	Ratio (IM3h vs. naive)	Fold change (IM3h vs. naive)	LSMean(IM3h) (IM3h vs. naive)	LSMean(naive) (IM3h vs. naive)	P-value (IM24h vs. naive)	FDR step up (IM24h vs. naive)	Ratio (IM24h vs. naive)	Fold change (IM24h vs. naive)	LSMean(IM24h) (IM24h vs. naive)	LSMean(naive) (IM24h vs. naive)	P-value (IM3h vs. IM24h)	FDR step up (IM3h vs. IM24h)	Ratio (IM3h vs. IM24h)	Fold change (IM3h vs. IM24h)	LSMean(IM3h) (IM3h vs. IM24h)	LSMean(IM24h) (IM3h vs. IM24h)	P-value (IM24h vs. IM3h)	FDR step up (IM24h vs. IM3h)	Ratio (IM24h vs. IM3h)	Fold change (IM24h vs. IM3h)	LSMean(IM24h) (IM24h vs. IM3h)	LSMean(IM3h) (IM24h vs. IM3h)
S1pr3	NM_010101	1.60795e+16	9585206527341876	9739710637224542	9827242380057352	-1.01758e+16	1721190577221985	1.75145e+16	5606531648526542	6674564402037536	1077503054151967	1077503054151967	1.88719e+16	1.75145e+16	5270785925994976	6057054104951516	9120384709992064	-1.09644e+16	1721190577221985	1.88719e+16	5270785925994976	6057054104951516	1.09644e+16	1.09644e+16	1.88719e+16	1721190577221985
Cd109	NM_153098	5.04737e+16	966048060656827	978764161205323	9789724555704816	-1.02148e+16	4952333947449858	5058706115039733	8463929679476777	1.64412e+16	1.34689e+16	1.34689e+16	6813522914925915	5058706115039733	7868184201238694	1295409893492746	7268389655813913	-1.37582e+16	4952333947449858	6813522914925915	7868184201238694	1295409893492746	1.37582e+16	1.37582e+16	6813522914925915	4952333947449858
Ggta1	NM_001145821	5171986773589657	7652516151048269	8419106183428172	9695969799777220	-1.03136e+16	5811262254056971	5993482213806496	811081459255582	8707478801636256	9068536870905504	-1.10271e+16	5435211444102056	5993482213806496	5927925097418528	666074589634178	1.06919e+16	1.06919e+16	5811262254056971	5435211444102056	5927925097418528	666074589634178	9352893066059124	-1.06919e+16	5435211444102056	5811262254056971
Mt3	NM_013603	2237862213616703	9290825892982286	9546375900279460	9348934972917476	-1.06964e+16	241607998983147	2.58434e+16	8858818119232543	9227050367194248	9515490600055200	-1.05092e+16	2459123579190795	2.58434e+16	956481014402527	9679959314691206	9824963699573452	-1.01782e+16	241607998983147	2459123579190795	956481014402527	9679959314691206	1.01782e+16	1.01782e+16	2459123579190795	241607998983147
Ggta1	NM_010283	3672656523777529	4053269486447691	5468511350623384	7966822291832022	-1.25521e+16	2935288372510402	3684390419401979	6130648977494699	7118733204803203	1.52604e+16	1.52604e+16	5.62251e+16	3684390419401979	1.93917e+16	2.69889e+16	5220601778455869	-1915487988619918	2935288372510402	5.62251e+16	1.93917e+16	2.69889e+16	1915487988619918	1915487988619918	5.62251e+16	2935288372510402
Olfm1	NM_001038613	3159242515064933	5.18889e+16	1.32831e+16	7829553392862494	-1.27721e+16	2810721192278598	3.58989e+16	2034213183249201	3.16433e+16	1150509806083259	1150509806083259	4.1302e+16	3.58989e+16	4925146057571913	1.4907e+16	6805290447299231	-1469444996865436	2810721192278598	4.1302e+16	4925146057571913	1.4907e+16	1469444996865436	1469444996865436	4.1302e+16	2810721192278598
Gap43	NM_008083	3.59153e+16	1.70632e+16	2979770656029211	7758846727557768	-1.28885e+16	3.13454e+16	4039953940226418	2748140109950491	3.94644e+16	1.18745e+16	1.18745e+16	4797260590848049	4039953940226418	2.46029e+16	5122192682764959	6534017240674577	-1.53045e+16	3.13454e+16	4797260590848049	2.46029e+16	5122192682764959	1.53045e+16	1.53045e+16	4797260590848049	3.13454e+16
Olfm1	NM_019498	1.5157e+16	6601975455470567	1.55642e+16	765370002482672	-1.30656e+16	1.33801e+16	1748184035037788	3245768858183731	4.4592e+16	1124667951644899	1124667951644899	1966126557784263	1748184035037788	1.09687e+16	2.75002e+16	6805297522377777	-1.46944e+16	1.33801e+16	1966126557784263	1.09687e+16	2.75002e+16	1.46944e+16	1.46944e+16	1966126557784263	1.33801e+16
Hspb6	NM_001012401	526956618209043	1.65734e+16	2.92023e+16	7272890991061937	-1.37497e+16	4691490124768259	6450653709142478	7181669851380816	8003911377620287	9957249393118040	-1.00429e+16	6423076773057358	6450653709142478	2.88045e+16	3.71895e+16	7304116532512082	-1.36909e+16	4691490124768259	6423076773057358	2.88045e+16	3.71895e+16	1.36909e+16	1.36909e+16	6423076773057358	4691490124768259
Olfm1	NM_001038614	1.01457e+16	4237518844721978	1.15426e+16	7172343469414217	-1.39424e+16	9293441025780648	1.29573e+16	4.46755e+16	5664630141246084	8928070343604306	-1.12006e+16	1.15684e+16	1.29573e+16	1579752939404123	2276298830869741	8033475536572336	-1.24479e+16	9293441025780648	1.15684e+16	1579752939404123	2276298830869741	1.24479e+16	1.24479e+16	1.15684e+16	9293441025780648
Sorbs1	NM_001034963	9811334374750496	2.61661e+16	8424150220188487	7165262969868385	-1.39562e+16	633998955495545	8848230109092432	2.96448e+12	3804811528755968	197963073245433	197963073245433	1751622825178711	8848230109092432	1.01674e+11	4.26378e+11	3619494713029106	-2.76282e+16	633998955495545	1751622825178711	1.01674e+11	4.26378e+11	2.76282e+16	2.76282e+16	1751622825178711	633998955495545
B3gnt5	NM_054052	2522175770249384	2.35072e+16	3736004503985672	7127903952671026	-1.40294e+16	2725496026688343	3823699147442949	3189215202027372	8139012830915406	485931900424019	-2057901527204554	1.85806e+16	3823699147442949	2.51054e+16	3324903765263037	1466852442996908	1466852442996908	2725496026688343	1.85806e+16	2.51054e+16	3324903765263037	6817318297925812	-1466852442996908	1.85806e+16	2725496026688343
Anxa3	NM_013470	2.39478e+16	3269186512235528	4708764339218358	7048497180020028	-1418742143835487	9477922739915060	1.34467e+16	1.66926e+12	2.70432e+16	4231609104555006	4231609104555006	5.69013e+16	1.34467e+16	4.16665e+10	7.89311e+11	1665677761311378	-6003562172870136	9477922739915060	5.69013e+16	4.16665e+10	7.89311e+11	6003562172870136	6003562172870136	5.69013e+16	9477922739915060
Sorbs1	NM_001034962	1.29921e+16	2.24062e+16	7604344361103513	7021018812158676	-1.42429e+16	8328288460151526	1.18619e+16	4.32168e+12	4.7349e+16	1.94881e+16	1.94881e+16	2311663212964616	1.18619e+16	1.22839e+11	4.55453e+11	3.60273e+16	-2775676207692928	8328288460151526	2311663212964616	1.22839e+11	4.55453e+11	2.77568e+16	2.77568e+16	2311663212964616	8328288460151526
Hspb6	NR_157095	2.66714e+16	1201938941796816	2347512866836993	6960613986627284	-1.43665e+16	2.30386e+16	3309857268921785	6732255291431114	7639554728552658	9899950848155212	-1010106025108542	3.27674e+16	3309857268921785	2356655639531939	3164295022548332	7030958126347009	-1422281262425265	2.30386e+16	3.27674e+16	2356655639531939	3164295022548332	1422281262425265	1422281262425265	3.27674e+16	2.30386e+16
Gja1	NM_010288	1.21462e+16	3.56893e+16	2.34058e+16	6874523763098762	-1454646219084767	1.10436e+16	1.60645e+16	9097607393986028	1.73706e+16	8328299347884757	-1.20073e+16	1.3379e+16	1.60645e+16	884549082344335	1424555871821785	8254414828214324	-1.21147e+16	1.10436e+16	1.3379e+16	884549082344335	1424555871821785	1.21147e+16	1.21147e+16	1.3379e+16	1.10436e+16
Olfm1	NM_001038612	1.4668e+16	118983196263969	2331904991247179	6787853411465516	-1.47322e+16	1315045540208917	1.93735e+16	484430031491633	6017276749605317	8449391404919626	-1.18352e+16	1636943789291428	1.93735e+16	3.52287e+16	4379763276856895	8033541217552443	-1.24478e+16	1315045540208917	1636943789291428	3.52287e+16	4379763276856895	1.24478e+16	1.24478e+16	1636943789291428	1315045540208917
Sulf2	NM_028072	6994014406934814	2.39411e+16	7924744060698093	6583761216088544	-1.51889e+16	3.94052e+16	598521371457821	7.11068e+11	6.36238e+16	2236786602433042	2236786602433042	1.33876e+16	598521371457821	1.88718e+10	5.62586e+11	2943401578374586	-3.39743e+16	3.94052e+16	1.33876e+16	1.88718e+10	5.62586e+11	3.39743e+16	3.39743e+16	1.33876e+16	3.94052e+16
Sulf2	NM_001252579	6641676148266112	2.48642e+16	8151907020415247	6583752484500139	-1.51889e+16	3741976292404649	5683652751548956	7.55396e+11	6596426569198476	2236817062196848	2236817062196848	1.27133e+16	5683652751548956	2.03015e+11	5.78724e+11	294335759314802	-3.39748e+16	3741976292404649	1.27133e+16	2.03015e+11	5.78724e+11	3397480490742772	3397480490742772	1.27133e+16	3741976292404649
Sorbs1	NM_001034964	1439625649375455	4997176612519122	290498711808712	6457538646438807	-1.54858e+16	8740218526595072	1.35349e+16	3.09857e+12	3900901120696942	1899709840090352	1899709840090352	2571239608247538	1.35349e+16	3.68389e+10	3.10218e+12	339922366572133	-2.94185e+16	8740218526595072	2571239608247538	3.68389e+10	3.10218e+12	2.94185e+16	2.94185e+16	2571239608247538	8740218526595072
Sorbs1	NM_009166	2701853708196203	9053758082144966	4277613440416692	6140936665335253	-1.62842e+16	1634797089284286	2.66213e+16	3955297081699725	1.91997e+16	1.76898e+16	1.76898e+16	4709252073528111	2.66213e+16	3.48395e+11	7.33845e+11	3.47146e+16	-2.88063e+16	1634797089284286	4709252073528111	3.48395e+11	7.33845e+11	288063399696278	288063399696278	4709252073528111	1634797089284286
Serping1	NM_009776	1079569669304477	1.0994e+16	4.84192e+16	60207147210213	-1.66093e+16	7733023847802701	1.2844e+16	2.42569e+16	3607490869096596	1.19967e+16	1.19967e+16	1.54086e+16	1.2844e+16	1.36213e+16	6.00485e+16	5018640744920512	-1.99257e+16	7733023847802701	1.54086e+16	1.36213e+16	6.00485e+16	1.99257e+16	1.99257e+16	1.54086e+16	7733023847802701
Gbp3	NM_018734	8478050161370811	989958836046239	2.05588e+16	593620297032131	-1684578517614051	7425613082243698	1.2509e+16	1.11641e+16	201747694487991	6655613576475168	-1.50249e+16	8325525843864078	1.2509e+16	9429789791331076	9579985819417548	8919091984701943	-1.12119e+16	7425613082243698	8325525843864078	9429789791331076	9579985819417548	1.12119e+16	1.12119e+16	8325525843864078	7425613082243698
C4b	NM_009780	2.16897e+16	6.51892e+16	3456320706134911	5229613740758606	-1.91219e+16	1178236709220755	2.25301e+16	1.61359e+16	5044772240312981	1686037453007025	1686037453007025	3.79866e+16	2.25301e+16	7.86515e+10	1.08942e+16	3101718607396093	-3.22402e+16	1178236709220755	3.79866e+16	7.86515e+10	1.08942e+16	3224019089338038	3224019089338038	3.79866e+16	1178236709220755
Kcnj10	NM_001039484	1610726124262852	7.78928e+10	2325565900924963	1.45263e+16	-6884075929938472	3629967364335611	2498897095928498	9415643580335032	9614877417849956	1.00332e+16	1.00332e+16	2.50719e+16	2498897095928498	7.04438e+10	1.03216e+16	1447821130854954	-6906930550250286	3629967364335611	2.50719e+16	7.04438e+10	1.03216e+16	6906930550250287	6906930550250287	2.50719e+16	3629967364335611

## Sheet: gliosis upregulated in vivo
Gene symbol	Transcript ID	Total counts	P-value (IM3h vs. naive)	FDR step up (IM3h vs. naive)	Ratio (IM3h vs. naive)	Fold change (IM3h vs. naive)	LSMean(IM3h) (IM3h vs. naive)	LSMean(naive) (IM3h vs. naive)	P-value (IM24h vs. naive)	FDR step up (IM24h vs. naive)	Ratio (IM24h vs. naive)	Fold change (IM24h vs. naive)	LSMean(IM24h) (IM24h vs. naive)	LSMean(naive) (IM24h vs. naive)	P-value (IM3h vs. IM24h)	FDR step up (IM3h vs. IM24h)	Ratio (IM3h vs. IM24h)	Fold change (IM3h vs. IM24h)	LSMean(IM3h) (IM3h vs. IM24h)	LSMean(IM24h) (IM3h vs. IM24h)	P-value (IM24h vs. IM3h)	FDR step up (IM24h vs. IM3h)	Ratio (IM24h vs. IM3h)	Fold change (IM24h vs. IM3h)	LSMean(IM24h) (IM24h vs. IM3h)	LSMean(IM3h) (IM24h vs. IM3h)
Cxcl1	NM_008176	1.0199e+16	6.16868e+06	1.87548e+10	1347223351688309	1347223351688309	3102799216924914	2.30311e+16	4.95112e+09	3.64187e+12	1.18895e+16	1.18895e+16	2.73828e+16	2.30311e+16	5.64954e+09	3.36437e+12	1133119902246378	1133119902246378	3102799216924914	2.73828e+16	5.64954e+09	3.36437e+12	8825191385461754	-1133119902246378	2.73828e+16	3102799216924914
Ptx3	NM_008987	9001075112225632	4.16133e+09	1.11634e+12	1.12799e+16	1.12799e+16	2.37013e+16	2.1012e+16	1.14675e+11	5.76284e+11	2899350202728201	2899350202728201	6.09212e+16	2.1012e+16	7.52705e+16	2.05398e+16	3.89049e+16	3.89049e+16	2.37013e+16	6.09212e+16	7.52705e+16	2.05398e+16	2570371681855269	-389048792849371	6.09212e+16	2.37013e+16
Gcnt2	NM_133219	8556572925183082	3.77953e+10	1454560290651043	6611488968287878	6611488968287878	1.79898e+16	2720984376362736	2.21267e+12	3168250720115835	3770713722172554	3770713722172554	102600531257681	2720984376362736	2.21037e+16	3.00279e+16	1753378658637221	1753378658637221	1.79898e+16	102600531257681	2.21037e+16	3.00279e+16	5703274618257475	-1753378658637221	102600531257681	1.79898e+16
Hmox1	NM_010442	1.95509e+16	9.7259e+08	1.71661e+12	4.13492e+16	4.13492e+16	4907120837359675	1.18675e+16	5.89061e+11	1.48012e+16	1.25652e+16	1.25652e+16	1.49118e+16	1.18675e+16	3.87699e+16	1.2609e+16	3290763605128428	3290763605128428	4907120837359675	1.49118e+16	3.87699e+16	1.2609e+16	3.03881e+16	-3290763605128428	1.49118e+16	4907120837359675
Sphk1	NM_011451	2.24176e+16	5.75752e+09	4.60721e+12	3190488121795568	3190488121795568	5.77118e+16	1808871312778237	5.43323e+11	5404201577490459	8405527163728475	8405527163728475	1520451695524666	1808871312778237	5377565010435462	1.58759e+16	3795702589081098	3795702589081098	5.77118e+16	1520451695524666	5377565010435462	1.58759e+16	263455836312531	-3.7957e+16	1520451695524666	5.77118e+16
Tnfrsf12a	NM_001161746	1.35106e+16	2.9441e+10	3.14072e+11	2.37947e+16	2.37947e+16	3624734455685317	1523334042049072	1.40834e+16	9812915666094920	4768857237032351	4768857237032351	7264562570843459	1523334042049072	7.10237e+11	3.82705e+16	4989611446439045	4989611446439045	3624734455685317	7264562570843459	7.10237e+11	3.82705e+16	2.00416e+16	-4989611446439044	7264562570843459	3624734455685317
Gadd45b	NM_008655	3434874162831879	1.79005e+09	7.77295e+10	2051118725483324	2051118725483324	9666700732942356	4.71289e+16	1.79044e+16	1.15738e+16	2.78298e+16	2.78298e+16	1.31159e+16	4.71289e+16	9.62947e+09	4.13577e+11	7370211827450488	7370211827450488	9666700732942356	1.31159e+16	9.62947e+09	4.13577e+11	1.35681e+16	-7370211827450488	1.31159e+16	9666700732942356
Icam1	NM_010493	1.88859e+16	1.08539e+08	2.35436e+11	1.9448e+16	1.9448e+16	5020888087725215	2.5817e+16	1.5384e+10	6.78801e+10	3.93629e+16	3.93629e+16	1.01623e+16	2.5817e+16	5.19756e+09	3.34647e+12	4940678257822444	4940678257822444	5020888087725215	1.01623e+16	5.19756e+09	3.34647e+12	2.02401e+16	-4.94068e+16	1.01623e+16	5020888087725215
Cxcl10	NM_021274	6338921934495929	2.90273e+07	3.68961e+09	1.83068e+16	1.83068e+16	1.49559e+16	8169606597998076	2.15698e+09	2.28766e+12	6557074908472108	6557074908472108	5356872243582137	8169606597998076	3.47898e+11	2.47985e+16	2.79191e+16	2.79191e+16	1.49559e+16	5356872243582137	3.47898e+11	2.47985e+16	3581776944175099	-2791910315985087	5356872243582137	1.49559e+16
Lcn2	NM_008491	6046541704747924	3.91781e+11	1.48584e+16	1534807966480663	1534807966480663	8791383502293002	572800226105926	4.52625e+08	3.72081e+09	3355222251506666	3355222251506666	1.92187e+16	572800226105926	2.54917e+11	6.45232e+11	4574385395159608	-2186086028208623	8791383502293002	1.92187e+16	2.54917e+11	6.45232e+11	2.18609e+16	2.18609e+16	1.92187e+16	8791383502293002
Serpina3n	NM_009252	9563919140264728	4.05763e+09	1.11634e+12	1.25984e+16	1.25984e+16	4.12297e+16	3.27261e+16	1.89342e+06	7.20012e+09	8381541446491492	8381541446491492	2742949905065883	3.27261e+16	9.70012e+09	4.1454e+11	1.50312e+16	-6652848530006684	4.12297e+16	2742949905065883	9.70012e+09	4.1454e+11	6652848530006685	6652848530006685	2742949905065883	4.12297e+16
Gdf15	NM_001330687	2.68281e+16	4.42482e+08	3.96628e+10	1.09912e+16	1.09912e+16	5002947211109807	4551768499010773	2.06552e+11	8.33609e+11	7655459331686777	7655459331686777	3484587863142994	4551768499010773	2.04982e+16	2.82624e+16	1.43574e+16	1.43574e+16	5002947211109807	3484587863142994	2.04982e+16	2.82624e+16	69650702198195	-1435735704651539	3484587863142994	5002947211109807
Steap4	NM_054098	1.56658e+16	9.8078e+10	2689005270804015	1.06015e+16	1.06015e+16	3521969861452248	3.32216e+16	2.37839e+16	1387483842456379	4117095212162042	4117095212162042	1.36776e+16	3.32216e+16	602800492337418	1.04746e+16	2.57499e+16	2.57499e+16	3521969861452248	1.36776e+16	602800492337418	1.04746e+16	3.88352e+16	-2.57499e+16	1.36776e+16	3521969861452248
Sbno2	NM_001359635	1.61052e+16	1.08401e+07	6.6756e+10	1.01519e+16	1.01519e+16	2.15762e+16	2.12533e+16	2.55947e+06	2.74647e+11	1.41072e+16	1.41072e+16	2998252378483376	2.12533e+16	7300013016424113	1.21903e+16	7196266741501107	-1.38961e+16	2.15762e+16	2998252378483376	7300013016424113	1.21903e+16	1.38961e+16	1.38961e+16	2998252378483376	2.15762e+16
Sbno2	NM_183426	1.98635e+16	9.09623e+07	6.63734e+10	1.01516e+16	1.01516e+16	2661071267471113	2.62133e+16	2.14214e+08	2.44231e+11	1.41072e+16	1.41072e+16	3697954393354334	2.62133e+16	6869298917774255	1.16124e+16	719606296998518	-1.38965e+16	2661071267471113	3697954393354334	6869298917774255	1.16124e+16	1.38965e+16	1.38965e+16	3697954393354334	2661071267471113
Timp1	NM_001294280	3.59179e+16	4359183787056032	2.66578e+16	847380557582502	847380557582502	8420902115341136	9937568238956516	4.72629e+11	1.3084e+16	1.11005e+16	1.11005e+16	1.10312e+16	9937568238956516	1.24039e+16	3.02058e+16	7633739996785036	-1.30997e+16	8420902115341136	1.10312e+16	1.24039e+16	3.02058e+16	1.30997e+16	1.30997e+16	1.10312e+16	8420902115341136
Hmga1	NM_001166541	2.45259e+16	1.85659e+12	3.91538e+16	8048644927513607	8048644927513607	3913300741624469	4.86206e+16	2.62119e+11	3523635046143069	7765799180918992	7765799180918992	3775779397363112	4.86206e+16	8161277574463801	8569505871948925	1.03642e+16	1.03642e+16	3913300741624469	3775779397363112	8161277574463801	8569505871948925	9648579668823844	-1.03642e+16	3775779397363112	3913300741624469
Hmga1	NM_001166542	2603082636383125	1.79619e+12	3.83932e+16	8048380262698982	8048380262698982	4153354618360897	5160485070033323	2.53721e+11	3.45339e+16	7765818409560819	7765818409560819	4007538995912853	5160485070033323	8154569369468998	8565420305052885	1.03639e+16	1.03639e+16	4153354618360897	4007538995912853	8154569369468998	8565420305052885	9648920846287888	-1.03639e+16	4007538995912853	4153354618360897
Osmr	NM_011019	8423740138857801	1.02259e+09	6.6756e+10	7781726336905172	7781726336905172	1469946280662862	1.88897e+16	3.72358e+08	1.06134e+12	6083043747126994	6083043747126994	1.14907e+16	1.88897e+16	1.42664e+16	2.09775e+16	1.27925e+16	1.27925e+16	1469946280662862	1.14907e+16	1.42664e+16	2.09775e+16	7817087730620771	-1.27925e+16	1.14907e+16	1469946280662862
Osmr	NM_001310469	8682786847028278	9.70455e+07	6.6756e+10	7779985432564588	7779985432564588	1.51499e+16	1947290524814779	3.53331e+09	1.04742e+12	6083037036145126	6083037036145126	1184544038258278	1947290524814779	1410160275354166	2077711311122744	1.27896e+16	1.27896e+16	1.51499e+16	1184544038258278	1410160275354166	2077711311122744	7818828311276051	-1.27896e+16	1184544038258278	1.51499e+16
Gbp2	NM_010260	9531030817265322	4.41898e+09	1.1417e+12	7161052390743977	7161052390743977	2.39735e+16	3347756832194071	1.54508e+16	2.57165e+16	1.32891e+16	1.32891e+16	4448883825210831	3347756832194071	1.85183e+09	2.32984e+12	5388646458008316	5388646458008316	2.39735e+16	4448883825210831	1.85183e+09	2.32984e+12	1.85575e+16	-5388646458008315	4448883825210831	2.39735e+16
Slc10a6	NM_029415	1.60287e+16	5.12503e+09	4.30111e+12	6608401007219919	6608401007219919	3.15666e+16	4776733116294018	2.14183e+12	3.11078e+16	3576868574531222	3576868574531222	1.70857e+16	4776733116294018	1.31931e+16	3160871731846108	1.84754e+16	1.84754e+16	3.15666e+16	1.70857e+16	1.31931e+16	3160871731846108	541260824006195	-1847538110366832	1.70857e+16	3.15666e+16
Emp1	NM_001288627	1.44761e+16	4.24358e+10	1.57021e+16	643467117757081	643467117757081	3.36111e+16	5223433934189799	3664854364706123	8978548659813201	1.80325e+16	1.80325e+16	9419138781443784	5223433934189799	1355962548971787	5985720657448002	3568381416196145	3568381416196145	3.36111e+16	9419138781443784	1355962548971787	5985720657448002	2.80239e+16	-3.56838e+16	9419138781443784	3.36111e+16
Cd44	NM_001177786	1953418283358034	3.17786e+10	1311612623709517	5776862851932615	5776862851932615	3.1653e+16	5479267997993231	6.94388e+10	1.62398e+16	5106830882786871	5106830882786871	2798169502721762	5479267997993231	5585383328648057	6349779551364693	1.1312e+16	1.1312e+16	3.1653e+16	2798169502721762	5585383328648057	6349779551364693	8840145618271708	-1.1312e+16	2798169502721762	3.1653e+16
Cd44	NM_001177787	5587139546396534	7.51087e+09	5.35797e+11	5776561226230362	5776561226230362	9052132949545816	1.56705e+16	1.70509e+11	7.23355e+07	5.1081e+16	5.1081e+16	8004620267903187	1.56705e+16	493825357322373	5740003930339447	1.13086e+16	1.13086e+16	9052132949545816	8004620267903187	493825357322373	5740003930339447	8842800158281825	-1.13086e+16	8004620267903187	9052132949545816
Cd44	NM_001039151	1.36377e+16	1.82805e+09	2.28406e+12	577646088694466	577646088694466	2.20951e+16	3825018401152744	4.27359e+09	3.37484e+12	5108159043165823	5108159043165823	1.95388e+16	3825018401152744	4277735704375022	5118691683778889	1.13083e+16	1.13083e+16	2.20951e+16	1.95388e+16	4277735704375022	5118691683778889	8843060038216025	-1.13083e+16	1.95388e+16	2.20951e+16
Ptgs2	NM_011198	2624391899836025	6.88727e+08	1.47809e+11	5770932245634864	5770932245634864	5063395001975884	877396369677679	3.27107e+11	1.06845e+16	3.19945e+16	3.19945e+16	2.80718e+16	877396369677679	4473439675022267	1.39662e+16	1.80373e+16	1.80373e+16	5063395001975884	2.80718e+16	4473439675022267	1.39662e+16	5544069990005536	-1.80373e+16	2.80718e+16	5063395001975884
Emp1	NM_010128	3233172445411331	1.64167e+10	2.15343e+11	5700972974375086	5700972974375086	7471526876923187	1.31057e+16	3788473453227197	919111006645609	1.52235e+16	1.52235e+16	1995144129635422	1.31057e+16	2.21641e+11	6.0077e+11	3.74486e+16	3.74486e+16	7471526876923187	1995144129635422	2.21641e+11	6.0077e+11	2670329856936863	-3.74486e+16	1995144129635422	7471526876923187
Emp1	NM_001288628	4.55793e+16	8.08306e+09	5.56419e+10	5700783638861541	5700783638861541	1.05328e+16	1.84761e+16	7198805339713893	1.4517e+16	1.52232e+16	1.52232e+16	2.81265e+16	1.84761e+16	9.67111e+10	1.21034e+16	3.74481e+16	3.74481e+16	1.05328e+16	2.81265e+16	9.67111e+10	1.21034e+16	2670363433789258	-3744808617982742	2.81265e+16	1.05328e+16
Srxn1	NM_029688	6175880951985592	1.37254e+10	1.95609e+11	5569901157005337	5569901157005337	1.25955e+16	2261356576516428	3.75229e+11	4377411198901628	2.5336e+16	2.5336e+16	5729380651495063	2261356576516428	8.12991e+10	4209643703054892	2198410854173866	2198410854173866	1.25955e+16	5729380651495063	8.12991e+10	4209643703054892	454874027801226	-2198410854173866	5729380651495063	1.25955e+16
Vgf	NM_001039385	1.48889e+16	2.30305e+12	4.48849e+16	5526209161611623	5526209161611623	2.46589e+16	4462164479686521	7.71733e+11	6673037085833159	4596132883331918	4596132883331918	2050870089592288	4462164479686521	4.40384e+16	5238656283959002	1.20236e+16	1.20236e+16	2.46589e+16	2050870089592288	4.40384e+16	5238656283959002	8316972356492448	-1.20236e+16	2050870089592288	2.46589e+16
Cd14	NM_009841	608459890774438	7.95039e+10	2.34641e+16	5477964411697189	5477964411697189	1.09105e+16	1.99171e+16	7.42698e+11	6526154022974928	370525413686702	370525413686702	737978376436304	1.99171e+16	1536517500150694	2.22577e+16	1478431494669104	1478431494669104	1.09105e+16	737978376436304	1536517500150694	2.22577e+16	6763925170735189	-1478431494669104	737978376436304	1.09105e+16
Srgn	NM_011157	1900706958333495	1.14947e+16	1.18622e+16	4789210495327219	4789210495327219	1.29989e+16	2.7142e+16	1.45961e+11	6.53496e+11	1.75536e+16	1.75536e+16	4.76438e+16	2.7142e+16	9667333071957886	2.49507e+16	2.72834e+16	-3.66523e+16	1.29989e+16	4.76438e+16	9667333071957886	2.49507e+16	3.66523e+16	3.66523e+16	4.76438e+16	1.29989e+16
Fkbp5	NM_010220	3.0654e+16	1.07878e+11	6.59585e+11	4389460734354807	4389460734354807	3487513834055254	7945198841305668	7.71689e+07	1.42193e+12	7471142509241901	7471142509241901	5935971280765827	7945198841305668	2.74167e+16	5577515375017128	587522019413361	-1.70206e+16	3487513834055254	5935971280765827	2.74167e+16	5577515375017128	1702063866471757	1702063866471757	5935971280765827	3487513834055254
Nek6	NM_001159631	1.02937e+16	1.49473e+11	3.42224e+16	4275235092652937	4275235092652937	7737322491470817	1809800472672844	1.08589e+10	1.67064e+12	1.36839e+16	1.36839e+16	2476520067447502	1809800472672844	1.51347e+16	6.4461e+16	3124272075632932	-3.20075e+16	7737322491470817	2476520067447502	1.51347e+16	6.4461e+16	3200745568221406	3200745568221406	2476520067447502	7737322491470817
Nek6	NM_021606	1.14662e+16	1.41384e+12	3.32363e+16	4275158270558362	4275158270558362	8620763061637259	2016478108192082	1.01875e+10	1.64461e+12	1.36789e+16	1.36789e+16	2.75833e+16	2016478108192082	1446674891604707	6250979858002486	3125356631639709	-3199634850872532	8620763061637259	2.75833e+16	1446674891604707	6250979858002486	3199634850872532	3199634850872532	2.75833e+16	8620763061637259
Tspan4	NM_001252588	2.19692e+16	2.04913e+11	9.86285e+11	4249245890198526	4249245890198526	2881319794801569	678077915294978	4.65037e+09	3.54946e+12	5550511924307483	5550511924307483	3763679554454335	678077915294978	221920420530802	3.01144e+16	7655592759993374	-1.30623e+16	2881319794801569	3763679554454335	221920420530802	3.01144e+16	1.30623e+16	1.30623e+16	3763679554454335	2881319794801569
Gfap	NM_010277	1.17877e+16	7.69903e+10	2302388328974215	4058846951746904	4058846951746904	1.13422e+16	2794449400456422	1.76365e+10	2.04921e+11	9002013795577653	9002013795577653	2.51557e+16	2794449400456422	7895910860196042	2.13142e+16	4.50882e+16	-2.21787e+16	1.13422e+16	2.51557e+16	7895910860196042	2.13142e+16	2.21787e+16	2.21787e+16	2.51557e+16	1.13422e+16
Crispld2	NM_001310635	1.0574e+16	3.49185e+11	1.38776e+16	3.88805e+16	3.88805e+16	1488547974195727	3828519907409719	2.905e+11	1.00955e+16	431827560207041	431827560207041	1.65326e+16	3828519907409719	8862960996752027	914055486786242	9003711480980053	-1.11065e+16	1488547974195727	1.65326e+16	8862960996752027	914055486786242	1.11065e+16	1.11065e+16	1.65326e+16	1488547974195727
Crispld2	NM_030209	1095916974124335	3.48603e+09	1.38776e+16	3.88757e+16	3.88757e+16	1.54274e+16	3968396750076465	2.8993e+10	1.00955e+16	4317796780598887	4317796780598887	1713473071161925	3968396750076465	8860988931849338	9139037716673016	9003607119420477	-1.11067e+16	1.54274e+16	1713473071161925	8860988931849338	9139037716673016	1.11067e+16	1.11067e+16	1713473071161925	1.54274e+16
Ier3	NM_133662	8323589653734549	5.24469e+10	1.78163e+16	3251542740775723	3251542740775723	1.23551e+16	3.79975e+16	1.1342e+12	2.15522e+16	3.05032e+16	3.05032e+16	1159048085329816	3.79975e+16	5777371622826855	6524131060022749	1.06597e+16	1.06597e+16	1.23551e+16	1159048085329816	5777371622826855	6524131060022749	9381158350820276	-1065966443165903	1159048085329816	1.23551e+16
Klf5	NM_009769	2.17149e+16	4.17363e+10	1.55696e+16	3.24884e+16	3.24884e+16	4.70498e+16	1.4482e+16	1.7284e+16	2.79609e+16	749290154132873	-1.3346e+16	1.08512e+16	1.4482e+16	7.25332e+09	3.69595e+10	4.3359e+16	4.3359e+16	4.70498e+16	1.08512e+16	7.25332e+09	3.69595e+10	2.30633e+16	-4.3359e+16	1.08512e+16	4.70498e+16
Irgm1	NM_001355757	6532128130820138	4101294539569036	2557853424450498	2.9468e+16	2.9468e+16	1.28569e+16	4363013352753219	901546648877596	9336368985992112	1.04374e+16	1.04374e+16	4553835142970225	4363013352753219	3311266836852327	1.12799e+16	2823315191853388	2823315191853388	1.28569e+16	4553835142970225	3311266836852327	1.12799e+16	3.54194e+16	-2.82332e+16	4553835142970225	1.28569e+16
Tubb6	NM_026473	1.80863e+16	4.81659e+11	7064104520791968	2.56398e+16	2.56398e+16	2.12977e+16	8306500862689208	4.87267e+11	1.32469e+16	3.69392e+16	3.69392e+16	3068358499645692	8306500862689208	1332750246576478	1.98871e+16	6941075494399498	-1.4407e+16	2.12977e+16	3068358499645692	1332750246576478	1.98871e+16	1.4407e+16	1.4407e+16	3068358499645692	2.12977e+16
Sox9	NM_011448	4.23312e+16	2502245448950272	1.89796e+16	2.50247e+16	2.50247e+16	742963770702306	2968926523586564	3.92064e+16	5137952688730689	1.25023e+16	1.25023e+16	3711838132409234	2968926523586564	1148874514292039	2.8483e+16	2.00161e+16	2.00161e+16	742963770702306	3711838132409234	1148874514292039	2.8483e+16	4995988066686645	-2.00161e+16	3711838132409234	742963770702306
Slc39a14	NM_001135152	5.06104e+16	1.37361e+16	1.32587e+16	2480395376316072	2480395376316072	4908308204864381	1978841055636174	1.40695e+11	6.4467e+11	5044866357253606	5044866357253606	9982988667931146	1978841055636174	7559584846819882	2.06162e+16	4916672119073505	-2033896049567038	4908308204864381	9982988667931146	7559584846819882	2.06162e+16	2033896049567038	2033896049567038	9982988667931146	4908308204864381
Slc39a14	NM_144808	3604746006068113	1.91841e+16	1.6127e+16	24803600983726	24803600983726	3496015293942082	1.40948e+16	2.17069e+11	8.59171e+11	5044648524742295	5044648524742295	7110325797706862	1.40948e+16	992043414032058	254599376048648	4.91681e+16	-2.03384e+16	3496015293942082	7110325797706862	992043414032058	254599376048648	2.03384e+16	2.03384e+16	7110325797706862	3496015293942082
Slc39a14	NM_001135151	3604746006068113	1.91841e+16	1.6127e+16	24803600983726	24803600983726	3496015293942082	1.40948e+16	2.17069e+11	8.59171e+11	5044648524742295	5044648524742295	7110325797706862	1.40948e+16	992043414032058	254599376048648	4.91681e+16	-2.03384e+16	3496015293942082	7110325797706862	992043414032058	254599376048648	2.03384e+16	2.03384e+16	7110325797706862	3496015293942082
Igtp	NM_018738	2.64598e+16	5.703e+10	1.8765e+16	2.4797e+16	2.4797e+16	4.61142e+16	1859667808005858	1.15414e+16	2.06715e+16	1.26304e+16	1.26304e+16	2.34884e+16	1859667808005858	6.64715e+11	3.66558e+16	1.96328e+16	1.96328e+16	4.61142e+16	2.34884e+16	6.64715e+11	3.66558e+16	5093523105079013	-1.96328e+16	2.34884e+16	4.61142e+16
Gfap	NM_001131020	6.01479e+16	1.03901e+16	46683752174006	2444206109398847	2444206109398847	1.05902e+16	4332792113361775	8250934554067556	8808658520237628	1.18313e+16	1.18313e+16	5126274502991025	4332792113361775	1.54244e+16	3558972516757887	2065873949601199	2065873949601199	1.05902e+16	5126274502991025	1.54244e+16	3558972516757887	4.84057e+16	-2065873949601199	5126274502991025	1.05902e+16
Akap12	NM_031185	1.90579e+16	4.33949e+10	1.59488e+16	2.31676e+16	2.31676e+16	3719059348431248	1.60528e+16	4348140235218665	2.05011e+16	640556749336996	-1.56114e+16	1.02828e+16	1.60528e+16	831983	1.76518e+12	3.61679e+16	3.61679e+16	3719059348431248	1.02828e+16	831983	1.76518e+12	2764880673736481	-3.61679e+16	1.02828e+16	3719059348431248
Tm4sf1	NM_008536	5865544272137123	7.46315e+11	9161690108663294	2285338685004121	2285338685004121	8091377343930287	3.54056e+16	1.10382e+16	841673833396651	2236900057111821	2236900057111821	7919877505035238	3.54056e+16	8090470885640978	8514762008646092	1021654354980366	1021654354980366	8091377343930287	7919877505035238	8090470885640978	8514762008646092	9788046173592808	-1021654354980366	7919877505035238	8091377343930287
Tm4sf1	NM_001355130	3.12834e+16	2.18872e+12	432896224539441	2285326290029451	2285326290029451	4.3154e+16	1888308685688075	3.35184e+12	4089911895533539	2236973342058859	2236973342058859	4224096191462425	1888308685688075	776979596471735	8245294821894933	1.02162e+16	1.02162e+16	4.3154e+16	4224096191462425	776979596471735	8245294821894933	9788419937312458	-1.02162e+16	4224096191462425	4.3154e+16
Igfbp3	NM_008343	3899098013343387	4196242642795784	1.14782e+16	2.241e+16	2.241e+16	473684563387296	2.11372e+16	1.78311e+16	5429385422137115	2.90787e+16	2.90787e+16	6146427663038951	2.11372e+16	6335439244094007	7029016098452917	770666457584395	-1.29758e+16	473684563387296	6146427663038951	6335439244094007	7029016098452917	1.29758e+16	1.29758e+16	6146427663038951	473684563387296
Gbp3	NM_001289493	4.60574e+16	1.90543e+16	6839989409741418	2223484490605403	2223484490605403	8048302341552034	3.61968e+16	6809628658458027	7703643162021168	1.0179e+16	1.0179e+16	3.68448e+16	3.61968e+16	3982350624779872	7529647605434746	218438002988061	218438002988061	8048302341552034	3.68448e+16	3982350624779872	7529647605434746	4577957984969567	-218438002988061	3.68448e+16	8048302341552034
Lgals3	NM_010705	3726601706706286	9075117016433572	4283296092798913	2.1922e+16	2.1922e+16	2196242706664539	1.00185e+16	3.63705e+09	3.08591e+12	9206919313823558	9206919313823558	9223916816245612	1.00185e+16	1.83922e+12	1.73929e+16	2.38103e+16	-4199862241206524	2196242706664539	9223916816245612	1.83922e+12	1.73929e+16	4199862241206524	4199862241206524	9223916816245612	2196242706664539
Flnc	NM_001081185	3.23908e+16	6839514562356306	3564754989900107	2.05727e+16	2.05727e+16	2.91699e+16	1.4179e+16	3.5259e+10	1105145574871958	4557471247827669	4557471247827669	6462034926866346	1.4179e+16	5297369216540169	1.57181e+16	4514049478775311	-221530580181258	2.91699e+16	6462034926866346	5297369216540169	1.57181e+16	221530580181258	221530580181258	6462034926866346	2.91699e+16
S100a10	NM_009112	1.16241e+16	1280622969195729	1.26963e+16	2.0367e+16	2.0367e+16	1.39598e+16	685411685760165	1.58843e+11	2.63813e+16	2.6164e+16	2.6164e+16	1.79331e+16	685411685760165	1.96247e+16	2725916373875831	7784356462533776	-1.28463e+16	1.39598e+16	1.79331e+16	1.96247e+16	2725916373875831	1.28463e+16	1.28463e+16	1.79331e+16	1.39598e+16
Flnc	NM_001311074	947726668609693	7366749244066594	3719706237120861	1.92102e+16	1.92102e+16	8115726543230585	4.2247e+16	1.90108e+10	7.82835e+11	4556642311112273	4556642311112273	1925045959601582	4.2247e+16	2126048682787009	8197301344486332	4.21586e+16	-2371994607441873	8115726543230585	1925045959601582	2126048682787009	8197301344486332	2371994607441873	2371994607441873	1925045959601582	8115726543230585
Ifitm3	NM_025378	5697545190217885	5246357272904677	2.99356e+16	1.82743e+16	1.82743e+16	3660637224470306	2.00316e+16	7.18965e+08	1.42193e+12	6653509417903157	6653509417903157	1.3328e+16	2.00316e+16	3.08567e+10	6.99556e+11	2746571769594644	-3640902491863834	3660637224470306	1.3328e+16	3.08567e+10	6.99556e+11	3.6409e+16	3.6409e+16	1.3328e+16	3660637224470306
Hspb1	NM_013560	1.30188e+16	4.78773e+16	1.25449e+16	1.80192e+16	1.80192e+16	9244000030122712	5130092409785184	1.27471e+11	2.31279e+16	5657194876758807	5657194876758807	2902193249793598	5130092409785184	4098129995258568	1.31316e+16	3185177289892787	-3139542665876724	9244000030122712	2902193249793598	4098129995258568	1.31316e+16	3139542665876724	3139542665876724	2902193249793598	9244000030122712
Lgals3	NM_001145953	1.47058e+16	5739318485070542	1418846019848988	1.7484e+16	1.7484e+16	8493128138714795	4857669178355014	4.27946e+11	1230085831604602	7342741059786105	7342741059786105	3.56686e+16	4857669178355014	9.04409e+11	4495431762262511	2381121347183684	-4199701964718299	8493128138714795	3.56686e+16	9.04409e+11	4495431762262511	4199701964718299	4199701964718299	3.56686e+16	8493128138714795
H2-D1	NM_010380	1.28552e+16	3608301864729908	2.35586e+16	1.71009e+16	1.71009e+16	1.61872e+16	9465725832371388	1.72496e+16	1.12743e+16	1.81683e+16	1.81683e+16	1.71977e+16	9465725832371388	6658391322427488	7309084998418717	9412463886203856	-1062421074959694	1.61872e+16	1.71977e+16	6658391322427488	7309084998418717	1062421074959694	1062421074959694	1.71977e+16	1.61872e+16
Anxa2	NM_007585	1.15253e+16	2.84803e+16	8920642708037704	1.61221e+16	1.61221e+16	1.01885e+16	6.31959e+16	5.74447e+08	1.45611e+16	3.46692e+16	3.46692e+16	2190951242893335	6.31959e+16	2519209896875991	9248425626647582	465026556467076	-2.15041e+16	1.01885e+16	2190951242893335	2519209896875991	9248425626647582	2.15041e+16	2.15041e+16	2190951242893335	1.01885e+16
Gcnt2	NM_008105	619151132219188	1.08901e+16	2194320340883465	1.57679e+16	1.57679e+16	1.10862e+16	7030859051113957	1135318737022009	856513002512634	3.58605e+16	-2.78859e+16	2.5213e+16	7030859051113957	8.55492e+10	1146648952890593	4397024345338418	4397024345338418	1.10862e+16	2.5213e+16	8.55492e+10	1146648952890593	2.27427e+16	-4397024345338418	2.5213e+16	1.10862e+16
Vim	NM_011701	469542623409616	1.31943e+16	5436873370491802	1.50543e+16	1.50543e+16	3603319202314009	239354115040333	1.4882e+10	1.90594e+12	4033588654189767	4033588654189767	9654560427603196	239354115040333	4.16482e+10	7.89311e+11	3.73225e+16	-2.67935e+16	3603319202314009	9654560427603196	4.16482e+10	7.89311e+11	2679351976756084	2679351976756084	9654560427603196	3603319202314009
Cp	NM_007752	9878488372209744	2255057058686202	3.62461e+16	1.50376e+16	1.50376e+16	1.05895e+16	7042000936024888	7397495981860913	1481206156952712	2.17223e+16	2.17223e+16	1.52968e+16	7042000936024888	5007843781290976	5805070193375369	6922646875382259	-1.44453e+16	1.05895e+16	1.52968e+16	5007843781290976	5805070193375369	1.44453e+16	1.44453e+16	1.52968e+16	1.05895e+16
Asns	NM_012055	1.40984e+16	8535522071341227	1.85363e+16	1.48407e+16	1.48407e+16	1.18967e+16	801624817553455	2.3302e+12	3267295561551985	3.37835e+16	3.37835e+16	2.70817e+16	801624817553455	4.72465e+16	1.44998e+16	4392878517391436	-2276411687782836	1.18967e+16	2.70817e+16	4.72465e+16	1.44998e+16	2276411687782836	2276411687782836	2.70817e+16	1.18967e+16
Gsr	NM_010344	6.03399e+16	1.97739e+16	3300234869856507	1.46936e+16	1.46936e+16	7808441870350785	5314183109928974	4496961792028385	569361306289435	1315477016804337	1315477016804337	6990685744201361	5314183109928974	5675719566913601	6431236495412007	1.11698e+16	1.11698e+16	7808441870350785	6990685744201361	5675719566913601	6431236495412007	8952728163022506	-1.11698e+16	6990685744201361	7808441870350785
Clcf1	NM_019952	6.18118e+16	4818712256815759	1.26102e+16	1.43411e+16	1.43411e+16	7541629181095133	5258746723457497	3.0729e+16	7926508673795697	1483917633133511	1483917633133511	7803546991121656	5258746723457497	8002064983416602	8440223730990787	9664360565362756	-1.03473e+16	7541629181095133	7803546991121656	8002064983416602	8440223730990787	1.03473e+16	1.03473e+16	7803546991121656	7541629181095133
Zfp36l1	NM_007564	2.88621e+16	2.93299e+16	9082260187047552	1.43109e+16	1.43109e+16	3826449498398789	2673803612485699	3.31371e+16	4529016738212037	1.16704e+16	1.16704e+16	3120442783259126	2673803612485699	1.62046e+16	2.32539e+16	1.22625e+16	1.22625e+16	3826449498398789	3120442783259126	1.62046e+16	2.32539e+16	8154930006432601	-1.22625e+16	3120442783259126	3826449498398789
Cryab	NM_001289785	1.71091e+16	2.1998e+16	3.56004e+16	1.42416e+16	1.42416e+16	1.41588e+16	9941872904495316	6577485746406817	2696931782107286	3.31222e+16	3.31222e+16	3.29297e+16	9941872904495316	6334394015709872	1.08919e+16	4299708811712926	-2325738890214796	1.41588e+16	3.29297e+16	6334394015709872	1.08919e+16	2325738890214796	2325738890214796	3.29297e+16	1.41588e+16
Cryab	NM_001289784	9263957129321160	2.20192e+16	3562199520324288	1424011932367856	1424011932367856	7666119964633984	5.38347e+16	6.58926e+16	2699939789829481	3.31204e+16	3.31204e+16	1.78303e+16	5.38347e+16	6338643504367235	1.08961e+16	4.2995e+16	-2.32585e+16	7666119964633984	1.78303e+16	6338643504367235	1.08961e+16	2.32585e+16	2.32585e+16	1.78303e+16	7666119964633984
Aldh1l1	NM_001356412	2.41491e+16	3021665016701081	445100236068	1.40696e+16	1.40696e+16	3112174856925294	2.21198e+16	4862716634680337	6034810317017396	1.23217e+16	1.23217e+16	2725538142335216	2.21198e+16	7233930576589418	7798673930509081	1.14186e+16	1.14186e+16	3112174856925294	2725538142335216	7233930576589418	7798673930509081	8757663909115763	-1.14186e+16	2725538142335216	3112174856925294
B2m	NM_009735	7043356398525753	4229369687603416	1.15318e+16	1345975531989469	1345975531989469	8435386391428642	6267117188200596	2307875002374384	6522115537306508	1.40022e+16	1.40022e+16	877535108212327	6267117188200596	734721259122639	7887411009200378	9612591351031884	-1.0403e+16	8435386391428642	877535108212327	734721259122639	7887411009200378	1.0403e+16	1.0403e+16	877535108212327	8435386391428642
Psmb8	NM_010724	2252843024533624	7613160897259243	1.71266e+16	1.34272e+16	1.34272e+16	1.71498e+16	1.27725e+16	3.89474e+08	3.18457e+12	3536703367522356	3536703367522356	4517247010874618	1.27725e+16	3.83094e+10	7.56206e+11	3796519906865656	-2633991193333643	1.71498e+16	4517247010874618	3.83094e+10	7.56206e+11	2.63399e+16	2.63399e+16	4517247010874618	1.71498e+16
Gcnt2	NM_023887	3.76607e+16	1444920468919606	2.66379e+16	1313744670582936	1313744670582936	4.86682e+16	3704537381932154	8728802600205229	9134397489269376	1.07496e+16	1.07496e+16	3982215599312525	3704537381932154	1.86637e+16	2612118596806221	1.22214e+16	1.22214e+16	4.86682e+16	3982215599312525	1.86637e+16	2612118596806221	8182383309537555	-1.22214e+16	3982215599312525	4.86682e+16
Ggta1	NM_001308300	269748341494983	770776884477015	845846834303658	1.26556e+16	1.26556e+16	3.91234e+16	3.09138e+16	1.44322e+16	2.44494e+16	6430427406230272	-1.55511e+16	1.98789e+16	3.09138e+16	8869352894572698	1427138885973319	1.96808e+16	1.96808e+16	3.91234e+16	1.98789e+16	8869352894572698	1427138885973319	5081087694720101	-1.96808e+16	1.98789e+16	3.91234e+16
Amigo2	NM_001164563	2496165527890714	4.88137e+16	6204428773903585	1.22036e+16	1.22036e+16	3.13148e+16	256603519254299	9400855029378448	9603841271475986	1.02221e+16	1.02221e+16	2623033823040612	256603519254299	5349366941620494	6134218742082037	1193840017061658	1193840017061658	3.13148e+16	2623033823040612	5349366941620494	6134218742082037	8376331717052445	-1193840017061658	2623033823040612	3.13148e+16
Amigo2	NM_001164602	4.323e+16	4.55704e+16	5922172624085774	1.22035e+16	1.22035e+16	542327536096239	4444016464996562	9354248974586998	9574694747750872	1022211247732795	1022211247732795	454272361562922	4444016464996562	5042133853515449	5839911476560561	1.19384e+16	1.19384e+16	542327536096239	454272361562922	5042133853515449	5839911476560561	8376346973506964	-1.19384e+16	454272361562922	542327536096239
Iigp1	NM_001146275	3550075883511422	4.02519e+16	5444205579435243	1.21225e+16	1.21225e+16	443967157266272	3662354185410404	9900903088824626	993685487160755	1.0189e+16	1.0189e+16	3.73156e+16	3662354185410404	3.95931e+16	4812805565953834	1.18976e+16	1.18976e+16	443967157266272	3.73156e+16	3.95931e+16	4812805565953834	8405037307884143	-1.18976e+16	3.73156e+16	443967157266272
Iigp1	NM_021792	1.28665e+16	3.6008e+16	5039783450177504	1.21225e+16	1.21225e+16	1609066511300918	1.32734e+16	9891308410298686	9930503468391228	1018897551337228	1018897551337228	1352427756323998	1.32734e+16	3.53408e+16	438980045677885	1.18976e+16	1.18976e+16	1609066511300918	1352427756323998	3.53408e+16	438980045677885	8405045700880136	-1.18976e+16	1352427756323998	1609066511300918
Tapbp	NM_001025313	4200760911249501	1.23669e+16	2.39183e+16	1.2015e+16	1.2015e+16	4659733829728869	3878254725893717	885014101805955	3.30084e+16	1409022408642799	1409022408642799	5464547815209083	3878254725893717	1.54369e+16	2.23475e+16	852720844853762	-1.17272e+16	4659733829728869	5464547815209083	1.54369e+16	2.23475e+16	1.17272e+16	1.17272e+16	5464547815209083	4659733829728869
Tapbp	NM_009318	4.43311e+16	1.22617e+16	2.37829e+16	1.20148e+16	1.20148e+16	4.91743e+16	4.0928e+16	8692613261606382	3263442089282231	1.40901e+16	1.40901e+16	5766811912490103	4.0928e+16	1531399150005654	2.22012e+16	8527115296373494	-1.17273e+16	4.91743e+16	5766811912490103	1531399150005654	2.22012e+16	1.17273e+16	1.17273e+16	5766811912490103	4.91743e+16

## Sheet: GO-list
Gene set	Description	Enrichment score	P-value	Genes in list	Genes not in list	Genes in list, not in set	Genes not in list, not in set		Enrichment score	minus log10 p value
GO:0048583	regulation of response to stimulus	23.4876	6.30171e-11	295	2897	723	11484	-10.2005	23.4876	10.2005
GO:0006950	response to stress	22.727	1.34824e-10	224	2056	794	12325	-9.87023	22.727	9.87023
GO:0043207	response to external biotic stimulus	21.6422	3.98944e-10	101	713	917	13668	-9.39909	21.6422	9.39909
GO:0009607	response to biotic stimulus	21.0416	7.2734e-10	102	732	916	13649	-9.13826	21.0416	9.13826
GO:0048584	positive regulation of response to stimulus	18.0518	1.44616e-08	176	1605	842	12776	-7.83978	18.0518	7.83978
GO:0080134	regulation of response to stress	17.9365	1.6229e-08	127	1051	891	13330	-7.78971	17.9365	7.78971
GO:0006952	defense response	17.9039	1.67666e-08	92	678	926	13703	-7.77555	17.9039	7.77555
GO:0002376	immune system process	17.3378	2.95306e-08	127	1063	891	13318	-7.52973	17.3378	7.52973
GO:0009605	response to external stimulus	17.2131	3.34533e-08	131	1110	887	13271	-7.47556	17.2131	7.47556
GO:0050896	response to stimulus	16.8651	4.73795e-08	327	3508	691	10873	-7.32441	16.8651	7.32441
GO:0001817	regulation of cytokine production	16.8361	4.8771e-08	74	512	944	13869	-7.31184	16.8361	7.31184
GO:0048518	positive regulation of biological process	16.0284	1.09386e-07	408	4606	610	9775	-6.96104	16.0284	6.96104
GO:0051707	response to other organism	15.9434	1.19085e-07	81	596	937	13785	-6.92414	15.9434	6.92414
GO:0048522	positive regulation of cellular process	15.5017	1.85219e-07	369	4108	649	10273	-6.73231	15.5017	6.73231
GO:0006954	inflammatory response	15.4492	1.95203e-07	46	264	972	14117	-6.70951	15.4492	6.70951
GO:0002684	positive regulation of immune system process	14.9185	3.3189e-07	84	644	934	13737	-6.47901	14.9185	6.47901
GO:0002253	activation of immune response	14.8892	3.41737e-07	36	183	982	14198	-6.46631	14.8892	6.46631
GO:0051704	multi-organism process	14.5037	5.02461e-07	100	823	918	13558	-6.2989	14.5037	6.2989
GO:0071675	regulation of mononuclear cell migration	14.2144	6.71073e-07	14	31	1004	14350	-6.17323	14.2144	6.17323
GO:0002682	regulation of immune system process	14.1776	6.96199e-07	115	996	903	13385	-6.15727	14.1776	6.15727
GO:0045766	positive regulation of angiogenesis	14.063	7.80784e-07	29	133	989	14248	-6.10747	14.063	6.10747
GO:0032101	regulation of response to external stimulus	13.9764	8.51358e-07	89	714	929	13667	-6.06989	13.9764	6.06989
GO:0021782	glial cell development	13.7668	1.0499e-06	15	38	1003	14343	-5.97885	13.7668	5.97885
GO:0042127	regulation of cell population proliferation	13.6925	1.13088e-06	137	1259	881	13122	-5.94658	13.6925	5.94658
GO:0050727	regulation of inflammatory response	13.0347	2.18324e-06	42	254	976	14127	-5.6609	13.0347	5.6609
GO:1904018	positive regulation of vasculature development	12.9441	2.39028e-06	30	150	988	14231	-5.62155	12.9441	5.62155
GO:0010033	response to organic substance	12.9314	2.42074e-06	160	1551	858	12830	-5.61605	12.9314	5.61605
GO:0048585	negative regulation of response to stimulus	12.5987	3.3764e-06	135	1264	883	13117	-5.47155	12.5987	5.47155
GO:0050776	regulation of immune response	12.0942	5.59166e-06	70	546	948	13835	-5.25246	12.0942	5.25246
GO:0022603	regulation of anatomical structure morphogenesis	12.0703	5.72695e-06	98	852	920	13529	-5.24208	12.0703	5.24208
GO:0009966	regulation of signal transduction	12.0392	5.90813e-06	210	2192	808	12189	-5.22855	12.0392	5.22855
GO:0050778	positive regulation of immune response	11.9187	6.66492e-06	53	374	965	14007	-5.17621	11.9187	5.17621
GO:0042035	regulation of cytokine biosynthetic process	11.8212	7.34688e-06	19	73	999	14308	-5.1339	11.8212	5.1339
GO:0050793	regulation of developmental process	11.7026	8.27191e-06	202	2104	816	12277	-5.08239	11.7026	5.08239
GO:0007165	signal transduction	11.4597	1.05463e-05	237	2554	781	11827	-4.9769	11.4597	4.9769
GO:0051239	regulation of multicellular organismal process	11.4373	1.07851e-05	233	2504	785	11877	-4.96718	11.4373	4.96718
GO:0042221	response to chemical	11.4345	1.0816e-05	187	1927	831	12454	-4.96593	11.4345	4.96593
GO:0032103	positive regulation of response to external stimulus	11.2445	1.3079e-05	49	344	969	14037	-4.88343	11.2445	4.88343
GO:0002757	immune response-activating signal transduction	11.2208	1.33929e-05	27	140	991	14241	-4.87313	11.2208	4.87313
GO:0002523	leukocyte migration involved in inflammatory response	11.1831	1.39075e-05	8	11	1010	14370	-4.85675	11.1831	4.85675
GO:0031347	regulation of defense response	11.1774	1.39868e-05	62	478	956	13903	-4.85428	11.1774	4.85428
GO:0002764	immune response-regulating signaling pathway	11.1629	1.41907e-05	28	149	990	14232	-4.848	11.1629	4.848
GO:0045765	regulation of angiogenesis	10.7785	2.08422e-05	37	234	981	14147	-4.68106	10.7785	4.68106
GO:0006955	immune response	10.723	2.20316e-05	68	550	950	13831	-4.65695	10.723	4.65695
GO:1901700	response to oxygen-containing compound	10.621	2.43986e-05	98	886	920	13495	-4.61264	10.621	4.61264
GO:0045595	regulation of cell differentiation	10.5057	2.73797e-05	149	1492	869	12889	-4.56257	10.5057	4.56257
GO:0031349	positive regulation of defense response	10.4531	2.88577e-05	37	238	981	14143	-4.53974	10.4531	4.53974
GO:0035924	cellular response to vascular endothelial growth factor stimulus	10.2099	3.68035e-05	9	18	1009	14363	-4.43411	10.2099	4.43411
GO:0030334	regulation of cell migration	10.2075	3.68923e-05	84	737	934	13644	-4.43306	10.2075	4.43306
GO:2001236	regulation of extrinsic apoptotic signaling pathway	10.1838	3.77762e-05	24	124	994	14257	-4.42278	10.1838	4.42278
GO:0009893	positive regulation of metabolic process	10.1759	3.80771e-05	249	2760	769	11621	-4.41934	10.1759	4.41934
GO:0035556	intracellular signal transduction	10.047	4.33172e-05	114	1087	904	13294	-4.36334	10.047	4.36334
GO:1901342	regulation of vasculature development	10.0063	4.51156e-05	39	263	979	14118	-4.34567	10.0063	4.34567
GO:0030595	leukocyte chemotaxis	9.9795	4.63403e-05	20	93	998	14288	-4.33404	9.9795	4.33404
GO:1903706	regulation of hemopoiesis	9.96147	4.71835e-05	43	303	975	14078	-4.32621	9.96147	4.32621
GO:0045597	positive regulation of cell differentiation	9.94372	4.80283e-05	96	880	922	13501	-4.3185	9.94372	4.3185
GO:0043227	membrane-bounded organelle	9.94167	4.81269e-05	652	8312	366	6069	-4.31761	9.94167	4.31761
GO:0051240	positive regulation of multicellular organismal process	9.94077	4.81704e-05	147	1486	871	12895	-4.31722	9.94077	4.31722
GO:0002237	response to molecule of bacterial origin	9.90918	4.97162e-05	33	207	985	14174	-4.3035	9.90918	4.3035
GO:0045637	regulation of myeloid cell differentiation	9.75615	5.7937e-05	27	154	991	14227	-4.23704	9.75615	4.23704
GO:0035994	response to muscle stretch	9.74838	5.83892e-05	7	10	1011	14371	-4.23367	9.74838	4.23367
GO:0045087	innate immune response	9.69454	6.1619e-05	41	287	977	14094	-4.21029	9.69454	4.21029
GO:0060326	cell chemotaxis	9.57478	6.94585e-05	26	147	992	14234	-4.15827	9.57478	4.15827
GO:0034097	response to cytokine	9.44906	7.87635e-05	58	467	960	13914	-4.10367	9.44906	4.10367
GO:0051094	positive regulation of developmental process	9.43527	7.98571e-05	122	1200	896	13181	-4.09769	9.43527	4.09769
GO:0010942	positive regulation of cell death	9.43254	8.00754e-05	67	565	951	13816	-4.0965	9.43254	4.0965
GO:0051716	cellular response to stimulus	9.39441	8.31875e-05	199	2153	819	12228	-4.07994	9.39441	4.07994
GO:0009968	negative regulation of signal transduction	9.37809	8.45565e-05	101	953	917	13428	-4.07285	9.37809	4.07285
GO:0050729	positive regulation of inflammatory response	9.22659	9.83883e-05	20	99	998	14282	-4.00706	9.22659	4.00706
GO:0006935	chemotaxis	9.1506	0.000106156	34	226	984	14155	-3.97406	9.1506	3.97406
GO:0070887	cellular response to chemical stimulus	9.12379	0.00010904	128	1282	890	13099	-3.96241	9.12379	3.96241
GO:2000145	regulation of cell motility	9.099	0.000111777	85	775	933	13606	-3.95165	9.099	3.95165
GO:0009617	response to bacterium	9.08772	0.000113045	38	266	980	14115	-3.94675	9.08772	3.94675
GO:0002460	adaptive immune response based on somatic recombination of immune receptors built from immunoglobulin superfamily domains	9.03757	0.000118859	14	54	1004	14327	-3.92497	9.03757	3.92497
GO:0002252	immune effector process	9.03143	0.000119592	42	307	976	14074	-3.9223	9.03143	3.9223
GO:0050789	regulation of biological process	9.0279	0.000120015	608	7731	410	6650	-3.92076	9.0279	3.92076
GO:0098542	defense response to other organism	9.02114	0.000120828	55	443	963	13938	-3.91783	9.02114	3.91783
GO:0010646	regulation of cell communication	9.00831	0.000122389	228	2540	790	11841	-3.91226	9.00831	3.91226
GO:0001819	positive regulation of cytokine production	8.99491	0.000124039	44	328	974	14053	-3.90644	8.99491	3.90644
GO:0023051	regulation of signaling	8.98332	0.000125485	229	2554	789	11827	-3.90141	8.98332	3.90141
GO:0010755	regulation of plasminogen activation	8.98025	0.000125871	5	4	1013	14377	-3.90007	8.98025	3.90007
GO:0006979	response to oxidative stress	8.96463	0.000127853	36	248	982	14133	-3.89329	8.96463	3.89329
GO:0050764	regulation of phagocytosis	8.96386	0.000127952	17	77	1001	14304	-3.89295	8.96386	3.89295
GO:0071219	cellular response to molecule of bacterial origin	8.93884	0.000131193	23	127	995	14254	-3.88209	8.93884	3.88209
GO:0042330	taxis	8.92505	0.000133015	34	229	984	14152	-3.8761	8.92505	3.8761
GO:0002675	positive regulation of acute inflammatory response	8.87888	0.0001393	8	17	1010	14364	-3.85605	8.87888	3.85605
GO:0051241	negative regulation of multicellular organismal process	8.81296	0.000148792	106	1028	912	13353	-3.82742	8.81296	3.82742
GO:0043231	intracellular membrane-bounded organelle	8.81102	0.000149082	611	7787	407	6594	-3.82657	8.81102	3.82657
GO:0009987	cellular process	8.77465	0.000154603	745	9743	273	4638	-3.81078	8.77465	3.81078
GO:0043229	intracellular organelle	8.7595	0.000156962	694	8992	324	5389	-3.80421	8.7595	3.80421
GO:0071621	granulocyte chemotaxis	8.71124	0.000164724	14	56	1004	14325	-3.78324	8.71124	3.78324
GO:0032879	regulation of localization	8.67269	0.000171198	207	2285	811	12096	-3.7665	8.67269	3.7665
GO:0005615	extracellular space	8.62145	0.0001802	98	939	920	13442	-3.74425	8.62145	3.74425
GO:0051153	regulation of striated muscle cell differentiation	8.5754	0.000188691	18	88	1000	14293	-3.72425	8.5754	3.72425
GO:2000026	regulation of multicellular organismal development	8.54093	0.000195308	160	1696	858	12685	-3.70928	8.54093	3.70928
GO:2001237	negative regulation of extrinsic apoptotic signaling pathway	8.4446	0.000215059	16	73	1002	14308	-3.66744	8.4446	3.66744
GO:0002250	adaptive immune response	8.43594	0.000216929	24	141	994	14240	-3.66368	8.43594	3.66368
GO:0008285	negative regulation of cell population proliferation	8.39665	0.000225622	62	532	956	13849	-3.64662	8.39665	3.64662
GO:0009967	positive regulation of signal transduction	8.35598	0.000234987	118	1186	900	13195	-3.62896	8.35598	3.62896
GO:0030593	neutrophil chemotaxis	8.34439	0.000237727	13	51	1005	14330	-3.62392	8.34439	3.62392
GO:0070513	death domain binding	8.34312	0.000238028	5	5	1013	14376	-3.62337	8.34312	3.62337
GO:0051247	positive regulation of protein metabolic process	8.31913	0.000243807	129	1321	889	13060	-3.61295	8.31913	3.61295
GO:0051270	regulation of cellular component movement	8.24405	0.000262818	89	844	929	13537	-3.58034	8.24405	3.58034
GO:1902105	regulation of leukocyte differentiation	8.22755	0.000267189	32	219	986	14162	-3.57318	8.22755	3.57318
GO:0071677	positive regulation of mononuclear cell migration	8.19417	0.000276258	7	14	1011	14367	-3.55869	8.19417	3.55869
GO:0050820	positive regulation of coagulation	8.19417	0.000276258	7	14	1011	14367	-3.55869	8.19417	3.55869
GO:0005515	protein binding	8.18405	0.000279068	553	7000	465	7381	-3.55429	8.18405	3.55429
GO:0016262	protein N-acetylglucosaminyltransferase activity	8.15214	0.000288117	3	0	1015	14381	-3.54043	8.15214	3.54043
GO:0071310	cellular response to organic substance	8.12264	0.000296743	106	1049	912	13332	-3.52762	8.12264	3.52762
GO:0048519	negative regulation of biological process	8.10987	0.000300558	340	4063	678	10318	-3.52207	8.10987	3.52207
GO:2000377	regulation of reactive oxygen species metabolic process	8.08788	0.000307242	25	154	993	14227	-3.51252	8.08788	3.51252
GO:0002685	regulation of leukocyte migration	8.08788	0.000307242	25	154	993	14227	-3.51252	8.08788	3.51252
GO:0044421	extracellular region part	8.07625	0.000310835	116	1171	902	13210	-3.50747	8.07625	3.50747
GO:0043170	macromolecule metabolic process	8.05655	0.000317019	340	4066	678	10315	-3.49891	8.05655	3.49891
GO:0030335	positive regulation of cell migration	8.01884	0.0003292	54	452	964	13929	-3.48254	8.01884	3.48254
GO:0010648	negative regulation of cell communication	7.99565	0.000336926	106	1053	912	13328	-3.47247	7.99565	3.47247
GO:0071216	cellular response to biotic stimulus	7.98088	0.000341938	24	146	994	14235	-3.46605	7.98088	3.46605
GO:0008284	positive regulation of cell population proliferation	7.97254	0.000344804	79	735	939	13646	-3.46243	7.97254	3.46243
GO:1902533	positive regulation of intracellular signal transduction	7.95694	0.000350222	80	747	938	13634	-3.45566	7.95694	3.45566
GO:0010941	regulation of cell death	7.9368	0.000357347	131	1359	887	13022	-3.44691	7.9368	3.44691
GO:0043068	positive regulation of programmed cell death	7.93375	0.000358439	60	520	958	13861	-3.44558	7.93375	3.44558
GO:1903708	positive regulation of hemopoiesis	7.91612	0.000364815	25	156	993	14225	-3.43793	7.91612	3.43793
GO:0040012	regulation of locomotion	7.89935	0.000370986	88	842	930	13539	-3.43064	7.89935	3.43064
GO:0023057	negative regulation of signaling	7.87006	0.00038201	106	1057	912	13324	-3.41793	7.87006	3.41793
GO:2000637	positive regulation of gene silencing by miRNA	7.86954	0.000382212	7	15	1011	14366	-3.4177	7.86954	3.4177
GO:0031529	ruffle organization	7.86954	0.000382212	7	15	1011	14366	-3.4177	7.86954	3.4177
GO:0031325	positive regulation of cellular metabolic process	7.86255	0.000384892	224	2541	794	11840	-3.41466	7.86255	3.41466
GO:1902531	regulation of intracellular signal transduction	7.841	0.000393275	126	1301	892	13080	-3.4053	7.841	3.4053
GO:0090303	positive regulation of wound healing	7.84038	0.000393518	10	33	1008	14348	-3.40504	7.84038	3.40504
GO:0042981	regulation of apoptotic process	7.82353	0.000400208	119	1216	899	13165	-3.39771	7.82353	3.39771
GO:0007166	cell surface receptor signaling pathway	7.81287	0.000404495	117	1192	901	13189	-3.39309	7.81287	3.39309
GO:2000379	positive regulation of reactive oxygen species metabolic process	7.79958	0.000409907	16	78	1002	14303	-3.38731	7.79958	3.38731
GO:0008217	regulation of blood pressure	7.79335	0.000412471	20	112	998	14269	-3.38461	7.79335	3.38461
GO:0032270	positive regulation of cellular protein metabolic process	7.74278	0.000433866	120	1231	898	13150	-3.36264	7.74278	3.36264
GO:0044464	cell part	7.70326	0.000451352	881	11869	137	2512	-3.34548	7.70326	3.34548
GO:0065007	biological regulation	7.65615	0.000473126	632	8161	386	6220	-3.32502	7.65615	3.32502
GO:0051272	positive regulation of cellular component movement	7.64292	0.000479428	56	482	962	13899	-3.31928	7.64292	3.31928
GO:1902041	regulation of extrinsic apoptotic signaling pathway via death domain receptors	7.64279	0.000479488	10	34	1008	14347	-3.31922	7.64279	3.31922
GO:0033993	response to lipid	7.63891	0.000481352	52	438	966	13943	-3.31754	7.63891	3.31754
GO:0050900	leukocyte migration	7.61002	0.000495464	23	141	995	14240	-3.30499	7.61002	3.30499
GO:0043067	regulation of programmed cell death	7.60009	0.000500406	120	1236	898	13145	-3.30068	7.60009	3.30068
GO:0031400	negative regulation of protein modification process	7.59369	0.000503622	55	472	963	13909	-3.2979	7.59369	3.2979
GO:1901698	response to nitrogen compound	7.58503	0.000508001	64	573	954	13808	-3.29414	7.58503	3.29414
GO:0043065	positive regulation of apoptotic process	7.57229	0.000514512	59	517	959	13864	-3.2886	7.57229	3.2886
GO:0060148	positive regulation of posttranscriptional gene silencing	7.56492	0.000518319	7	16	1011	14365	-3.2854	7.56492	3.2854
GO:0090025	regulation of monocyte chemotaxis	7.56492	0.000518319	7	16	1011	14365	-3.2854	7.56492	3.2854
GO:0045862	positive regulation of proteolysis	7.55549	0.000523228	35	259	983	14122	-3.28131	7.55549	3.28131
GO:0051093	negative regulation of developmental process	7.54136	0.000530675	85	817	933	13564	-3.27517	7.54136	3.27517
GO:0097530	granulocyte migration	7.53738	0.000532794	14	64	1004	14317	-3.27344	7.53738	3.27344
GO:0019220	regulation of phosphate metabolic process	7.53502	0.00053405	129	1349	889	13032	-3.27242	7.53502	3.27242
GO:0009986	cell surface	7.52032	0.000541957	58	507	960	13874	-3.26604	7.52032	3.26604
GO:0045937	positive regulation of phosphate metabolic process	7.51554	0.000544555	89	865	929	13516	-3.26396	7.51554	3.26396
GO:0010562	positive regulation of phosphorus metabolic process	7.51554	0.000544555	89	865	929	13516	-3.26396	7.51554	3.26396
GO:0051174	regulation of phosphorus metabolic process	7.508	0.000548679	129	1350	889	13031	-3.26068	7.508	3.26068
GO:0097371	MDM2/MDM4 family protein binding	7.47803	0.000565371	4	3	1014	14378	-3.24767	7.47803	3.24767
GO:0043226	organelle	7.39725	0.000612934	700	9164	318	5217	-3.21259	7.39725	3.21259
GO:0048146	positive regulation of fibroblast proliferation	7.33981	0.000649176	12	50	1006	14331	-3.18764	7.33981	3.18764
GO:0097529	myeloid leukocyte migration	7.32236	0.000660603	16	82	1002	14299	-3.18006	7.32236	3.18006
GO:0031932	TORC2 complex	7.30974	0.000668994	5	7	1013	14374	-3.17458	7.30974	3.17458
GO:0010988	regulation of low-density lipoprotein particle clearance	7.30974	0.000668994	5	7	1013	14374	-3.17458	7.30974	3.17458
GO:1990266	neutrophil migration	7.28698	0.000684394	13	58	1005	14323	-3.16469	7.28698	3.16469
GO:0042534	regulation of tumor necrosis factor biosynthetic process	7.2783	0.000690357	7	17	1011	14364	-3.16093	7.2783	3.16093
GO:2000147	positive regulation of cell motility	7.27144	0.000695111	54	468	964	13913	-3.15795	7.27144	3.15795
GO:0050794	regulation of cellular process	7.20534	0.000742613	566	7248	452	7133	-3.12924	7.20534	3.12924
GO:0032496	response to lipopolysaccharide	7.20048	0.000746229	28	194	990	14187	-3.12713	7.20048	3.12713
GO:0002221	pattern recognition receptor signaling pathway	7.18942	0.000754523	12	51	1006	14330	-3.12233	7.18942	3.12233
GO:0019222	regulation of metabolic process	7.17988	0.000761758	373	4565	645	9816	-3.11818	7.17988	3.11818
GO:1900048	positive regulation of hemostasis	7.17474	0.000765683	6	12	1012	14369	-3.11595	7.17474	3.11595
GO:0030194	positive regulation of blood coagulation	7.17474	0.000765683	6	12	1012	14369	-3.11595	7.17474	3.11595
GO:0014002	astrocyte development	7.17474	0.000765683	6	12	1012	14369	-3.11595	7.17474	3.11595
GO:0002429	immune response-activating cell surface receptor signaling pathway	7.15712	0.000779295	17	92	1001	14289	-3.1083	7.15712	3.1083
GO:0002673	regulation of acute inflammatory response	7.11682	0.000811346	9	30	1009	14351	-3.09079	7.11682	3.09079
GO:0002687	positive regulation of leukocyte migration	7.11608	0.000811947	19	110	999	14271	-3.09047	7.11608	3.09047
GO:0060537	muscle tissue development	7.05135	0.000866241	17	93	1001	14288	-3.06236	7.05135	3.06236
GO:0014706	striated muscle tissue development	7.04818	0.000868991	15	76	1003	14305	-3.06098	7.04818	3.06098
GO:0002758	innate immune response-activating signal transduction	7.04268	0.000873784	12	52	1006	14329	-3.0586	7.04268	3.0586
GO:0065009	regulation of molecular function	7.02591	0.000888563	179	2000	839	12381	-3.05131	7.02591	3.05131
GO:0070848	response to growth factor	6.98979	0.00092124	28	197	990	14184	-3.03563	6.98979	3.03563
GO:0044260	cellular macromolecule metabolic process	6.98385	0.000926733	271	3204	747	11177	-3.03305	6.98385	3.03305
GO:0071222	cellular response to lipopolysaccharide	6.93593	0.000972223	20	121	998	14260	-3.01223	6.93593	3.01223
GO:0048523	negative regulation of cellular process	6.91107	0.000996686	305	3662	713	10719	-3.00144	6.91107	3.00144
GO:0002688	regulation of leukocyte chemotaxis	6.87631	0.00103195	16	86	1002	14295	-2.98634	6.87631	2.98634
GO:0042325	regulation of phosphorylation	6.85931	0.00104963	117	1226	901	13155	-2.97896	6.85931	2.97896
GO:0071345	cellular response to cytokine stimulus	6.84404	0.00106579	44	367	974	14014	-2.97233	6.84404	2.97233
GO:0019856	pyrimidine nucleobase biosynthetic process	6.83863	0.00107157	4	4	1014	14377	-2.96998	6.83863	2.96998
GO:0033554	cellular response to stress	6.83645	0.00107391	111	1153	907	13228	-2.96903	6.83645	2.96903
GO:0019770	IgG receptor activity	6.81656	0.00109549	3	1	1015	14380	-2.96039	6.81656	2.96039
GO:0004875	complement receptor activity	6.81656	0.00109549	3	1	1015	14380	-2.96039	6.81656	2.96039
GO:0044424	intracellular part	6.77039	0.00114724	802	10714	216	3667	-2.94035	6.77039	2.94035
GO:0019724	B cell mediated immunity	6.75239	0.00116809	7	19	1011	14362	-2.93252	6.75239	2.93252
GO:0006956	complement activation	6.75239	0.00116809	7	19	1011	14362	-2.93252	6.75239	2.93252
GO:0010574	regulation of vascular endothelial growth factor production	6.75239	0.00116809	7	19	1011	14362	-2.93252	6.75239	2.93252
GO:0050854	regulation of antigen receptor-mediated signaling pathway	6.74581	0.0011758	10	39	1008	14342	-2.92967	6.74581	2.92967
GO:0050922	negative regulation of chemotaxis	6.74581	0.0011758	10	39	1008	14342	-2.92967	6.74581	2.92967
GO:0034198	cellular response to amino acid starvation	6.73315	0.00119078	9	32	1009	14349	-2.92417	6.73315	2.92417
GO:0043408	regulation of MAPK cascade	6.69226	0.00124047	63	584	955	13797	-2.90641	6.69226	2.90641
GO:0034660	ncRNA metabolic process	6.61601	0.00133876	41	339	977	14042	-2.8733	6.61601	2.8733
GO:0045926	negative regulation of growth	6.60696	0.00135093	30	223	988	14158	-2.86937	6.60696	2.86937
GO:1902895	positive regulation of pri-miRNA transcription by RNA polymerase II	6.58983	0.00137428	8	26	1010	14355	-2.86192	6.58983	2.86192
GO:0002761	regulation of myeloid leukocyte differentiation	6.56062	0.00141501	16	89	1002	14292	-2.84924	6.56062	2.84924
GO:0060548	negative regulation of cell death	6.55558	0.00142215	84	835	934	13546	-2.84705	6.55558	2.84705
GO:1901739	regulation of myoblast fusion	6.55269	0.00142628	6	14	1012	14367	-2.8458	6.55269	2.8458
GO:0061041	regulation of wound healing	6.54621	0.00143554	17	98	1001	14283	-2.84298	6.54621	2.84298
GO:0006807	nitrogen compound metabolic process	6.54605	0.00143578	372	4592	646	9789	-2.84291	6.54605	2.84291
GO:0051248	negative regulation of protein metabolic process	6.52418	0.00146751	84	836	934	13545	-2.83342	6.52418	2.83342
GO:0010243	response to organonitrogen compound	6.52044	0.00147302	58	531	960	13850	-2.83179	6.52044	2.83179
GO:1901701	cellular response to oxygen-containing compound	6.52011	0.00147351	62	577	956	13804	-2.83165	6.52011	2.83165
GO:0040017	positive regulation of locomotion	6.51166	0.001486	55	497	963	13884	-2.82798	6.51166	2.82798
GO:1903036	positive regulation of response to wounding	6.51094	0.00148709	11	48	1007	14333	-2.82766	6.51094	2.82766
GO:0002521	leukocyte differentiation	6.50211	0.00150027	31	235	987	14146	-2.82383	6.50211	2.82383
GO:0071704	organic substance metabolic process	6.46242	0.00156102	423	5298	595	9083	-2.80659	6.46242	2.80659
GO:0007519	skeletal muscle tissue development	6.42433	0.00162162	10	41	1008	14340	-2.79005	6.42433	2.79005
GO:0010830	regulation of myotube differentiation	6.42433	0.00162162	10	41	1008	14340	-2.79005	6.42433	2.79005
GO:0065008	regulation of biological quality	6.41452	0.00163761	237	2786	781	11595	-2.78579	6.41452	2.78579
GO:0042326	negative regulation of phosphorylation	6.41315	0.00163986	44	376	974	14005	-2.78519	6.41315	2.78519
GO:1905521	regulation of macrophage migration	6.38909	0.00167978	8	27	1010	14354	-2.77475	6.38909	2.77475
GO:0010604	positive regulation of macromolecule metabolic process	6.3831	0.00168987	219	2551	799	11830	-2.77215	6.3831	2.77215
GO:0043230	extracellular organelle	6.38129	0.00169293	13	65	1005	14316	-2.77136	6.38129	2.77136
GO:0050790	regulation of catalytic activity	6.37874	0.00169727	134	1457	884	12924	-2.77025	6.37874	2.77025
GO:0009719	response to endogenous stimulus	6.36842	0.00171486	68	651	950	13730	-2.76577	6.36842	2.76577
GO:0032269	negative regulation of cellular protein metabolic process	6.34116	0.00176226	79	782	939	13599	-2.75393	6.34116	2.75393
GO:2001233	regulation of apoptotic signaling pathway	6.32049	0.00179907	41	345	977	14036	-2.74495	6.32049	2.74495
GO:0045075	regulation of interleukin-12 biosynthetic process	6.30446	0.00182813	4	5	1014	14376	-2.73799	6.30446	2.73799
GO:0071863	regulation of cell proliferation in bone marrow	6.30446	0.00182813	4	5	1014	14376	-2.73799	6.30446	2.73799
GO:0060600	dichotomous subdivision of an epithelial terminal unit	6.30446	0.00182813	4	5	1014	14376	-2.73799	6.30446	2.73799
GO:0060142	regulation of syncytium formation by plasma membrane fusion	6.28058	0.00187232	7	21	1011	14360	-2.72762	6.28058	2.72762
GO:0010831	positive regulation of myotube differentiation	6.28058	0.00187232	7	21	1011	14360	-2.72762	6.28058	2.72762
GO:0000469	cleavage involved in rRNA processing	6.27314	0.00188629	6	15	1012	14366	-2.72439	6.27314	2.72439
GO:0010575	positive regulation of vascular endothelial growth factor production	6.27314	0.00188629	6	15	1012	14366	-2.72439	6.27314	2.72439
GO:0051246	regulation of protein metabolic process	6.26398	0.00190366	187	2140	831	12241	-2.72041	6.26398	2.72041
GO:0048640	negative regulation of developmental growth	6.26104	0.00190926	17	101	1001	14280	-2.71913	6.26104	2.71913
GO:0002768	immune response-regulating cell surface receptor signaling pathway	6.26104	0.00190926	17	101	1001	14280	-2.71913	6.26104	2.71913
GO:0031099	regeneration	6.23192	0.00196567	12	58	1006	14323	-2.70649	6.23192	2.70649
GO:0045834	positive regulation of lipid metabolic process	6.21567	0.00199789	19	120	999	14261	-2.69943	6.21567	2.69943
GO:1902893	regulation of pri-miRNA transcription by RNA polymerase II	6.20652	0.00201623	9	35	1009	14346	-2.69546	6.20652	2.69546
GO:0002218	activation of innate immune response	6.20393	0.00202147	14	75	1004	14306	-2.69433	6.20393	2.69433
GO:0002573	myeloid leukocyte differentiation	6.20393	0.00202147	14	75	1004	14306	-2.69433	6.20393	2.69433
GO:0043331	response to dsRNA	6.1965	0.00203655	8	28	1010	14353	-2.6911	6.1965	2.6911
GO:0043066	negative regulation of apoptotic process	6.1942	0.00204123	74	727	944	13654	-2.69011	6.1942	2.69011
GO:0031323	regulation of cellular metabolic process	6.16404	0.00210375	346	4263	672	10118	-2.67701	6.16404	2.67701
GO:0009220	pyrimidine ribonucleotide biosynthetic process	6.1438	0.00214676	5	10	1013	14371	-2.66822	6.1438	2.66822
GO:0038201	TOR complex	6.1438	0.00214676	5	10	1013	14371	-2.66822	6.1438	2.66822
GO:0005634	nucleus	6.13961	0.00215577	390	4866	628	9515	-2.6664	6.13961	2.6664
GO:0023056	positive regulation of signaling	6.0912	0.0022627	125	1356	893	13025	-2.64537	6.0912	2.64537
GO:0062023	collagen-containing extracellular matrix	6.08098	0.00228595	34	274	984	14107	-2.64093	6.08098	2.64093
GO:0043069	negative regulation of programmed cell death	6.06262	0.00232829	75	743	943	13638	-2.63296	6.06262	2.63296
GO:0045646	regulation of erythrocyte differentiation	6.04268	0.00237517	9	36	1009	14345	-2.62431	6.04268	2.62431
GO:1990928	response to amino acid starvation	6.04268	0.00237517	9	36	1009	14345	-2.62431	6.04268	2.62431
GO:0071363	cellular response to growth factor stimulus	6.03785	0.00238668	25	181	993	14200	-2.62221	6.03785	2.62221
GO:0050920	regulation of chemotaxis	6.03413	0.00239557	24	171	994	14210	-2.62059	6.03413	2.62059
GO:0043900	regulation of multi-organism process	6.02132	0.00242646	52	475	966	13906	-2.61503	6.02132	2.61503
GO:0010647	positive regulation of cell communication	5.98308	0.00252105	124	1348	894	13033	-2.59842	5.98308	2.59842
GO:0043467	regulation of generation of precursor metabolites and energy	5.97346	0.00254541	16	95	1002	14286	-2.59424	5.97346	2.59424
GO:0080135	regulation of cellular response to stress	5.9593	0.00258171	60	569	958	13812	-2.58809	5.9593	2.58809
GO:0016255	attachment of GPI anchor to protein	5.9508	0.00260376	3	2	1015	14379	-2.5844	5.9508	2.5844
GO:0042276	error-prone translesion synthesis	5.9508	0.00260376	3	2	1015	14379	-2.5844	5.9508	2.5844
GO:0042765	GPI-anchor transamidase complex	5.9508	0.00260376	3	2	1015	14379	-2.5844	5.9508	2.5844
GO:2000427	positive regulation of apoptotic cell clearance	5.9508	0.00260376	3	2	1015	14379	-2.5844	5.9508	2.5844
GO:0001796	regulation of type IIa hypersensitivity	5.9508	0.00260376	3	2	1015	14379	-2.5844	5.9508	2.5844
GO:0001798	positive regulation of type IIa hypersensitivity	5.9508	0.00260376	3	2	1015	14379	-2.5844	5.9508	2.5844
GO:0002892	regulation of type II hypersensitivity	5.9508	0.00260376	3	2	1015	14379	-2.5844	5.9508	2.5844
GO:0002894	positive regulation of type II hypersensitivity	5.9508	0.00260376	3	2	1015	14379	-2.5844	5.9508	2.5844
GO:0003923	GPI-anchor transamidase activity	5.9508	0.00260376	3	2	1015	14379	-2.5844	5.9508	2.5844
GO:1990715	mRNA CDS binding	5.9508	0.00260376	3	2	1015	14379	-2.5844	5.9508	2.5844
GO:0014005	microglia development	5.9508	0.00260376	3	2	1015	14379	-2.5844	5.9508	2.5844
GO:0019900	kinase binding	5.85126	0.00287627	70	690	948	13691	-2.54117	5.85126	2.54117
GO:0000478	endonucleolytic cleavage involved in rRNA processing	5.84712	0.0028882	4	6	1014	14375	-2.53937	5.84712	2.53937
GO:0000479	endonucleolytic cleavage of tricistronic rRNA transcript (SSU-rRNA, 5.8S rRNA, LSU-rRNA)	5.84712	0.0028882	4	6	1014	14375	-2.53937	5.84712	2.53937
GO:0002883	regulation of hypersensitivity	5.84712	0.0028882	4	6	1014	14375	-2.53937	5.84712	2.53937
GO:0032464	positive regulation of protein homooligomerization	5.84712	0.0028882	4	6	1014	14375	-2.53937	5.84712	2.53937
GO:0009209	pyrimidine ribonucleoside triphosphate biosynthetic process	5.84712	0.0028882	4	6	1014	14375	-2.53937	5.84712	2.53937
GO:0032268	regulation of cellular protein metabolic process	5.84478	0.00289496	174	1993	844	12388	-2.53836	5.84478	2.53836
GO:0050818	regulation of coagulation	5.83514	0.002923	11	53	1007	14328	-2.53417	5.83514	2.53417
GO:0042535	positive regulation of tumor necrosis factor biosynthetic process	5.82452	0.00295422	5	11	1013	14370	-2.52956	5.82452	2.52956
GO:0009218	pyrimidine ribonucleotide metabolic process	5.82452	0.00295422	5	11	1013	14370	-2.52956	5.82452	2.52956
GO:0008152	metabolic process	5.82271	0.00295959	449	5704	569	8677	-2.52877	5.82271	2.52877
GO:1902107	positive regulation of leukocyte differentiation	5.80831	0.00300249	19	125	999	14256	-2.52252	5.80831	2.52252
GO:0051147	regulation of muscle cell differentiation	5.80831	0.00300249	19	125	999	14256	-2.52252	5.80831	2.52252
GO:0042327	positive regulation of phosphorylation	5.78884	0.00306154	80	812	938	13569	-2.51406	5.78884	2.51406
GO:0071417	cellular response to organonitrogen compound	5.76827	0.00312515	34	280	984	14101	-2.50513	5.76827	2.50513
GO:0031100	animal organ regeneration	5.76602	0.0031322	6	17	1012	14364	-2.50415	5.76602	2.50415
GO:0060143	positive regulation of syncytium formation by plasma membrane fusion	5.76602	0.0031322	6	17	1012	14364	-2.50415	5.76602	2.50415
GO:0002697	regulation of immune effector process	5.75476	0.00316767	36	302	982	14079	-2.49926	5.75476	2.49926
GO:0044444	cytoplasmic part	5.75406	0.00316989	527	6801	491	7580	-2.49896	5.75406	2.49896
GO:1901699	cellular response to nitrogen compound	5.75192	0.00317667	37	313	981	14068	-2.49803	5.75192	2.49803
GO:1903561	extracellular vesicle	5.75032	0.00318178	12	62	1006	14319	-2.49733	5.75032	2.49733
GO:0009749	response to glucose	5.75032	0.00318178	12	62	1006	14319	-2.49733	5.75032	2.49733
GO:0034599	cellular response to oxidative stress	5.70774	0.00332017	20	136	998	14245	-2.47884	5.70774	2.47884
GO:0043228	non-membrane-bounded organelle	5.7075	0.00332098	214	2523	804	11858	-2.47873	5.7075	2.47873
GO:0031399	regulation of protein modification process	5.70123	0.00334185	130	1436	888	12945	-2.47601	5.70123	2.47601
GO:0005730	nucleolus	5.68105	0.00340997	64	624	954	13757	-2.46725	5.68105	2.46725
GO:0006284	base-excision repair	5.65613	0.00349603	7	24	1011	14357	-2.45642	5.65613	2.45642
GO:0034470	ncRNA processing	5.61704	0.00363538	34	283	984	14098	-2.43945	5.61704	2.43945
GO:0040008	regulation of growth	5.57304	0.00379892	60	580	958	13801	-2.42034	5.57304	2.42034
GO:0006304	DNA modification	5.56526	0.00382857	10	47	1008	14334	-2.41696	5.56526	2.41696
GO:0000978	RNA polymerase II proximal promoter sequence-specific DNA binding	5.5475	0.00389717	45	407	973	13974	-2.40925	5.5475	2.40925
GO:1905523	positive regulation of macrophage migration	5.53502	0.00394615	6	18	1012	14363	-2.40383	5.53502	2.40383
GO:1900746	regulation of vascular endothelial growth factor signaling pathway	5.53153	0.00395994	5	12	1013	14369	-2.40231	5.53153	2.40231
GO:1901741	positive regulation of myoblast fusion	5.53153	0.00395994	5	12	1013	14369	-2.40231	5.53153	2.40231
GO:0001848	complement binding	5.53153	0.00395994	5	12	1013	14369	-2.40231	5.53153	2.40231
GO:0010984	regulation of lipoprotein particle clearance	5.53153	0.00395994	5	12	1013	14369	-2.40231	5.53153	2.40231
GO:0048029	monosaccharide binding	5.52508	0.00398556	12	64	1006	14317	-2.39951	5.52508	2.39951
GO:0009746	response to hexose	5.52508	0.00398556	12	64	1006	14317	-2.39951	5.52508	2.39951
GO:0048869	cellular developmental process	5.51142	0.00404035	189	2206	829	12175	-2.39358	5.51142	2.39358
GO:1902622	regulation of neutrophil migration	5.49804	0.00409477	8	32	1010	14349	-2.38777	5.49804	2.38777
GO:0031401	positive regulation of protein modification process	5.49795	0.00409514	92	969	926	13412	-2.38773	5.49795	2.38773
GO:0030308	negative regulation of cell growth	5.48733	0.00413886	22	159	996	14222	-2.38312	5.48733	2.38312
GO:0001933	negative regulation of protein phosphorylation	5.48043	0.00416754	39	341	979	14040	-2.38012	5.48043	2.38012
GO:0016773	phosphotransferase activity, alcohol group as acceptor	5.47105	0.00420681	60	583	958	13798	-2.37605	5.47105	2.37605
GO:0006259	DNA metabolic process	5.47024	0.0042102	53	501	965	13880	-2.3757	5.47024	2.3757
GO:0050766	positive regulation of phagocytosis	5.46841	0.00421792	11	56	1007	14325	-2.3749	5.46841	2.3749
GO:0045591	positive regulation of regulatory T cell differentiation	5.44849	0.00430279	4	7	1014	14374	-2.36625	5.44849	2.36625
GO:0097421	liver regeneration	5.44849	0.00430279	4	7	1014	14374	-2.36625	5.44849	2.36625
GO:0001846	opsonin binding	5.44849	0.00430279	4	7	1014	14374	-2.36625	5.44849	2.36625
GO:0032700	negative regulation of interleukin-17 production	5.44849	0.00430279	4	7	1014	14374	-2.36625	5.44849	2.36625
GO:0009208	pyrimidine ribonucleoside triphosphate metabolic process	5.44849	0.00430279	4	7	1014	14374	-2.36625	5.44849	2.36625
GO:0005576	extracellular region	5.44759	0.00430666	95	1008	923	13373	-2.36586	5.44759	2.36586
GO:0002224	toll-like receptor signaling pathway	5.43851	0.00434595	9	40	1009	14341	-2.36192	5.43851	2.36192
GO:0071065	alpha9-beta1 integrin-vascular cell adhesion molecule-1 complex	5.43384	0.00436628	2	0	1016	14381	-2.35989	5.43384	2.35989
GO:2000120	positive regulation of sodium-dependent phosphate transport	5.43384	0.00436628	2	0	1016	14381	-2.35989	5.43384	2.35989
GO:1900477	negative regulation of G1/S transition of mitotic cell cycle by negative regulation of transcription from RNA polymerase II promoter	5.43384	0.00436628	2	0	1016	14381	-2.35989	5.43384	2.35989
GO:0072160	nephron tubule epithelial cell differentiation	5.43384	0.00436628	2	0	1016	14381	-2.35989	5.43384	2.35989
GO:2001213	negative regulation of vasculogenesis	5.43384	0.00436628	2	0	1016	14381	-2.35989	5.43384	2.35989
GO:1901329	regulation of odontoblast differentiation	5.43384	0.00436628	2	0	1016	14381	-2.35989	5.43384	2.35989
GO:0048213	Golgi vesicle prefusion complex stabilization	5.43384	0.00436628	2	0	1016	14381	-2.35989	5.43384	2.35989
GO:1903487	regulation of lactation	5.43384	0.00436628	2	0	1016	14381	-2.35989	5.43384	2.35989
GO:0001788	antibody-dependent cellular cytotoxicity	5.43384	0.00436628	2	0	1016	14381	-2.35989	5.43384	2.35989
GO:0001794	type IIa hypersensitivity	5.43384	0.00436628	2	0	1016	14381	-2.35989	5.43384	2.35989
GO:0051918	negative regulation of fibrinolysis	5.43384	0.00436628	2	0	1016	14381	-2.35989	5.43384	2.35989
GO:0002445	type II hypersensitivity	5.43384	0.00436628	2	0	1016	14381	-2.35989	5.43384	2.35989
GO:0052551	response to defense-related nitric oxide production by other organism involved in symbiotic interaction	5.43384	0.00436628	2	0	1016	14381	-2.35989	5.43384	2.35989
GO:0052565	response to defense-related host nitric oxide production	5.43384	0.00436628	2	0	1016	14381	-2.35989	5.43384	2.35989
GO:0002752	cell surface pattern recognition receptor signaling pathway	5.43384	0.00436628	2	0	1016	14381	-2.35989	5.43384	2.35989
GO:0004392	heme oxygenase (decyclizing) activity	5.43384	0.00436628	2	0	1016	14381	-2.35989	5.43384	2.35989
GO:0004878	complement component C5a receptor activity	5.43384	0.00436628	2	0	1016	14381	-2.35989	5.43384	2.35989
GO:0030692	Noc4p-Nop14p complex	5.43384	0.00436628	2	0	1016	14381	-2.35989	5.43384	2.35989
GO:0006788	heme oxidation	5.43384	0.00436628	2	0	1016	14381	-2.35989	5.43384	2.35989
GO:0032764	negative regulation of mast cell cytokine production	5.43384	0.00436628	2	0	1016	14381	-2.35989	5.43384	2.35989
GO:0060545	positive regulation of necroptotic process	5.43384	0.00436628	2	0	1016	14381	-2.35989	5.43384	2.35989
GO:0090310	negative regulation of methylation-dependent chromatin silencing	5.43384	0.00436628	2	0	1016	14381	-2.35989	5.43384	2.35989
GO:0043410	positive regulation of MAPK cascade	5.42579	0.00440159	45	410	973	13971	-2.35639	5.42579	2.35639
GO:0051173	positive regulation of nitrogen compound metabolic process	5.42263	0.00441551	205	2421	813	11960	-2.35502	5.42263	2.35502
GO:0050707	regulation of cytokine secretion	5.42095	0.00442296	22	160	996	14221	-2.35429	5.42095	2.35429
GO:0002718	regulation of cytokine production involved in immune response	5.41609	0.00444451	12	65	1006	14316	-2.35218	5.41609	2.35218
GO:0034284	response to monosaccharide	5.41609	0.00444451	12	65	1006	14316	-2.35218	5.41609	2.35218
GO:0030154	cell differentiation	5.41279	0.00445918	139	1564	879	12817	-2.35074	5.41279	2.35074
GO:2001234	negative regulation of apoptotic signaling pathway	5.40784	0.00448131	25	191	993	14190	-2.3486	5.40784	2.3486
GO:0042254	ribosome biogenesis	5.39444	0.00454174	14	83	1004	14298	-2.34278	5.39444	2.34278
GO:0019221	cytokine-mediated signaling pathway	5.38611	0.00457975	24	181	994	14200	-2.33916	5.38611	2.33916
GO:0019538	protein metabolic process	5.37308	0.0046398	228	2728	790	11653	-2.3335	5.37308	2.3335
GO:0002833	positive regulation of response to biotic stimulus	5.35529	0.00472309	22	161	996	14220	-2.32577	5.35529	2.32577
GO:0000228	nuclear chromosome	5.35198	0.00473874	11	57	1007	14324	-2.32434	5.35198	2.32434
GO:0044238	primary metabolic process	5.35081	0.0047443	395	4992	623	9389	-2.32383	5.35081	2.32383
GO:0045786	negative regulation of cell cycle	5.33981	0.00479677	38	333	980	14048	-2.31905	5.33981	2.31905
GO:0043232	intracellular non-membrane-bounded organelle	5.33968	0.00479741	211	2505	807	11876	-2.31899	5.33968	2.31899
GO:1900744	regulation of p38MAPK cascade	5.33939	0.00479877	8	33	1010	14348	-2.31887	5.33939	2.31887
GO:0010758	regulation of macrophage chemotaxis	5.31717	0.00490662	6	19	1012	14362	-2.30922	5.31717	2.30922
GO:0042108	positive regulation of cytokine biosynthetic process	5.30949	0.00494445	10	49	1008	14332	-2.30588	5.30949	2.30588
GO:0045428	regulation of nitric oxide biosynthetic process	5.30949	0.00494445	10	49	1008	14332	-2.30588	5.30949	2.30588
GO:0051155	positive regulation of striated muscle cell differentiation	5.30949	0.00494445	10	49	1008	14332	-2.30588	5.30949	2.30588
GO:0019763	immunoglobulin receptor activity	5.308	0.00495181	3	3	1015	14378	-2.30524	5.308	2.30524
GO:0019864	IgG binding	5.308	0.00495181	3	3	1015	14378	-2.30524	5.308	2.30524
GO:2000425	regulation of apoptotic cell clearance	5.308	0.00495181	3	3	1015	14378	-2.30524	5.308	2.30524
GO:2001198	regulation of dendritic cell differentiation	5.308	0.00495181	3	3	1015	14378	-2.30524	5.308	2.30524
GO:0000447	endonucleolytic cleavage in ITS1 to separate SSU-rRNA from 5.8S rRNA and LSU-rRNA from tricistronic rRNA transcript (SSU-rRNA, 5.8S rRNA, LSU-rRNA)	5.308	0.00495181	3	3	1015	14378	-2.30524	5.308	2.30524
GO:0075136	response to host	5.308	0.00495181	3	3	1015	14378	-2.30524	5.308	2.30524
GO:0051005	negative regulation of lipoprotein lipase activity	5.308	0.00495181	3	3	1015	14378	-2.30524	5.308	2.30524
GO:0052173	response to defenses of other organism involved in symbiotic interaction	5.308	0.00495181	3	3	1015	14378	-2.30524	5.308	2.30524
GO:0052200	response to host defenses	5.308	0.00495181	3	3	1015	14378	-2.30524	5.308	2.30524
GO:0004383	guanylate cyclase activity	5.308	0.00495181	3	3	1015	14378	-2.30524	5.308	2.30524
GO:0006182	cGMP biosynthetic process	5.308	0.00495181	3	3	1015	14378	-2.30524	5.308	2.30524
GO:0006207	'de novo' pyrimidine nucleobase biosynthetic process	5.308	0.00495181	3	3	1015	14378	-2.30524	5.308	2.30524
GO:0060744	mammary gland branching involved in thelarche	5.308	0.00495181	3	3	1015	14378	-2.30524	5.308	2.30524
GO:0016667	oxidoreductase activity, acting on a sulfur group of donors	5.2991	0.0049961	9	41	1009	14340	-2.30137	5.2991	2.30137
GO:0006911	phagocytosis, engulfment	5.28613	0.00506133	7	26	1011	14355	-2.29574	5.28613	2.29574
GO:0032502	developmental process	5.27634	0.0051111	295	3632	723	10749	-2.29149	5.27634	2.29149
GO:1902547	regulation of cellular response to vascular endothelial growth factor stimulus	5.26131	0.0051885	5	13	1013	14368	-2.28496	5.26131	2.28496
GO:0031329	regulation of cellular catabolic process	5.24311	0.00528381	59	578	959	13803	-2.27705	5.24311	2.27705
GO:0016874	ligase activity	5.23904	0.00530535	17	113	1001	14268	-2.27529	5.23904	2.27529
GO:0006260	DNA replication	5.23904	0.00530535	17	113	1001	14268	-2.27529	5.23904	2.27529
GO:0008219	cell death	5.23177	0.00534404	62	614	956	13767	-2.27213	5.23177	2.27213
GO:0012501	programmed cell death	5.21015	0.00546085	59	579	959	13802	-2.26274	5.21015	2.26274
GO:0030162	regulation of proteolysis	5.20995	0.00546196	54	520	964	13861	-2.26265	5.20995	2.26265
GO:0071356	cellular response to tumor necrosis factor	5.20501	0.00548897	12	67	1006	14314	-2.26051	5.20501	2.26051
GO:0009743	response to carbohydrate	5.19794	0.00552792	13	76	1005	14305	-2.25744	5.19794	2.25744
GO:1903727	positive regulation of phospholipid metabolic process	5.18644	0.00559189	8	34	1010	14347	-2.25244	5.18644	2.25244
GO:0002699	positive regulation of immune effector process	5.18143	0.00561998	23	174	995	14207	-2.25027	5.18143	2.25027
GO:0043412	macromolecule modification	5.15108	0.00579312	172	2004	846	12377	-2.23709	5.15108	2.23709
GO:0000987	proximal promoter sequence-specific DNA binding	5.14995	0.00579967	45	417	973	13964	-2.2366	5.14995	2.2366
GO:0009892	negative regulation of metabolic process	5.12967	0.00591853	183	2149	835	12232	-2.22779	5.12967	2.22779
GO:0018198	peptidyl-cysteine modification	5.11313	0.00601723	7	27	1011	14354	-2.2206	5.11313	2.2206
GO:0071333	cellular response to glucose stimulus	5.11313	0.00601723	7	27	1011	14354	-2.2206	5.11313	2.2206
GO:0009112	nucleobase metabolic process	5.11313	0.00601723	7	27	1011	14354	-2.2206	5.11313	2.2206
GO:0035925	mRNA 3'-UTR AU-rich region binding	5.11131	0.00602818	6	20	1012	14361	-2.21981	5.11131	2.21981
GO:0031326	regulation of cellular biosynthetic process	5.10787	0.00604896	226	2718	792	11663	-2.21832	5.10787	2.21832
GO:1902931	negative regulation of alcohol biosynthetic process	5.09624	0.00611969	4	8	1014	14373	-2.21327	5.09624	2.21327
GO:0080111	DNA demethylation	5.09624	0.00611969	4	8	1014	14373	-2.21327	5.09624	2.21327
GO:0010752	regulation of cGMP-mediated signaling	5.09624	0.00611969	4	8	1014	14373	-2.21327	5.09624	2.21327
GO:0019216	regulation of lipid metabolic process	5.08642	0.00618013	32	272	986	14109	-2.209	5.08642	2.209
GO:0030546	signaling receptor activator activity	5.08642	0.00618013	32	272	986	14109	-2.209	5.08642	2.209
GO:0005488	binding	5.07391	0.00625789	732	9796	286	4585	-2.20357	5.07391	2.20357
GO:0071229	cellular response to acid chemical	5.07234	0.00626775	18	125	1000	14256	-2.20289	5.07234	2.20289
GO:0010952	positive regulation of peptidase activity	5.07234	0.00626775	18	125	1000	14256	-2.20289	5.07234	2.20289
GO:0071230	cellular response to amino acid stimulus	5.06711	0.00630058	10	51	1008	14330	-2.20062	5.06711	2.20062
GO:0009888	tissue development	5.06387	0.00632106	51	489	967	13892	-2.19921	5.06387	2.19921
GO:0080090	regulation of primary metabolic process	5.05206	0.00639616	328	4096	690	10285	-2.19408	5.05206	2.19408
GO:1901985	positive regulation of protein acetylation	5.03888	0.00648102	8	35	1010	14346	-2.18836	5.03888	2.18836
GO:0002526	acute inflammatory response	5.03888	0.00648102	8	35	1010	14346	-2.18836	5.03888	2.18836
GO:0008283	cell population proliferation	5.03516	0.00650513	45	420	973	13961	-2.18674	5.03516	2.18674
GO:0009889	regulation of biosynthetic process	5.03318	0.00651805	230	2776	788	11605	-2.18588	5.03318	2.18588
GO:0045661	regulation of myoblast differentiation	5.03281	0.00652045	9	43	1009	14338	-2.18572	5.03281	2.18572
GO:0071347	cellular response to interleukin-1	5.03281	0.00652045	9	43	1009	14338	-2.18572	5.03281	2.18572
GO:0002886	regulation of myeloid leukocyte mediated immunity	5.03281	0.00652045	9	43	1009	14338	-2.18572	5.03281	2.18572
GO:0035456	response to interferon-beta	5.03281	0.00652045	9	43	1009	14338	-2.18572	5.03281	2.18572
GO:0034612	response to tumor necrosis factor	5.03157	0.00652853	14	87	1004	14294	-2.18518	5.03157	2.18518
GO:0045936	negative regulation of phosphate metabolic process	5.02704	0.00655819	48	455	970	13926	-2.18322	5.02704	2.18322
GO:0010563	negative regulation of phosphorus metabolic process	5.02704	0.00655819	48	455	970	13926	-2.18322	5.02704	2.18322
GO:0016301	kinase activity	5.0112	0.00666288	63	633	955	13748	-2.17634	5.0112	2.17634
GO:0070208	protein heterotrimerization	5.01103	0.00666405	5	14	1013	14367	-2.17626	5.01103	2.17626
GO:0045576	mast cell activation	5.01103	0.00666405	5	14	1013	14367	-2.17626	5.01103	2.17626
GO:2000482	regulation of interleukin-8 secretion	5.01103	0.00666405	5	14	1013	14367	-2.17626	5.01103	2.17626
GO:0010759	positive regulation of macrophage chemotaxis	5.01103	0.00666405	5	14	1013	14367	-2.17626	5.01103	2.17626
GO:0009975	cyclase activity	5.01103	0.00666405	5	14	1013	14367	-2.17626	5.01103	2.17626
GO:0031012	extracellular matrix	5.00795	0.00668463	39	352	979	14029	-2.17492	5.00795	2.17492
GO:0002690	positive regulation of leukocyte chemotaxis	5.00273	0.00671956	12	69	1006	14312	-2.17266	5.00273	2.17266
GO:0050678	regulation of epithelial cell proliferation	4.99425	0.00677678	33	285	985	14096	-2.16898	4.99425	2.16898
GO:0051336	regulation of hydrolase activity	4.98835	0.0068169	74	767	944	13614	-2.16641	4.98835	2.16641
GO:0002683	negative regulation of immune system process	4.98204	0.00686004	40	364	978	14017	-2.16367	4.98204	2.16367
GO:0045596	negative regulation of cell differentiation	4.98086	0.00686814	61	610	957	13771	-2.16316	4.98086	2.16316
GO:0098589	membrane region	4.95407	0.00705466	34	297	984	14084	-2.15152	4.95407	2.15152
GO:0140096	catalytic activity, acting on a protein	4.95134	0.00707391	149	1716	869	12665	-2.15034	4.95134	2.15034
GO:0031982	vesicle	4.94898	0.00709064	127	1433	891	12948	-2.14931	4.94898	2.14931
GO:0015036	disulfide oxidoreductase activity	4.94744	0.00710159	7	28	1011	14353	-2.14864	4.94744	2.14864
GO:0001217	DNA-binding transcription repressor activity	4.94123	0.00714577	23	178	995	14203	-2.14595	4.94123	2.14595
GO:0001227	DNA-binding transcription repressor activity, RNA polymerase II-specific	4.94123	0.00714577	23	178	995	14203	-2.14595	4.94123	2.14595
GO:0072528	pyrimidine-containing compound biosynthetic process	4.91641	0.00732537	6	21	1012	14360	-2.13517	4.91641	2.13517
GO:0072527	pyrimidine-containing compound metabolic process	4.90558	0.00740513	9	44	1009	14337	-2.13047	4.90558	2.13047
GO:1903317	regulation of protein maturation	4.90558	0.00740513	9	44	1009	14337	-2.13047	4.90558	2.13047
GO:0060395	SMAD protein signal transduction	4.90558	0.00740513	9	44	1009	14337	-2.13047	4.90558	2.13047
GO:0044728	DNA methylation or demethylation	4.89643	0.0074732	8	36	1010	14345	-2.12649	4.89643	2.12649
GO:0071322	cellular response to carbohydrate stimulus	4.89643	0.0074732	8	36	1010	14345	-2.12649	4.89643	2.12649
GO:0005829	cytosol	4.88749	0.00754032	219	2639	799	11742	-2.12261	4.88749	2.12261
GO:0051049	regulation of transport	4.88116	0.00758818	135	1539	883	12842	-2.11986	4.88116	2.11986
GO:1901564	organonitrogen compound metabolic process	4.86201	0.00773494	275	3391	743	10990	-2.11154	4.86201	2.11154
GO:0043901	negative regulation of multi-organism process	4.85542	0.00778606	22	169	996	14212	-2.10868	4.85542	2.10868
GO:0090287	regulation of cellular response to growth factor stimulus	4.82162	0.00805369	26	212	992	14169	-2.09401	4.82162	2.09401
GO:0016310	phosphorylation	4.81676	0.00809298	73	761	945	13620	-2.09189	4.81676	2.09189
GO:0045121	membrane raft	4.81245	0.00812796	33	289	985	14092	-2.09002	4.81245	2.09002
GO:0030684	preribosome	4.80939	0.0081528	11	62	1007	14319	-2.08869	4.80939	2.08869
GO:0097191	extrinsic apoptotic signaling pathway	4.80877	0.00815789	12	71	1006	14310	-2.08842	4.80877	2.08842
GO:0045084	positive regulation of interleukin-12 biosynthetic process	4.79856	0.00824164	3	4	1015	14377	-2.08399	4.79856	2.08399
GO:1904385	cellular response to angiotensin	4.79856	0.00824164	3	4	1015	14377	-2.08399	4.79856	2.08399
GO:0002430	complement receptor mediated signaling pathway	4.79856	0.00824164	3	4	1015	14377	-2.08399	4.79856	2.08399
GO:0002438	acute inflammatory response to antigenic stimulus	4.79856	0.00824164	3	4	1015	14377	-2.08399	4.79856	2.08399
GO:0002885	positive regulation of hypersensitivity	4.79856	0.00824164	3	4	1015	14377	-2.08399	4.79856	2.08399
GO:0003993	acid phosphatase activity	4.79856	0.00824164	3	4	1015	14377	-2.08399	4.79856	2.08399
GO:0031931	TORC1 complex	4.79856	0.00824164	3	4	1015	14377	-2.08399	4.79856	2.08399
GO:0032049	cardiolipin biosynthetic process	4.79856	0.00824164	3	4	1015	14377	-2.08399	4.79856	2.08399
GO:0006655	phosphatidylglycerol biosynthetic process	4.79856	0.00824164	3	4	1015	14377	-2.08399	4.79856	2.08399
GO:0010753	positive regulation of cGMP-mediated signaling	4.79856	0.00824164	3	4	1015	14377	-2.08399	4.79856	2.08399
GO:0010886	positive regulation of cholesterol storage	4.79856	0.00824164	3	4	1015	14377	-2.08399	4.79856	2.08399
GO:0035425	autocrine signaling	4.79856	0.00824164	3	4	1015	14377	-2.08399	4.79856	2.08399
GO:0010989	negative regulation of low-density lipoprotein particle clearance	4.79856	0.00824164	3	4	1015	14377	-2.08399	4.79856	2.08399
GO:0038061	NIK/NF-kappaB signaling	4.79856	0.00824164	3	4	1015	14377	-2.08399	4.79856	2.08399
GO:0090385	phagosome-lysosome fusion	4.79856	0.00824164	3	4	1015	14377	-2.08399	4.79856	2.08399
GO:0090399	replicative senescence	4.79856	0.00824164	3	4	1015	14377	-2.08399	4.79856	2.08399
GO:0010634	positive regulation of epithelial cell migration	4.79096	0.00830448	17	119	1001	14262	-2.08069	4.79096	2.08069
GO:0071331	cellular response to hexose stimulus	4.78859	0.00832419	7	29	1011	14352	-2.07966	4.78859	2.07966
GO:0050856	regulation of T cell receptor signaling pathway	4.78859	0.00832419	7	29	1011	14352	-2.07966	4.78859	2.07966
GO:0016251	RNA polymerase II general transcription initiation factor activity	4.7816	0.00838258	4	9	1014	14372	-2.07662	4.7816	2.07662
GO:0021904	dorsal/ventral neural tube patterning	4.7816	0.00838258	4	9	1014	14372	-2.07662	4.7816	2.07662
GO:0050862	positive regulation of T cell receptor signaling pathway	4.7816	0.00838258	4	9	1014	14372	-2.07662	4.7816	2.07662
GO:0051004	regulation of lipoprotein lipase activity	4.7816	0.00838258	4	9	1014	14372	-2.07662	4.7816	2.07662
GO:0002863	positive regulation of inflammatory response to antigenic stimulus	4.7816	0.00838258	4	9	1014	14372	-2.07662	4.7816	2.07662
GO:0003414	chondrocyte morphogenesis involved in endochondral bone morphogenesis	4.7816	0.00838258	4	9	1014	14372	-2.07662	4.7816	2.07662
GO:0003422	growth plate cartilage morphogenesis	4.7816	0.00838258	4	9	1014	14372	-2.07662	4.7816	2.07662
GO:0003429	growth plate cartilage chondrocyte morphogenesis	4.7816	0.00838258	4	9	1014	14372	-2.07662	4.7816	2.07662
GO:0032494	response to peptidoglycan	4.7816	0.00838258	4	9	1014	14372	-2.07662	4.7816	2.07662
GO:0008329	signaling pattern recognition receptor activity	4.7816	0.00838258	4	9	1014	14372	-2.07662	4.7816	2.07662
GO:0009148	pyrimidine nucleoside triphosphate biosynthetic process	4.7816	0.00838258	4	9	1014	14372	-2.07662	4.7816	2.07662
GO:0010885	regulation of cholesterol storage	4.7816	0.00838258	4	9	1014	14372	-2.07662	4.7816	2.07662
GO:0090171	chondrocyte morphogenesis	4.7816	0.00838258	4	9	1014	14372	-2.07662	4.7816	2.07662
GO:0045589	regulation of regulatory T cell differentiation	4.77834	0.00840997	5	15	1013	14366	-2.07521	4.77834	2.07521
GO:0097300	programmed necrotic cell death	4.77834	0.00840997	5	15	1013	14366	-2.07521	4.77834	2.07521
GO:0008535	respiratory chain complex IV assembly	4.77834	0.00840997	5	15	1013	14366	-2.07521	4.77834	2.07521
GO:0098857	membrane microdomain	4.76786	0.00849858	33	290	985	14091	-2.07065	4.76786	2.07065
GO:0030545	receptor regulator activity	4.76786	0.00849858	33	290	985	14091	-2.07065	4.76786	2.07065
GO:0043038	amino acid activation	4.75885	0.00857548	8	37	1010	14344	-2.06674	4.75885	2.06674
GO:0030517	negative regulation of axon extension	4.75885	0.00857548	8	37	1010	14344	-2.06674	4.75885	2.06674
GO:0048018	receptor ligand activity	4.7553	0.00860593	31	268	987	14113	-2.0652	4.7553	2.0652
GO:1902532	negative regulation of intracellular signal transduction	4.73881	0.00874901	45	428	973	13953	-2.05804	4.73881	2.05804
GO:0017091	AU-rich element binding	4.73158	0.00881256	6	22	1012	14359	-2.0549	4.73158	2.0549
GO:0050771	negative regulation of axonogenesis	4.7266	0.00885651	10	54	1008	14327	-2.05274	4.7266	2.05274
GO:0051017	actin filament bundle assembly	4.7266	0.00885651	10	54	1008	14327	-2.05274	4.7266	2.05274
GO:0001934	positive regulation of protein phosphorylation	4.71584	0.00895235	74	777	944	13604	-2.04806	4.71584	2.04806
GO:0016772	transferase activity, transferring phosphorus-containing groups	4.70835	0.00901965	73	765	945	13616	-2.04481	4.70835	2.04481
GO:0051149	positive regulation of muscle cell differentiation	4.70823	0.00902076	11	63	1007	14318	-2.04476	4.70823	2.04476
GO:0006915	apoptotic process	4.70612	0.00903979	55	547	963	13834	-2.04384	4.70612	2.04384
GO:0090304	nucleic acid metabolic process	4.70133	0.00908323	129	1471	889	12910	-2.04176	4.70133	2.04176
GO:0051171	regulation of nitrogen compound metabolic process	4.69445	0.00914588	317	3973	701	10408	-2.03877	4.69445	2.03877
GO:0006364	rRNA processing	4.68696	0.00921468	20	151	998	14230	-2.03552	4.68696	2.03552
GO:0051128	regulation of cellular component organization	4.67342	0.00934027	177	2097	841	12284	-2.02964	4.67342	2.02964
GO:0051090	regulation of DNA-binding transcription factor activity	4.66053	0.00946147	35	315	983	14066	-2.02404	4.66053	2.02404
GO:0051607	defense response to virus	4.65575	0.00950675	18	131	1000	14250	-2.02197	4.65575	2.02197
GO:0005201	extracellular matrix structural constituent	4.65263	0.00953653	16	111	1002	14270	-2.02061	4.65263	2.02061
GO:0045621	positive regulation of lymphocyte differentiation	4.65215	0.00954105	13	82	1005	14299	-2.0204	4.65215	2.0204
GO:0051726	regulation of cell cycle	4.64454	0.00961398	75	792	943	13589	-2.0171	4.64454	2.0171
GO:0019899	enzyme binding	4.63774	0.00967954	168	1981	850	12400	-2.01415	4.63774	2.01415
GO:0071326	cellular response to monosaccharide stimulus	4.63617	0.00969476	7	30	1011	14351	-2.01346	4.63617	2.01346
GO:0060964	regulation of gene silencing by miRNA	4.63617	0.00969476	7	30	1011	14351	-2.01346	4.63617	2.01346
GO:0009725	response to hormone	4.62741	0.00978006	38	350	980	14031	-2.00966	4.62741	2.00966
GO:2000725	regulation of cardiac muscle cell differentiation	4.62589	0.00979494	8	38	1010	14343	-2.009	4.62589	2.009
GO:0060255	regulation of macromolecule metabolic process	4.6229	0.00982424	333	4197	685	10184	-2.0077	4.6229	2.0077
GO:0045639	positive regulation of myeloid cell differentiation	4.62269	0.00982637	12	73	1006	14308	-2.00761	4.62269	2.00761
GO:0031345	negative regulation of cell projection organization	4.62155	0.0098375	22	173	996	14208	-2.00712	4.62155	2.00712
GO:1903725	regulation of phospholipid metabolic process	4.61882	0.00986442	10	55	1008	14326	-2.00593	4.61882	2.00593
GO:0006959	humoral immune response	4.6125	0.009927	14	92	1004	14289	-2.00318	4.6125	2.00318
GO:0045321	leukocyte activation	4.58801	0.0101731	38	351	980	14030	-1.99255	4.58801	1.99255
GO:0002831	regulation of response to biotic stimulus	4.58226	0.0102318	32	283	986	14098	-1.99005	4.58226	1.99005
GO:0048145	regulation of fibroblast proliferation	4.56706	0.0103884	13	83	1005	14298	-1.98345	4.56706	1.98345
GO:0001932	regulation of protein phosphorylation	4.56433	0.0104169	102	1133	916	13248	-1.98226	4.56433	1.98226
GO:0016064	immunoglobulin mediated immune response	4.56129	0.0104486	5	16	1013	14365	-1.98094	4.56129	1.98094
GO:0050765	negative regulation of phagocytosis	4.56129	0.0104486	5	16	1013	14365	-1.98094	4.56129	1.98094
GO:0032461	positive regulation of protein oligomerization	4.56129	0.0104486	5	16	1013	14365	-1.98094	4.56129	1.98094
GO:0032462	regulation of protein homooligomerization	4.56129	0.0104486	5	16	1013	14365	-1.98094	4.56129	1.98094
GO:0010866	regulation of triglyceride biosynthetic process	4.56129	0.0104486	5	16	1013	14365	-1.98094	4.56129	1.98094
GO:0014912	negative regulation of smooth muscle cell migration	4.56129	0.0104486	5	16	1013	14365	-1.98094	4.56129	1.98094
GO:0019901	protein kinase binding	4.55874	0.0104752	61	624	957	13757	-1.97984	4.55874	1.97984
GO:1905476	negative regulation of protein localization to membrane	4.55601	0.0105039	6	23	1012	14358	-1.97865	4.55601	1.97865
GO:0010714	positive regulation of collagen metabolic process	4.55601	0.0105039	6	23	1012	14358	-1.97865	4.55601	1.97865
GO:0090218	positive regulation of lipid kinase activity	4.55601	0.0105039	6	23	1012	14358	-1.97865	4.55601	1.97865
GO:0006468	protein phosphorylation	4.55131	0.0105534	58	588	960	13793	-1.97661	4.55131	1.97661
GO:2001238	positive regulation of extrinsic apoptotic signaling pathway	4.54564	0.0106133	9	47	1009	14334	-1.97415	4.54564	1.97415
GO:0120162	positive regulation of cold-induced thermogenesis	4.53247	0.0107541	12	74	1006	14307	-1.96843	4.53247	1.96843
GO:0008360	regulation of cell shape	4.51279	0.0109678	17	123	1001	14258	-1.95988	4.51279	1.95988
GO:0051216	cartilage development	4.51267	0.0109692	11	65	1007	14316	-1.95983	4.51267	1.95983
GO:0070266	necroptotic process	4.49807	0.0111305	4	10	1014	14371	-1.95349	4.49807	1.95349
GO:0070528	protein kinase C signaling	4.49807	0.0111305	4	10	1014	14371	-1.95349	4.49807	1.95349
GO:2001212	regulation of vasculogenesis	4.49807	0.0111305	4	10	1014	14371	-1.95349	4.49807	1.95349
GO:1901836	regulation of transcription of nucleolar large rRNA by RNA polymerase I	4.49807	0.0111305	4	10	1014	14371	-1.95349	4.49807	1.95349
GO:1902043	positive regulation of extrinsic apoptotic signaling pathway via death domain receptors	4.49807	0.0111305	4	10	1014	14371	-1.95349	4.49807	1.95349
GO:0050855	regulation of B cell receptor signaling pathway	4.49807	0.0111305	4	10	1014	14371	-1.95349	4.49807	1.95349
GO:0051400	BH domain binding	4.49807	0.0111305	4	10	1014	14371	-1.95349	4.49807	1.95349
GO:0002864	regulation of acute inflammatory response to antigenic stimulus	4.49807	0.0111305	4	10	1014	14371	-1.95349	4.49807	1.95349
GO:0030169	low-density lipoprotein particle binding	4.49807	0.0111305	4	10	1014	14371	-1.95349	4.49807	1.95349
GO:0006910	phagocytosis, recognition	4.49807	0.0111305	4	10	1014	14371	-1.95349	4.49807	1.95349
GO:0035510	DNA dealkylation	4.49807	0.0111305	4	10	1014	14371	-1.95349	4.49807	1.95349
GO:0038187	pattern recognition receptor activity	4.49807	0.0111305	4	10	1014	14371	-1.95349	4.49807	1.95349
GO:0014009	glial cell proliferation	4.49807	0.0111305	4	10	1014	14371	-1.95349	4.49807	1.95349
GO:0071622	regulation of granulocyte chemotaxis	4.49733	0.0111387	8	39	1010	14342	-1.95317	4.49733	1.95317
GO:0048662	negative regulation of smooth muscle cell proliferation	4.49733	0.0111387	8	39	1010	14342	-1.95317	4.49733	1.95317
GO:0045089	positive regulation of innate immune response	4.4795	0.0113391	19	144	999	14237	-1.94542	4.4795	1.94542
GO:0010605	negative regulation of macromolecule metabolic process	4.47812	0.0113547	164	1938	854	12443	-1.94482	4.47812	1.94482
GO:0007346	regulation of mitotic cell cycle	4.47477	0.0113929	43	412	975	13969	-1.94337	4.47477	1.94337
GO:1903034	regulation of response to wounding	4.45967	0.0115662	18	134	1000	14247	-1.93681	4.45967	1.93681
GO:1902106	negative regulation of leukocyte differentiation	4.44408	0.011748	12	75	1006	14306	-1.93004	4.44408	1.93004
GO:0042802	identical protein binding	4.44403	0.0117484	134	1549	884	12832	-1.93002	4.44403	1.93002
GO:0009898	cytoplasmic side of plasma membrane	4.43244	0.0118855	9	48	1009	14333	-1.92498	4.43244	1.92498
GO:0031331	positive regulation of cellular catabolic process	4.42319	0.0119959	33	298	985	14083	-1.92097	4.42319	1.92097
GO:1903578	regulation of ATP metabolic process	4.41814	0.0120566	11	66	1007	14315	-1.91878	4.41814	1.91878
GO:0050770	regulation of axonogenesis	4.41783	0.0120604	21	166	997	14215	-1.91864	4.41783	1.91864
GO:0070062	extracellular exosome	4.41127	0.0121398	10	57	1008	14324	-1.91579	4.41127	1.91579
GO:0098562	cytoplasmic side of membrane	4.41127	0.0121398	10	57	1008	14324	-1.91579	4.41127	1.91579
GO:0001776	leukocyte homeostasis	4.41127	0.0121398	10	57	1008	14324	-1.91579	4.41127	1.91579
GO:0061572	actin filament bundle organization	4.41127	0.0121398	10	57	1008	14324	-1.91579	4.41127	1.91579
GO:0009628	response to abiotic stimulus	4.39558	0.0123317	67	703	951	13678	-1.90898	4.39558	1.90898
GO:0042010	interleukin-15 receptor activity	4.38022	0.0125226	2	1	1016	14380	-1.90231	4.38022	1.90231
GO:0016941	natriuretic peptide receptor activity	4.38022	0.0125226	2	1	1016	14380	-1.90231	4.38022	1.90231
GO:0070209	ASTRA complex	4.38022	0.0125226	2	1	1016	14380	-1.90231	4.38022	1.90231
GO:0019371	cyclooxygenase pathway	4.38022	0.0125226	2	1	1016	14380	-1.90231	4.38022	1.90231
GO:0046098	guanine metabolic process	4.38022	0.0125226	2	1	1016	14380	-1.90231	4.38022	1.90231
GO:2000118	regulation of sodium-dependent phosphate transport	4.38022	0.0125226	2	1	1016	14380	-1.90231	4.38022	1.90231
GO:0071672	negative regulation of smooth muscle cell chemotaxis	4.38022	0.0125226	2	1	1016	14380	-1.90231	4.38022	1.90231
GO:1900194	negative regulation of oocyte maturation	4.38022	0.0125226	2	1	1016	14380	-1.90231	4.38022	1.90231
GO:0072138	mesenchymal cell proliferation involved in ureteric bud development	4.38022	0.0125226	2	1	1016	14380	-1.90231	4.38022	1.90231
GO:1901026	ripoptosome assembly involved in necroptotic process	4.38022	0.0125226	2	1	1016	14380	-1.90231	4.38022	1.90231
GO:0072683	T cell extravasation	4.38022	0.0125226	2	1	1016	14380	-1.90231	4.38022	1.90231
GO:2001188	regulation of T cell activation via T cell receptor contact with antigen bound to MHC molecule on antigen presenting cell	4.38022	0.0125226	2	1	1016	14380	-1.90231	4.38022	1.90231
GO:0097343	ripoptosome assembly	4.38022	0.0125226	2	1	1016	14380	-1.90231	4.38022	1.90231
GO:0097466	ubiquitin-dependent glycoprotein ERAD pathway	4.38022	0.0125226	2	1	1016	14380	-1.90231	4.38022	1.90231
GO:0097577	sequestering of iron ion	4.38022	0.0125226	2	1	1016	14380	-1.90231	4.38022	1.90231
GO:1902623	negative regulation of neutrophil migration	4.38022	0.0125226	2	1	1016	14380	-1.90231	4.38022	1.90231
GO:0000033	alpha-1,3-mannosyltransferase activity	4.38022	0.0125226	2	1	1016	14380	-1.90231	4.38022	1.90231
GO:0000438	core TFIIH complex portion of holo TFIIH complex	4.38022	0.0125226	2	1	1016	14380	-1.90231	4.38022	1.90231
GO:1903860	negative regulation of dendrite extension	4.38022	0.0125226	2	1	1016	14380	-1.90231	4.38022	1.90231
GO:0001847	opsonin receptor activity	4.38022	0.0125226	2	1	1016	14380	-1.90231	4.38022	1.90231
GO:0051917	regulation of fibrinolysis	4.38022	0.0125226	2	1	1016	14380	-1.90231	4.38022	1.90231
GO:0002220	innate immune response activating cell surface receptor signaling pathway	4.38022	0.0125226	2	1	1016	14380	-1.90231	4.38022	1.90231
GO:0002513	tolerance induction to self antigen	4.38022	0.0125226	2	1	1016	14380	-1.90231	4.38022	1.90231
GO:0002524	hypersensitivity	4.38022	0.0125226	2	1	1016	14380	-1.90231	4.38022	1.90231
GO:0002605	negative regulation of dendritic cell antigen processing and presentation	4.38022	0.0125226	2	1	1016	14380	-1.90231	4.38022	1.90231
GO:0032474	otolith morphogenesis	4.38022	0.0125226	2	1	1016	14380	-1.90231	4.38022	1.90231
GO:0032829	regulation of CD4-positive, CD25-positive, alpha-beta regulatory T cell differentiation	4.38022	0.0125226	2	1	1016	14380	-1.90231	4.38022	1.90231
GO:0008449	N-acetylglucosamine-6-sulfatase activity	4.38022	0.0125226	2	1	1016	14380	-1.90231	4.38022	1.90231
GO:0034352	positive regulation of glial cell apoptotic process	4.38022	0.0125226	2	1	1016	14380	-1.90231	4.38022	1.90231
GO:0061209	cell proliferation involved in mesonephros development	4.38022	0.0125226	2	1	1016	14380	-1.90231	4.38022	1.90231
GO:1990037	Lewy body core	4.38022	0.0125226	2	1	1016	14380	-1.90231	4.38022	1.90231
GO:0061851	leading edge of lamellipodium	4.38022	0.0125226	2	1	1016	14380	-1.90231	4.38022	1.90231
GO:0062100	positive regulation of programmed necrotic cell death	4.38022	0.0125226	2	1	1016	14380	-1.90231	4.38022	1.90231
GO:0150020	basal dendrite arborization	4.38022	0.0125226	2	1	1016	14380	-1.90231	4.38022	1.90231
GO:0150019	basal dendrite morphogenesis	4.38022	0.0125226	2	1	1016	14380	-1.90231	4.38022	1.90231
GO:0071864	positive regulation of cell proliferation in bone marrow	4.37854	0.0125437	3	5	1015	14376	-1.90157	4.37854	1.90157
GO:0072201	negative regulation of mesenchymal cell proliferation	4.37854	0.0125437	3	5	1015	14376	-1.90157	4.37854	1.90157
GO:0000055	ribosomal large subunit export from nucleus	4.37854	0.0125437	3	5	1015	14376	-1.90157	4.37854	1.90157
GO:1904415	regulation of xenophagy	4.37854	0.0125437	3	5	1015	14376	-1.90157	4.37854	1.90157
GO:1904417	positive regulation of xenophagy	4.37854	0.0125437	3	5	1015	14376	-1.90157	4.37854	1.90157
GO:0006228	UTP biosynthetic process	4.37854	0.0125437	3	5	1015	14376	-1.90157	4.37854	1.90157
GO:0032048	cardiolipin metabolic process	4.37854	0.0125437	3	5	1015	14376	-1.90157	4.37854	1.90157
GO:0048286	lung alveolus development	4.37298	0.0126136	8	40	1010	14341	-1.89916	4.37298	1.89916
GO:0070372	regulation of ERK1 and ERK2 cascade	4.37182	0.0126282	28	243	990	14138	-1.89866	4.37182	1.89866
GO:0005125	cytokine activity	4.3697	0.012655	16	115	1002	14266	-1.89774	4.3697	1.89774
GO:0120161	regulation of cold-induced thermogenesis	4.3697	0.012655	16	115	1002	14266	-1.89774	4.3697	1.89774
GO:0032102	negative regulation of response to external stimulus	4.36713	0.0126876	32	288	986	14093	-1.89662	4.36713	1.89662
GO:0004672	protein kinase activity	4.36628	0.0126984	50	498	968	13883	-1.89625	4.36628	1.89625
GO:0070265	necrotic cell death	4.35823	0.0128011	5	17	1013	14364	-1.89275	4.35823	1.89275
GO:0050858	negative regulation of antigen receptor-mediated signaling pathway	4.35823	0.0128011	5	17	1013	14364	-1.89275	4.35823	1.89275
GO:0032660	regulation of interleukin-17 production	4.35823	0.0128011	5	17	1013	14364	-1.89275	4.35823	1.89275
GO:1903426	regulation of reactive oxygen species biosynthetic process	4.35746	0.0128109	12	76	1006	14305	-1.89242	4.35746	1.89242
GO:0051172	negative regulation of nitrogen compound metabolic process	4.35549	0.0128361	150	1762	868	12619	-1.89157	4.35549	1.89157
GO:0045429	positive regulation of nitric oxide biosynthetic process	4.34912	0.0129182	7	32	1011	14349	-1.8888	4.34912	1.8888
GO:0090207	regulation of triglyceride metabolic process	4.34912	0.0129182	7	32	1011	14349	-1.8888	4.34912	1.8888
GO:2000514	regulation of CD4-positive, alpha-beta T cell activation	4.3224	0.013268	9	49	1009	14332	-1.87719	4.3224	1.87719
GO:0009896	positive regulation of catabolic process	4.31965	0.0133045	38	358	980	14023	-1.876	4.31965	1.876
GO:0009894	regulation of catabolic process	4.31551	0.0133597	67	706	951	13675	-1.8742	4.31551	1.8742
GO:0018193	peptidyl-amino acid modification	4.31215	0.0134047	57	584	961	13797	-1.87274	4.31215	1.87274
GO:0070373	negative regulation of ERK1 and ERK2 cascade	4.31132	0.0134158	10	58	1008	14323	-1.87238	4.31132	1.87238
GO:0031214	biomineral tissue development	4.31132	0.0134158	10	58	1008	14323	-1.87238	4.31132	1.87238
GO:0050921	positive regulation of chemotaxis	4.30158	0.0135472	16	116	1002	14265	-1.86815	4.30158	1.86815
GO:0045088	regulation of innate immune response	4.27053	0.0139744	26	223	992	14158	-1.85467	4.27053	1.85467
GO:0000323	lytic vacuole	4.2561	0.0141775	35	325	983	14056	-1.8484	4.2561	1.8484
GO:0005764	lysosome	4.2561	0.0141775	35	325	983	14056	-1.8484	4.2561	1.8484
GO:0003333	amino acid transmembrane transport	4.25262	0.0142269	8	41	1010	14340	-1.84689	4.25262	1.84689
GO:0043369	CD4-positive or CD8-positive, alpha-beta T cell lineage commitment	4.24072	0.0143973	4	11	1014	14370	-1.84172	4.24072	1.84172
GO:0045123	cellular extravasation	4.24072	0.0143973	4	11	1014	14370	-1.84172	4.24072	1.84172
GO:0019865	immunoglobulin binding	4.24072	0.0143973	4	11	1014	14370	-1.84172	4.24072	1.84172
GO:0019985	translesion synthesis	4.24072	0.0143973	4	11	1014	14370	-1.84172	4.24072	1.84172
GO:0005614	interstitial matrix	4.24072	0.0143973	4	11	1014	14370	-1.84172	4.24072	1.84172
GO:0006958	complement activation, classical pathway	4.24072	0.0143973	4	11	1014	14370	-1.84172	4.24072	1.84172
GO:0060337	type I interferon signaling pathway	4.24072	0.0143973	4	11	1014	14370	-1.84172	4.24072	1.84172
GO:0035325	Toll-like receptor binding	4.24072	0.0143973	4	11	1014	14370	-1.84172	4.24072	1.84172
GO:0010935	regulation of macrophage cytokine production	4.24072	0.0143973	4	11	1014	14370	-1.84172	4.24072	1.84172
GO:0005773	vacuole	4.23257	0.014515	39	372	979	14009	-1.83818	4.23257	1.83818
GO:0043330	response to exogenous dsRNA	4.22996	0.014553	6	25	1012	14356	-1.83705	4.22996	1.83705
GO:0006506	GPI anchor biosynthetic process	4.22996	0.014553	6	25	1012	14356	-1.83705	4.22996	1.83705
GO:0070206	protein trimerization	4.21541	0.0147662	9	50	1009	14331	-1.83073	4.21541	1.83073
GO:1905207	regulation of cardiocyte differentiation	4.21541	0.0147662	9	50	1009	14331	-1.83073	4.21541	1.83073
GO:0002449	lymphocyte mediated immunity	4.21541	0.0147662	9	50	1009	14331	-1.83073	4.21541	1.83073
GO:0010468	regulation of gene expression	4.21386	0.0147892	235	2899	783	11482	-1.83006	4.21386	1.83006
GO:1900182	positive regulation of protein localization to nucleus	4.21382	0.0147898	10	59	1008	14322	-1.83004	4.21382	1.83004
GO:1904407	positive regulation of nitric oxide metabolic process	4.21381	0.0147899	7	33	1011	14348	-1.83003	4.21381	1.83003
GO:0060147	regulation of posttranscriptional gene silencing	4.21381	0.0147899	7	33	1011	14348	-1.83003	4.21381	1.83003
GO:0060966	regulation of gene silencing by RNA	4.21381	0.0147899	7	33	1011	14348	-1.83003	4.21381	1.83003
GO:0016072	rRNA metabolic process	4.21367	0.014792	20	159	998	14222	-1.82997	4.21367	1.82997
GO:0071396	cellular response to lipid	4.21304	0.0148014	30	269	988	14112	-1.8297	4.21304	1.8297
GO:0048638	regulation of developmental growth	4.19727	0.0150366	34	315	984	14066	-1.82285	4.19727	1.82285
GO:0006464	cellular protein modification process	4.18147	0.015276	157	1864	861	12517	-1.81599	4.18147	1.81599
GO:0036211	protein modification process	4.18147	0.015276	157	1864	861	12517	-1.81599	4.18147	1.81599
GO:0140097	catalytic activity, acting on DNA	4.17994	0.0152995	19	149	999	14232	-1.81532	4.17994	1.81532
GO:0001818	negative regulation of cytokine production	4.17285	0.0154083	24	203	994	14178	-1.81225	4.17285	1.81225
GO:0051291	protein heterooligomerization	4.16832	0.0154782	16	118	1002	14263	-1.81028	4.16832	1.81028
GO:0045943	positive regulation of transcription by RNA polymerase I	4.16776	0.0154869	5	18	1013	14363	-1.81004	4.16776	1.81004
GO:0060536	cartilage morphogenesis	4.16776	0.0154869	5	18	1013	14363	-1.81004	4.16776	1.81004
GO:0022613	ribonucleoprotein complex biogenesis	4.15726	0.0156504	15	108	1003	14273	-1.80547	4.15726	1.80547
GO:0090288	negative regulation of cellular response to growth factor stimulus	4.15726	0.0156504	15	108	1003	14273	-1.80547	4.15726	1.80547
GO:0031410	cytoplasmic vesicle	4.15203	0.0157325	117	1345	901	13036	-1.8032	4.15203	1.8032
GO:0097367	carbohydrate derivative binding	4.14853	0.0157877	148	1748	870	12633	-1.80168	4.14853	1.80168
GO:1903321	negative regulation of protein modification by small protein conjugation or removal	4.14686	0.015814	11	69	1007	14312	-1.80096	4.14686	1.80096
GO:0044428	nuclear part	4.14529	0.0158388	267	3336	751	11045	-1.80028	4.14529	1.80028
GO:0009615	response to virus	4.14183	0.0158937	21	171	997	14210	-1.79877	4.14183	1.79877
GO:1903428	positive regulation of reactive oxygen species biosynthetic process	4.1361	0.0159851	8	42	1010	14339	-1.79628	4.1361	1.79628
GO:0050840	extracellular matrix binding	4.1361	0.0159851	8	42	1010	14339	-1.79628	4.1361	1.79628
GO:0002720	positive regulation of cytokine production involved in immune response	4.1361	0.0159851	8	42	1010	14339	-1.79628	4.1361	1.79628
GO:0035282	segmentation	4.1361	0.0159851	8	42	1010	14339	-1.79628	4.1361	1.79628
GO:0061515	myeloid cell development	4.1361	0.0159851	8	42	1010	14339	-1.79628	4.1361	1.79628
GO:0098772	molecular function regulator	4.13174	0.0160548	110	1256	908	13125	-1.7944	4.13174	1.7944
GO:1900046	regulation of hemostasis	4.11136	0.0163855	9	51	1009	14330	-1.78554	4.11136	1.78554
GO:0030193	regulation of blood coagulation	4.11136	0.0163855	9	51	1009	14330	-1.78554	4.11136	1.78554
GO:0051050	positive regulation of transport	4.10579	0.0164769	78	851	940	13530	-1.78312	4.10579	1.78312
GO:0044446	intracellular organelle part	4.10383	0.0165093	457	5957	561	8424	-1.78227	4.10383	1.78227
GO:0044085	cellular component biogenesis	4.10316	0.0165204	16	119	1002	14262	-1.78198	4.10316	1.78198
GO:0097708	intracellular vesicle	4.09539	0.0166493	117	1348	901	13033	-1.7786	4.09539	1.7786
GO:2000516	positive regulation of CD4-positive, alpha-beta T cell activation	4.07828	0.0169366	6	26	1012	14355	-1.77117	4.07828	1.77117
GO:0097192	extrinsic apoptotic signaling pathway in absence of ligand	4.07828	0.0169366	6	26	1012	14355	-1.77117	4.07828	1.77117
GO:1902624	positive regulation of neutrophil migration	4.07828	0.0169366	6	26	1012	14355	-1.77117	4.07828	1.77117
GO:0002888	positive regulation of myeloid leukocyte mediated immunity	4.07828	0.0169366	6	26	1012	14355	-1.77117	4.07828	1.77117
GO:0006220	pyrimidine nucleotide metabolic process	4.07828	0.0169366	6	26	1012	14355	-1.77117	4.07828	1.77117
GO:0038034	signal transduction in absence of ligand	4.07828	0.0169366	6	26	1012	14355	-1.77117	4.07828	1.77117
GO:0071900	regulation of protein serine/threonine kinase activity	4.07495	0.0169931	37	353	981	14028	-1.76973	4.07495	1.76973
GO:0001775	cell activation	4.07388	0.0170113	41	400	977	13981	-1.76926	4.07388	1.76926
GO:0052547	regulation of peptidase activity	4.06182	0.0172177	31	284	987	14097	-1.76402	4.06182	1.76402
GO:0044267	cellular protein metabolic process	4.05986	0.0172514	179	2162	839	12219	-1.76318	4.05986	1.76318
GO:1901652	response to peptide	4.03835	0.0176265	26	228	992	14153	-1.75383	4.03835	1.75383
GO:0045930	negative regulation of mitotic cell cycle	4.02898	0.0177924	22	184	996	14197	-1.74977	4.02898	1.74977
GO:0060968	regulation of gene silencing	4.02583	0.0178486	10	61	1008	14320	-1.7484	4.02583	1.7484
GO:0010638	positive regulation of organelle organization	4.02494	0.0178644	49	497	969	13884	-1.74801	4.02494	1.74801
GO:0070613	regulation of protein processing	4.02323	0.017895	8	43	1010	14338	-1.74727	4.02323	1.74727
GO:0042590	antigen processing and presentation of exogenous peptide antigen via MHC class I	4.02287	0.0179015	3	6	1015	14375	-1.74711	4.02287	1.74711
GO:0070578	RISC-loading complex	4.02287	0.0179015	3	6	1015	14375	-1.74711	4.02287	1.74711
GO:0046036	CTP metabolic process	4.02287	0.0179015	3	6	1015	14375	-1.74711	4.02287	1.74711
GO:0046051	UTP metabolic process	4.02287	0.0179015	3	6	1015	14375	-1.74711	4.02287	1.74711
GO:0046471	phosphatidylglycerol metabolic process	4.02287	0.0179015	3	6	1015	14375	-1.74711	4.02287	1.74711
GO:0072111	cell proliferation involved in kidney development	4.02287	0.0179015	3	6	1015	14375	-1.74711	4.02287	1.74711
GO:1903430	negative regulation of cell maturation	4.02287	0.0179015	3	6	1015	14375	-1.74711	4.02287	1.74711
GO:0000774	adenyl-nucleotide exchange factor activity	4.02287	0.0179015	3	6	1015	14375	-1.74711	4.02287	1.74711
GO:0002866	positive regulation of acute inflammatory response to antigenic stimulus	4.02287	0.0179015	3	6	1015	14375	-1.74711	4.02287	1.74711
GO:0006241	CTP biosynthetic process	4.02287	0.0179015	3	6	1015	14375	-1.74711	4.02287	1.74711
GO:0010042	response to manganese ion	4.02287	0.0179015	3	6	1015	14375	-1.74711	4.02287	1.74711
GO:0060020	Bergmann glial cell differentiation	4.02287	0.0179015	3	6	1015	14375	-1.74711	4.02287	1.74711
GO:0010985	negative regulation of lipoprotein particle clearance	4.02287	0.0179015	3	6	1015	14375	-1.74711	4.02287	1.74711
GO:0030856	regulation of epithelial cell differentiation	4.02195	0.0179179	15	110	1003	14271	-1.74671	4.02195	1.74671
GO:0050864	regulation of B cell activation	4.01274	0.0180837	14	100	1004	14281	-1.74271	4.01274	1.74271
GO:0044092	negative regulation of molecular function	4.01068	0.018121	72	780	946	13601	-1.74182	4.01068	1.74182
GO:0071498	cellular response to fluid shear stress	4.0057	0.0182116	4	12	1014	14369	-1.73965	4.0057	1.73965
GO:0046112	nucleobase biosynthetic process	4.0057	0.0182116	4	12	1014	14369	-1.73965	4.0057	1.73965
GO:1900373	positive regulation of purine nucleotide biosynthetic process	4.0057	0.0182116	4	12	1014	14369	-1.73965	4.0057	1.73965
GO:0003401	axis elongation	4.0057	0.0182116	4	12	1014	14369	-1.73965	4.0057	1.73965
GO:0030810	positive regulation of nucleotide biosynthetic process	4.0057	0.0182116	4	12	1014	14369	-1.73965	4.0057	1.73965
GO:0030851	granulocyte differentiation	4.0057	0.0182116	4	12	1014	14369	-1.73965	4.0057	1.73965
GO:0034381	plasma lipoprotein particle clearance	4.0057	0.0182116	4	12	1014	14369	-1.73965	4.0057	1.73965
GO:0009147	pyrimidine nucleoside triphosphate metabolic process	4.0057	0.0182116	4	12	1014	14369	-1.73965	4.0057	1.73965
GO:0090026	positive regulation of monocyte chemotaxis	4.0057	0.0182116	4	12	1014	14369	-1.73965	4.0057	1.73965
GO:0090335	regulation of brown fat cell differentiation	4.0057	0.0182116	4	12	1014	14369	-1.73965	4.0057	1.73965
GO:0090502	RNA phosphodiester bond hydrolysis, endonucleolytic	4.0057	0.0182116	4	12	1014	14369	-1.73965	4.0057	1.73965
GO:0046777	protein autophosphorylation	3.99351	0.0184349	20	163	998	14218	-1.73436	3.99351	1.73436
GO:0048010	vascular endothelial growth factor receptor signaling pathway	3.98869	0.0185239	5	19	1013	14362	-1.73227	3.98869	1.73227
GO:0006221	pyrimidine nucleotide biosynthetic process	3.98869	0.0185239	5	19	1013	14362	-1.73227	3.98869	1.73227
GO:0034629	cellular protein-containing complex localization	3.98869	0.0185239	5	19	1013	14362	-1.73227	3.98869	1.73227
GO:0010632	regulation of epithelial cell migration	3.97857	0.0187123	22	185	996	14196	-1.72787	3.97857	1.72787
GO:1901988	negative regulation of cell cycle phase transition	3.97569	0.0187663	16	121	1002	14260	-1.72662	3.97569	1.72662
GO:0016879	ligase activity, forming carbon-nitrogen bonds	3.95818	0.0190978	7	35	1011	14346	-1.71902	3.95818	1.71902
GO:0099024	plasma membrane invagination	3.95818	0.0190978	7	35	1011	14346	-1.71902	3.95818	1.71902
GO:0035458	cellular response to interferon-beta	3.95818	0.0190978	7	35	1011	14346	-1.71902	3.95818	1.71902
GO:2001235	positive regulation of apoptotic signaling pathway	3.95347	0.019188	19	153	999	14228	-1.71697	3.95347	1.71697
GO:0010508	positive regulation of autophagy	3.94334	0.0193834	14	101	1004	14280	-1.71257	3.94334	1.71257
GO:0043200	response to amino acid	3.9352	0.0195418	10	62	1008	14319	-1.70904	3.9352	1.70904
GO:1901983	regulation of protein acetylation	3.9352	0.0195418	10	62	1008	14319	-1.70904	3.9352	1.70904
GO:0016409	palmitoyltransferase activity	3.93347	0.0195755	6	27	1012	14354	-1.70829	3.93347	1.70829
GO:0046320	regulation of fatty acid oxidation	3.93347	0.0195755	6	27	1012	14354	-1.70829	3.93347	1.70829
GO:0050873	brown fat cell differentiation	3.93347	0.0195755	6	27	1012	14354	-1.70829	3.93347	1.70829
GO:0002931	response to ischemia	3.93347	0.0195755	6	27	1012	14354	-1.70829	3.93347	1.70829
GO:0006505	GPI anchor metabolic process	3.93347	0.0195755	6	27	1012	14354	-1.70829	3.93347	1.70829
GO:0032885	regulation of polysaccharide biosynthetic process	3.93347	0.0195755	6	27	1012	14354	-1.70829	3.93347	1.70829
GO:0071495	cellular response to endogenous stimulus	3.93111	0.0196219	47	476	971	13905	-1.70726	3.93111	1.70726
GO:0050865	regulation of cell activation	3.9311	0.019622	44	440	974	13941	-1.70726	3.9311	1.70726
GO:0030246	carbohydrate binding	3.92916	0.0196602	23	197	995	14184	-1.70641	3.92916	1.70641
GO:0006974	cellular response to DNA damage stimulus	3.92687	0.0197053	54	561	964	13820	-1.70542	3.92687	1.70542
GO:0006139	nucleobase-containing compound metabolic process	3.92681	0.0197064	152	1814	866	12567	-1.70539	3.92681	1.70539
GO:0031324	negative regulation of cellular metabolic process	3.92038	0.0198336	161	1933	857	12448	-1.7026	3.92038	1.7026
GO:0045071	negative regulation of viral genome replication	3.91387	0.0199631	8	44	1010	14337	-1.69977	3.91387	1.69977
GO:0003684	damaged DNA binding	3.91387	0.0199631	8	44	1010	14337	-1.69977	3.91387	1.69977
GO:0045669	positive regulation of osteoblast differentiation	3.91164	0.0200077	9	53	1009	14328	-1.6988	3.91164	1.6988
GO:0045582	positive regulation of T cell differentiation	3.89285	0.0203871	11	72	1007	14309	-1.69064	3.89285	1.69064
GO:0048856	anatomical structure development	3.87808	0.0206905	205	2521	813	11860	-1.68423	3.87808	1.68423
GO:0043405	regulation of MAP kinase activity	3.87351	0.0207852	27	243	991	14138	-1.68225	3.87351	1.68225
GO:0030516	regulation of axon extension	3.86808	0.0208985	13	92	1005	14289	-1.67988	3.86808	1.67988
GO:0051130	positive regulation of cellular component organization	3.86487	0.0209657	92	1039	926	13342	-1.67849	3.86487	1.67849
GO:0009306	protein secretion	3.85193	0.0212387	16	123	1002	14258	-1.67287	3.85193	1.67287
GO:0001012	RNA polymerase II regulatory region DNA binding	3.83771	0.0215429	57	601	961	13780	-1.6667	3.83771	1.6667
GO:0030282	bone mineralization	3.83733	0.0215511	7	36	1011	14345	-1.66653	3.83733	1.66653
GO:0042592	homeostatic process	3.8319	0.0216683	100	1143	918	13238	-1.66418	3.8319	1.66418
GO:0050715	positive regulation of cytokine secretion	3.82681	0.021779	15	113	1003	14268	-1.66196	3.82681	1.66196
GO:0046483	heterocycle metabolic process	3.82132	0.0218989	159	1913	859	12468	-1.65958	3.82132	1.65958
GO:0002478	antigen processing and presentation of exogenous peptide antigen	3.81998	0.0219282	5	20	1013	14361	-1.659	3.81998	1.659
GO:0022008	neurogenesis	3.81577	0.0220208	9	54	1009	14327	-1.65717	3.81577	1.65717
GO:1900542	regulation of purine nucleotide metabolic process	3.81577	0.0220208	9	54	1009	14327	-1.65717	3.81577	1.65717
GO:0045069	regulation of viral genome replication	3.81179	0.0221087	11	73	1007	14308	-1.65544	3.81179	1.65544
GO:0002260	lymphocyte homeostasis	3.80786	0.0221957	8	45	1010	14336	-1.65373	3.80786	1.65373
GO:0008083	growth factor activity	3.79726	0.0224321	13	93	1005	14288	-1.64913	3.79726	1.64913
GO:2000758	positive regulation of peptidyl-lysine acetylation	3.79509	0.0224809	6	28	1012	14353	-1.64819	3.79509	1.64819
GO:1903580	positive regulation of ATP metabolic process	3.79509	0.0224809	6	28	1012	14353	-1.64819	3.79509	1.64819
GO:0006356	regulation of transcription by RNA polymerase I	3.79509	0.0224809	6	28	1012	14353	-1.64819	3.79509	1.64819
GO:0044452	nucleolar part	3.79092	0.0225749	19	156	999	14225	-1.64637	3.79092	1.64637
GO:0043011	myeloid dendritic cell differentiation	3.78995	0.0225967	4	13	1014	14368	-1.64595	3.78995	1.64595
GO:0070723	response to cholesterol	3.78995	0.0225967	4	13	1014	14368	-1.64595	3.78995	1.64595
GO:2001169	regulation of ATP biosynthetic process	3.78995	0.0225967	4	13	1014	14368	-1.64595	3.78995	1.64595
GO:0048708	astrocyte differentiation	3.78995	0.0225967	4	13	1014	14368	-1.64595	3.78995	1.64595
GO:0001841	neural tube formation	3.78995	0.0225967	4	13	1014	14368	-1.64595	3.78995	1.64595
GO:0001921	positive regulation of receptor recycling	3.78995	0.0225967	4	13	1014	14368	-1.64595	3.78995	1.64595
GO:0006206	pyrimidine nucleobase metabolic process	3.78995	0.0225967	4	13	1014	14368	-1.64595	3.78995	1.64595
GO:0060544	regulation of necroptotic process	3.78995	0.0225967	4	13	1014	14368	-1.64595	3.78995	1.64595
GO:0040015	negative regulation of multicellular organism growth	3.78995	0.0225967	4	13	1014	14368	-1.64595	3.78995	1.64595
GO:0002703	regulation of leukocyte mediated immunity	3.78363	0.0227401	20	167	998	14214	-1.64321	3.78363	1.64321
GO:0002694	regulation of leukocyte activation	3.77611	0.0229117	41	409	977	13972	-1.63994	3.77611	1.63994
GO:0001558	regulation of cell growth	3.76483	0.0231715	36	350	982	14031	-1.63505	3.76483	1.63505
GO:0090087	regulation of peptide transport	3.75008	0.023516	59	629	959	13752	-1.62864	3.75008	1.62864
GO:0031344	regulation of cell projection organization	3.74404	0.0236583	61	654	957	13727	-1.62602	3.74404	1.62602
GO:0061387	regulation of extent of cell growth	3.74198	0.0237072	14	104	1004	14277	-1.62512	3.74198	1.62512
GO:0043535	regulation of blood vessel endothelial cell migration	3.73244	0.0239344	11	74	1007	14307	-1.62098	3.73244	1.62098
GO:0016416	O-palmitoyltransferase activity	3.7318	0.0239497	2	2	1016	14379	-1.6207	3.7318	1.6207
GO:0042167	heme catabolic process	3.7318	0.0239497	2	2	1016	14379	-1.6207	3.7318	1.6207
GO:0044362	negative regulation of molecular function in other organism	3.7318	0.0239497	2	2	1016	14379	-1.6207	3.7318	1.6207
GO:0071107	response to parathyroid hormone	3.7318	0.0239497	2	2	1016	14379	-1.6207	3.7318	1.6207
GO:0071316	cellular response to nicotine	3.7318	0.0239497	2	2	1016	14379	-1.6207	3.7318	1.6207
GO:0046149	pigment catabolic process	3.7318	0.0239497	2	2	1016	14379	-1.6207	3.7318	1.6207
GO:2000143	negative regulation of DNA-templated transcription, initiation	3.7318	0.0239497	2	2	1016	14379	-1.6207	3.7318	1.6207
GO:0072102	glomerulus morphogenesis	3.7318	0.0239497	2	2	1016	14379	-1.6207	3.7318	1.6207
GO:2001013	epithelial cell proliferation involved in renal tubule morphogenesis	3.7318	0.0239497	2	2	1016	14379	-1.6207	3.7318	1.6207
GO:0097108	hedgehog family protein binding	3.7318	0.0239497	2	2	1016	14379	-1.6207	3.7318	1.6207
GO:0097167	circadian regulation of translation	3.7318	0.0239497	2	2	1016	14379	-1.6207	3.7318	1.6207
GO:2001199	negative regulation of dendritic cell differentiation	3.7318	0.0239497	2	2	1016	14379	-1.6207	3.7318	1.6207
GO:1901509	regulation of endothelial tube morphogenesis	3.7318	0.0239497	2	2	1016	14379	-1.6207	3.7318	1.6207
GO:0097709	connective tissue replacement	3.7318	0.0239497	2	2	1016	14379	-1.6207	3.7318	1.6207
GO:0000099	sulfur amino acid transmembrane transporter activity	3.7318	0.0239497	2	2	1016	14379	-1.6207	3.7318	1.6207
GO:0051238	sequestering of metal ion	3.7318	0.0239497	2	2	1016	14379	-1.6207	3.7318	1.6207
GO:1904587	response to glycoprotein	3.7318	0.0239497	2	2	1016	14379	-1.6207	3.7318	1.6207
GO:0001803	regulation of type III hypersensitivity	3.7318	0.0239497	2	2	1016	14379	-1.6207	3.7318	1.6207
GO:0001805	positive regulation of type III hypersensitivity	3.7318	0.0239497	2	2	1016	14379	-1.6207	3.7318	1.6207
GO:0001810	regulation of type I hypersensitivity	3.7318	0.0239497	2	2	1016	14379	-1.6207	3.7318	1.6207
GO:0052204	negative regulation of molecular function in other organism involved in symbiotic interaction	3.7318	0.0239497	2	2	1016	14379	-1.6207	3.7318	1.6207
GO:0002248	connective tissue replacement involved in inflammatory response wound healing	3.7318	0.0239497	2	2	1016	14379	-1.6207	3.7318	1.6207
GO:0052405	negative regulation by host of symbiont molecular function	3.7318	0.0239497	2	2	1016	14379	-1.6207	3.7318	1.6207
GO:0052564	response to immune response of other organism involved in symbiotic interaction	3.7318	0.0239497	2	2	1016	14379	-1.6207	3.7318	1.6207
GO:0052572	response to host immune response	3.7318	0.0239497	2	2	1016	14379	-1.6207	3.7318	1.6207
GO:1905774	regulation of DNA helicase activity	3.7318	0.0239497	2	2	1016	14379	-1.6207	3.7318	1.6207
GO:1905880	negative regulation of oogenesis	3.7318	0.0239497	2	2	1016	14379	-1.6207	3.7318	1.6207
GO:0003917	DNA topoisomerase type I activity	3.7318	0.0239497	2	2	1016	14379	-1.6207	3.7318	1.6207
GO:0004095	carnitine O-palmitoyltransferase activity	3.7318	0.0239497	2	2	1016	14379	-1.6207	3.7318	1.6207
GO:0003997	acyl-CoA oxidase activity	3.7318	0.0239497	2	2	1016	14379	-1.6207	3.7318	1.6207
GO:0030689	Noc complex	3.7318	0.0239497	2	2	1016	14379	-1.6207	3.7318	1.6207
GO:0006145	purine nucleobase catabolic process	3.7318	0.0239497	2	2	1016	14379	-1.6207	3.7318	1.6207
GO:0006787	porphyrin-containing compound catabolic process	3.7318	0.0239497	2	2	1016	14379	-1.6207	3.7318	1.6207
GO:0007223	Wnt signaling pathway, calcium modulating pathway	3.7318	0.0239497	2	2	1016	14379	-1.6207	3.7318	1.6207
GO:0032763	regulation of mast cell cytokine production	3.7318	0.0239497	2	2	1016	14379	-1.6207	3.7318	1.6207
GO:0034124	regulation of MyD88-dependent toll-like receptor signaling pathway	3.7318	0.0239497	2	2	1016	14379	-1.6207	3.7318	1.6207
GO:0034154	toll-like receptor 7 signaling pathway	3.7318	0.0239497	2	2	1016	14379	-1.6207	3.7318	1.6207
GO:0060283	negative regulation of oocyte development	3.7318	0.0239497	2	2	1016	14379	-1.6207	3.7318	1.6207
GO:0060633	negative regulation of transcription initiation from RNA polymerase II promoter	3.7318	0.0239497	2	2	1016	14379	-1.6207	3.7318	1.6207
GO:0035243	protein-arginine omega-N symmetric methyltransferase activity	3.7318	0.0239497	2	2	1016	14379	-1.6207	3.7318	1.6207
GO:0010756	positive regulation of plasminogen activation	3.7318	0.0239497	2	2	1016	14379	-1.6207	3.7318	1.6207
GO:0010757	negative regulation of plasminogen activation	3.7318	0.0239497	2	2	1016	14379	-1.6207	3.7318	1.6207
GO:0060750	epithelial cell proliferation involved in mammary gland duct elongation	3.7318	0.0239497	2	2	1016	14379	-1.6207	3.7318	1.6207
GO:0035441	cell migration involved in vasculogenesis	3.7318	0.0239497	2	2	1016	14379	-1.6207	3.7318	1.6207
GO:0035583	sequestering of TGFbeta in extracellular matrix	3.7318	0.0239497	2	2	1016	14379	-1.6207	3.7318	1.6207
GO:0036035	osteoclast development	3.7318	0.0239497	2	2	1016	14379	-1.6207	3.7318	1.6207
GO:1990393	3M complex	3.7318	0.0239497	2	2	1016	14379	-1.6207	3.7318	1.6207
GO:0014858	positive regulation of skeletal muscle cell proliferation	3.7318	0.0239497	2	2	1016	14379	-1.6207	3.7318	1.6207
GO:0015093	ferrous iron transmembrane transporter activity	3.7318	0.0239497	2	2	1016	14379	-1.6207	3.7318	1.6207
GO:0015186	L-glutamine transmembrane transporter activity	3.7318	0.0239497	2	2	1016	14379	-1.6207	3.7318	1.6207
GO:2000045	regulation of G1/S transition of mitotic cell cycle	3.72771	0.0240479	13	94	1005	14287	-1.61892	3.72771	1.61892
GO:0006140	regulation of nucleotide metabolic process	3.72244	0.0241749	9	55	1009	14326	-1.61664	3.72244	1.61664
GO:0043039	tRNA aminoacylation	3.7208	0.0242145	7	37	1011	14344	-1.61592	3.7208	1.61592
GO:0043550	regulation of lipid kinase activity	3.7208	0.0242145	7	37	1011	14344	-1.61592	3.7208	1.61592
GO:0003179	heart valve morphogenesis	3.7208	0.0242145	7	37	1011	14344	-1.61592	3.7208	1.61592
GO:0010718	positive regulation of epithelial to mesenchymal transition	3.7208	0.0242145	7	37	1011	14344	-1.61592	3.7208	1.61592
GO:1901838	positive regulation of transcription of nucleolar large rRNA by RNA polymerase I	3.71581	0.0243357	3	7	1015	14374	-1.61376	3.71581	1.61376
GO:0005883	neurofilament	3.71581	0.0243357	3	7	1015	14374	-1.61376	3.71581	1.61376
GO:0006977	DNA damage response, signal transduction by p53 class mediator resulting in cell cycle arrest	3.71581	0.0243357	3	7	1015	14374	-1.61376	3.71581	1.61376
GO:0034427	nuclear-transcribed mRNA catabolic process, exonucleolytic, 3'-5'	3.71581	0.0243357	3	7	1015	14374	-1.61376	3.71581	1.61376
GO:0060907	positive regulation of macrophage cytokine production	3.71581	0.0243357	3	7	1015	14374	-1.61376	3.71581	1.61376
GO:1990776	response to angiotensin	3.71581	0.0243357	3	7	1015	14374	-1.61376	3.71581	1.61376
GO:0090336	positive regulation of brown fat cell differentiation	3.71581	0.0243357	3	7	1015	14374	-1.61376	3.71581	1.61376
GO:0014909	smooth muscle cell migration	3.71581	0.0243357	3	7	1015	14374	-1.61376	3.71581	1.61376
GO:0016477	cell migration	3.70875	0.0245081	60	643	958	13738	-1.61069	3.70875	1.61069
GO:0043536	positive regulation of blood vessel endothelial cell migration	3.70506	0.0245987	8	46	1010	14335	-1.60909	3.70506	1.60909
GO:0060348	bone development	3.70506	0.0245987	8	46	1010	14335	-1.60909	3.70506	1.60909
GO:0000977	RNA polymerase II regulatory region sequence-specific DNA binding	3.69708	0.0247958	56	594	962	13787	-1.60562	3.69708	1.60562
GO:0046649	lymphocyte activation	3.68686	0.0250505	30	282	988	14099	-1.60118	3.68686	1.60118
GO:0051092	positive regulation of NF-kappaB transcription factor activity	3.67707	0.025297	14	105	1004	14276	-1.59693	3.67707	1.59693
GO:0040014	regulation of multicellular organism growth	3.67597	0.0253247	10	65	1008	14316	-1.59646	3.67597	1.59646
GO:0051249	regulation of lymphocyte activation	3.67575	0.0253304	34	329	984	14052	-1.59636	3.67575	1.59636
GO:2000249	regulation of actin cytoskeleton reorganization	3.66271	0.0256628	6	29	1012	14352	-1.5907	3.66271	1.5907
GO:0072089	stem cell proliferation	3.66271	0.0256628	6	29	1012	14352	-1.5907	3.66271	1.5907
GO:0030890	positive regulation of B cell proliferation	3.66271	0.0256628	6	29	1012	14352	-1.5907	3.66271	1.5907
GO:0032040	small-subunit processome	3.66271	0.0256628	6	29	1012	14352	-1.5907	3.66271	1.5907
GO:0042056	chemoattractant activity	3.66072	0.0257139	5	21	1013	14360	-1.58983	3.66072	1.58983
GO:0042168	heme metabolic process	3.66072	0.0257139	5	21	1013	14360	-1.58983	3.66072	1.58983
GO:0043552	positive regulation of phosphatidylinositol 3-kinase activity	3.66072	0.0257139	5	21	1013	14360	-1.58983	3.66072	1.58983
GO:0044257	cellular protein catabolic process	3.66072	0.0257139	5	21	1013	14360	-1.58983	3.66072	1.58983
GO:0097028	dendritic cell differentiation	3.66072	0.0257139	5	21	1013	14360	-1.58983	3.66072	1.58983
GO:0048535	lymph node development	3.66072	0.0257139	5	21	1013	14360	-1.58983	3.66072	1.58983
GO:0002861	regulation of inflammatory response to antigenic stimulus	3.66072	0.0257139	5	21	1013	14360	-1.58983	3.66072	1.58983
GO:0032967	positive regulation of collagen biosynthetic process	3.66072	0.0257139	5	21	1013	14360	-1.58983	3.66072	1.58983
GO:0090312	positive regulation of protein deacetylation	3.66072	0.0257139	5	21	1013	14360	-1.58983	3.66072	1.58983
GO:0010506	regulation of autophagy	3.66059	0.0257174	24	214	994	14167	-1.58977	3.66059	1.58977
GO:1903827	regulation of cellular protein localization	3.65976	0.0257387	46	473	972	13908	-1.58941	3.65976	1.58941
GO:0051091	positive regulation of DNA-binding transcription factor activity	3.64079	0.0262317	22	192	996	14189	-1.58117	3.64079	1.58117
GO:1903707	negative regulation of hemopoiesis	3.6406	0.0262365	15	116	1003	14265	-1.58109	3.6406	1.58109
GO:0048534	hematopoietic or lymphoid organ development	3.63266	0.0264457	20	170	998	14211	-1.57764	3.63266	1.57764
GO:0006725	cellular aromatic compound metabolic process	3.63241	0.0264523	161	1952	857	12429	-1.57754	3.63241	1.57754
GO:0044237	cellular metabolic process	3.63078	0.0264955	394	5124	624	9257	-1.57683	3.63078	1.57683
GO:0022604	regulation of cell morphogenesis	3.62094	0.0267576	43	438	975	13943	-1.57255	3.62094	1.57255
GO:0045667	regulation of osteoblast differentiation	3.61323	0.0269646	14	106	1004	14275	-1.56921	3.61323	1.56921
GO:0043370	regulation of CD4-positive, alpha-beta T cell differentiation	3.60839	0.0270954	7	38	1011	14343	-1.5671	3.60839	1.5671
GO:0001756	somitogenesis	3.60839	0.0270954	7	38	1011	14343	-1.5671	3.60839	1.5671
GO:0007159	leukocyte cell-cell adhesion	3.60839	0.0270954	7	38	1011	14343	-1.5671	3.60839	1.5671
GO:0043279	response to alkaloid	3.60535	0.0271778	8	47	1010	14334	-1.56579	3.60535	1.56579
GO:2000134	negative regulation of G1/S transition of mitotic cell cycle	3.60535	0.0271778	8	47	1010	14334	-1.56579	3.60535	1.56579
GO:0001101	response to acid chemical	3.59462	0.0274713	22	193	996	14188	-1.56112	3.59462	1.56112
GO:0045859	regulation of protein kinase activity	3.59246	0.0275306	53	561	965	13820	-1.56018	3.59246	1.56018
GO:0045807	positive regulation of endocytosis	3.59229	0.0275352	13	96	1005	14285	-1.56011	3.59229	1.56011
GO:0016849	phosphorus-oxygen lyase activity	3.59101	0.0275705	4	14	1014	14367	-1.55956	3.59101	1.55956
GO:0018230	peptidyl-L-cysteine S-palmitoylation	3.59101	0.0275705	4	14	1014	14367	-1.55956	3.59101	1.55956
GO:0018231	peptidyl-S-diacylglycerol-L-cysteine biosynthetic process from peptidyl-cysteine	3.59101	0.0275705	4	14	1014	14367	-1.55956	3.59101	1.55956
GO:0033617	mitochondrial respiratory chain complex IV assembly	3.59101	0.0275705	4	14	1014	14367	-1.55956	3.59101	1.55956
GO:0040037	negative regulation of fibroblast growth factor receptor signaling pathway	3.59101	0.0275705	4	14	1014	14367	-1.55956	3.59101	1.55956
GO:0043086	negative regulation of catalytic activity	3.58988	0.0276016	49	512	969	13869	-1.55907	3.58988	1.55907
GO:0002244	hematopoietic progenitor cell differentiation	3.5798	0.0278812	12	86	1006	14295	-1.55469	3.5798	1.55469
GO:0002274	myeloid leukocyte activation	3.5798	0.0278812	12	86	1006	14295	-1.55469	3.5798	1.55469
GO:0098552	side of membrane	3.54324	0.0289195	33	321	985	14060	-1.53881	3.54324	1.53881
GO:1903670	regulation of sprouting angiogenesis	3.54305	0.0289249	9	57	1009	14324	-1.53873	3.54305	1.53873
GO:0070663	regulation of leukocyte proliferation	3.54043	0.0290009	21	183	997	14198	-1.53759	3.54043	1.53759
GO:0048729	tissue morphogenesis	3.5367	0.0291091	34	333	984	14048	-1.53597	3.5367	1.53597
GO:0043551	regulation of phosphatidylinositol 3-kinase activity	3.53597	0.0291306	6	30	1012	14351	-1.53565	3.53597	1.53565
GO:0070207	protein homotrimerization	3.53597	0.0291306	6	30	1012	14351	-1.53565	3.53597	1.53565
GO:0048255	mRNA stabilization	3.53597	0.0291306	6	30	1012	14351	-1.53565	3.53597	1.53565
GO:0001953	negative regulation of cell-matrix adhesion	3.53597	0.0291306	6	30	1012	14351	-1.53565	3.53597	1.53565
GO:0030120	vesicle coat	3.53597	0.0291306	6	30	1012	14351	-1.53565	3.53597	1.53565
GO:0007249	I-kappaB kinase/NF-kappaB signaling	3.53597	0.0291306	6	30	1012	14351	-1.53565	3.53597	1.53565
GO:0003018	vascular process in circulatory system	3.53574	0.0291371	18	150	1000	14231	-1.53555	3.53574	1.53555
GO:0010977	negative regulation of neuron projection development	3.53574	0.0291371	18	150	1000	14231	-1.53555	3.53574	1.53555
GO:0005539	glycosaminoglycan binding	3.53318	0.0292119	19	161	999	14220	-1.53444	3.53318	1.53444
GO:0032880	regulation of protein localization	3.52192	0.0295427	79	890	939	13491	-1.52955	3.52192	1.52955
GO:1905954	positive regulation of lipid localization	3.51309	0.0298048	10	67	1008	14314	-1.52571	3.51309	1.52571
GO:0035966	response to topologically incorrect protein	3.51309	0.0298048	10	67	1008	14314	-1.52571	3.51309	1.52571
GO:0042036	negative regulation of cytokine biosynthetic process	3.51013	0.0298931	5	22	1013	14359	-1.52443	3.51013	1.52443
GO:0043372	positive regulation of CD4-positive, alpha-beta T cell differentiation	3.51013	0.0298931	5	22	1013	14359	-1.52443	3.51013	1.52443
GO:0045662	negative regulation of myoblast differentiation	3.51013	0.0298931	5	22	1013	14359	-1.52443	3.51013	1.52443
GO:1900745	positive regulation of p38MAPK cascade	3.51013	0.0298931	5	22	1013	14359	-1.52443	3.51013	1.52443
GO:0072401	signal transduction involved in DNA integrity checkpoint	3.51013	0.0298931	5	22	1013	14359	-1.52443	3.51013	1.52443
GO:0072395	signal transduction involved in cell cycle checkpoint	3.51013	0.0298931	5	22	1013	14359	-1.52443	3.51013	1.52443
GO:0072422	signal transduction involved in DNA damage checkpoint	3.51013	0.0298931	5	22	1013	14359	-1.52443	3.51013	1.52443
GO:0061036	positive regulation of cartilage development	3.51013	0.0298931	5	22	1013	14359	-1.52443	3.51013	1.52443
GO:1901800	positive regulation of proteasomal protein catabolic process	3.51008	0.0298945	12	87	1006	14294	-1.52441	3.51008	1.52441
GO:0071897	DNA biosynthetic process	3.50861	0.0299385	8	48	1010	14333	-1.52377	3.50861	1.52377
GO:0048002	antigen processing and presentation of peptide antigen	3.49989	0.0302006	7	39	1011	14342	-1.51998	3.49989	1.51998
GO:0010712	regulation of collagen metabolic process	3.49989	0.0302006	7	39	1011	14342	-1.51998	3.49989	1.51998
GO:0030198	extracellular matrix organization	3.49394	0.030381	21	184	997	14197	-1.5174	3.49394	1.5174
GO:0001936	regulation of endothelial cell proliferation	3.48869	0.0305407	14	108	1004	14273	-1.51512	3.48869	1.51512
GO:0050670	regulation of lymphocyte proliferation	3.48701	0.0305922	20	173	998	14208	-1.51439	3.48701	1.51439
GO:0043549	regulation of kinase activity	3.47711	0.0308966	57	615	961	13766	-1.51009	3.47711	1.51009
GO:0032675	regulation of interleukin-6 production	3.46289	0.031339	15	119	1003	14262	-1.50391	3.46289	1.50391
GO:0010950	positive regulation of endopeptidase activity	3.46289	0.031339	15	119	1003	14262	-1.50391	3.46289	1.50391
GO:0060089	molecular transducer activity	3.45035	0.0317346	61	666	957	13715	-1.49847	3.45035	1.49847
GO:0032991	protein-containing complex	3.45026	0.0317375	336	4339	682	10042	-1.49843	3.45026	1.49843
GO:0072431	signal transduction involved in mitotic G1 DNA damage checkpoint	3.44678	0.0318481	3	8	1015	14373	-1.49692	3.44678	1.49692
GO:2001171	positive regulation of ATP biosynthetic process	3.44678	0.0318481	3	8	1015	14373	-1.49692	3.44678	1.49692
GO:1902400	intracellular signal transduction involved in G1 DNA damage checkpoint	3.44678	0.0318481	3	8	1015	14373	-1.49692	3.44678	1.49692
GO:0002295	T-helper cell lineage commitment	3.44678	0.0318481	3	8	1015	14373	-1.49692	3.44678	1.49692
GO:0002756	MyD88-independent toll-like receptor signaling pathway	3.44678	0.0318481	3	8	1015	14373	-1.49692	3.44678	1.49692
GO:0003323	type B pancreatic cell development	3.44678	0.0318481	3	8	1015	14373	-1.49692	3.44678	1.49692
GO:0032825	positive regulation of natural killer cell differentiation	3.44678	0.0318481	3	8	1015	14373	-1.49692	3.44678	1.49692
GO:0035278	miRNA mediated inhibition of translation	3.44678	0.0318481	3	8	1015	14373	-1.49692	3.44678	1.49692
GO:1990440	positive regulation of transcription from RNA polymerase II promoter in response to endoplasmic reticulum stress	3.44678	0.0318481	3	8	1015	14373	-1.49692	3.44678	1.49692
GO:0044389	ubiquitin-like protein ligase binding	3.43726	0.0321527	29	277	989	14104	-1.49278	3.43726	1.49278
GO:2001242	regulation of intrinsic apoptotic signaling pathway	3.43689	0.0321646	17	141	1001	14240	-1.49262	3.43689	1.49262
GO:0009611	response to wounding	3.43689	0.0321646	17	141	1001	14240	-1.49262	3.43689	1.49262
GO:0000980	RNA polymerase II distal enhancer sequence-specific DNA binding	3.43445	0.0322431	10	68	1008	14313	-1.49156	3.43445	1.49156
GO:0048525	negative regulation of viral process	3.43139	0.032342	11	78	1007	14303	-1.49023	3.43139	1.49023
GO:0043085	positive regulation of catalytic activity	3.4238	0.0325883	78	882	940	13499	-1.48694	3.4238	1.48694
GO:0033157	regulation of intracellular protein transport	3.41492	0.0328791	22	197	996	14184	-1.48308	3.41492	1.48308
GO:0042770	signal transduction in response to DNA damage	3.41471	0.032886	8	49	1010	14332	-1.48299	3.41471	1.48299
GO:0045843	negative regulation of striated muscle tissue development	3.41471	0.032886	8	49	1010	14332	-1.48299	3.41471	1.48299
GO:0001678	cellular glucose homeostasis	3.41471	0.032886	8	49	1010	14332	-1.48299	3.41471	1.48299
GO:0030888	regulation of B cell proliferation	3.41471	0.032886	8	49	1010	14332	-1.48299	3.41471	1.48299
GO:0006906	vesicle fusion	3.41471	0.032886	8	49	1010	14332	-1.48299	3.41471	1.48299
GO:0001906	cell killing	3.41452	0.0328923	6	31	1012	14350	-1.48291	3.41452	1.48291
GO:0002062	chondrocyte differentiation	3.41452	0.0328923	6	31	1012	14350	-1.48291	3.41452	1.48291
GO:0032459	regulation of protein oligomerization	3.41452	0.0328923	6	31	1012	14350	-1.48291	3.41452	1.48291
GO:0044292	dendrite terminus	3.40685	0.0331456	4	15	1014	14366	-1.47957	3.40685	1.47957
GO:2000251	positive regulation of actin cytoskeleton reorganization	3.40685	0.0331456	4	15	1014	14366	-1.47957	3.40685	1.47957
GO:2000726	negative regulation of cardiac muscle cell differentiation	3.40685	0.0331456	4	15	1014	14366	-1.47957	3.40685	1.47957
GO:0002360	T cell lineage commitment	3.40685	0.0331456	4	15	1014	14366	-1.47957	3.40685	1.47957
GO:0031998	regulation of fatty acid beta-oxidation	3.40685	0.0331456	4	15	1014	14366	-1.47957	3.40685	1.47957
GO:0032495	response to muramyl dipeptide	3.40685	0.0331456	4	15	1014	14366	-1.47957	3.40685	1.47957
GO:0060252	positive regulation of glial cell proliferation	3.40685	0.0331456	4	15	1014	14366	-1.47957	3.40685	1.47957
GO:0061081	positive regulation of myeloid leukocyte cytokine production involved in immune response	3.40685	0.0331456	4	15	1014	14366	-1.47957	3.40685	1.47957
GO:0001503	ossification	3.39801	0.0334398	13	99	1005	14282	-1.47574	3.39801	1.47574
GO:0045687	positive regulation of glial cell differentiation	3.39512	0.0335364	7	40	1011	14341	-1.47448	3.39512	1.47448
GO:0050663	cytokine secretion	3.39512	0.0335364	7	40	1011	14341	-1.47448	3.39512	1.47448
GO:0032655	regulation of interleukin-12 production	3.39512	0.0335364	7	40	1011	14341	-1.47448	3.39512	1.47448
GO:0035914	skeletal muscle cell differentiation	3.39512	0.0335364	7	40	1011	14341	-1.47448	3.39512	1.47448
GO:0032944	regulation of mononuclear cell proliferation	3.39276	0.0336156	20	175	998	14206	-1.47346	3.39276	1.47346
GO:0030155	regulation of cell adhesion	3.38489	0.0338813	53	569	965	13812	-1.47004	3.38489	1.47004
GO:0030055	cell-substrate junction	3.38462	0.0338904	17	142	1001	14239	-1.46992	3.38462	1.46992
GO:0006986	response to unfolded protein	3.37283	0.0342926	9	59	1009	14322	-1.4648	3.37283	1.4648
GO:0003002	regionalization	3.37122	0.0343478	22	198	996	14183	-1.4641	3.37122	1.4641
GO:2000778	positive regulation of interleukin-6 secretion	3.3675	0.0344759	5	23	1013	14358	-1.46248	3.3675	1.46248
GO:1902042	negative regulation of extrinsic apoptotic signaling pathway via death domain receptors	3.3675	0.0344759	5	23	1013	14358	-1.46248	3.3675	1.46248
GO:0038083	peptidyl-tyrosine autophosphorylation	3.3675	0.0344759	5	23	1013	14358	-1.46248	3.3675	1.46248
GO:1903557	positive regulation of tumor necrosis factor superfamily cytokine production	3.36001	0.034735	11	79	1007	14302	-1.45923	3.36001	1.45923
GO:1904035	regulation of epithelial cell apoptotic process	3.35762	0.0348181	10	69	1008	14312	-1.45819	3.35762	1.45819
GO:0006497	protein lipidation	3.35762	0.0348181	10	69	1008	14312	-1.45819	3.35762	1.45819
GO:0030278	regulation of ossification	3.34648	0.0352081	20	176	998	14205	-1.45336	3.34648	1.45336
GO:0090092	regulation of transmembrane receptor protein serine/threonine kinase signaling pathway	3.34648	0.0352081	20	176	998	14205	-1.45336	3.34648	1.45336
GO:0005912	adherens junction	3.32657	0.0359161	26	245	992	14136	-1.44471	3.32657	1.44471
GO:0034121	regulation of toll-like receptor signaling pathway	3.32355	0.0360249	8	50	1010	14331	-1.4434	3.32355	1.4434
GO:0045165	cell fate commitment	3.30944	0.0365365	14	111	1004	14270	-1.43727	3.30944	1.43727
GO:0016241	regulation of macroautophagy	3.30879	0.0365603	12	90	1006	14291	-1.43699	3.30879	1.43699
GO:0043902	positive regulation of multi-organism process	3.30124	0.0368376	28	269	990	14112	-1.43371	3.30124	1.43371
GO:0043406	positive regulation of MAP kinase activity	3.30074	0.0368557	20	177	998	14204	-1.4335	3.30074	1.4335
GO:0051154	negative regulation of striated muscle cell differentiation	3.29805	0.0369553	6	32	1012	14349	-1.43232	3.29805	1.43232
GO:0090049	regulation of cell migration involved in sprouting angiogenesis	3.29805	0.0369553	6	32	1012	14349	-1.43232	3.29805	1.43232
GO:0044093	positive regulation of molecular function	3.29487	0.0370728	102	1198	916	13183	-1.43094	3.29487	1.43094
GO:0010324	membrane invagination	3.29391	0.0371086	7	41	1011	14340	-1.43053	3.29391	1.43053
GO:0045778	positive regulation of ossification	3.2901	0.03725	11	80	1007	14301	-1.42887	3.2901	1.42887
GO:0044419	interspecies interaction between organisms	3.28524	0.0374315	22	200	996	14181	-1.42676	3.28524	1.42676
GO:0046332	SMAD binding	3.28253	0.037533	10	70	1008	14311	-1.42559	3.28253	1.42559
GO:0016151	nickel cation binding	3.26543	0.0381804	2	3	1016	14378	-1.41816	3.26543	1.41816
GO:0016554	cytidine to uridine editing	3.26543	0.0381804	2	3	1016	14378	-1.41816	3.26543	1.41816
GO:0044359	modulation of molecular function in other organism	3.26543	0.0381804	2	3	1016	14378	-1.41816	3.26543	1.41816
GO:0070777	D-aspartate transport	3.26543	0.0381804	2	3	1016	14378	-1.41816	3.26543	1.41816
GO:0070779	D-aspartate import across plasma membrane	3.26543	0.0381804	2	3	1016	14378	-1.41816	3.26543	1.41816
GO:0106035	protein maturation by [4Fe-4S] cluster transfer	3.26543	0.0381804	2	3	1016	14378	-1.41816	3.26543	1.41816
GO:2001016	positive regulation of skeletal muscle cell differentiation	3.26543	0.0381804	2	3	1016	14378	-1.41816	3.26543	1.41816
GO:2001137	positive regulation of endocytic recycling	3.26543	0.0381804	2	3	1016	14378	-1.41816	3.26543	1.41816
GO:0097527	necroptotic signaling pathway	3.26543	0.0381804	2	3	1016	14378	-1.41816	3.26543	1.41816
GO:1901842	negative regulation of high voltage-gated calcium channel activity	3.26543	0.0381804	2	3	1016	14378	-1.41816	3.26543	1.41816
GO:0051434	BH3 domain binding	3.26543	0.0381804	2	3	1016	14378	-1.41816	3.26543	1.41816
GO:0051525	NFAT protein binding	3.26543	0.0381804	2	3	1016	14378	-1.41816	3.26543	1.41816
GO:0051572	negative regulation of histone H3-K4 methylation	3.26543	0.0381804	2	3	1016	14378	-1.41816	3.26543	1.41816
GO:0051964	negative regulation of synapse assembly	3.26543	0.0381804	2	3	1016	14378	-1.41816	3.26543	1.41816
GO:0052150	modulation by symbiont of host apoptotic process	3.26543	0.0381804	2	3	1016	14378	-1.41816	3.26543	1.41816
GO:0052205	modulation of molecular function in other organism involved in symbiotic interaction	3.26543	0.0381804	2	3	1016	14378	-1.41816	3.26543	1.41816
GO:0002431	Fc receptor mediated stimulatory signaling pathway	3.26543	0.0381804	2	3	1016	14378	-1.41816	3.26543	1.41816
GO:0052428	modulation by host of symbiont molecular function	3.26543	0.0381804	2	3	1016	14378	-1.41816	3.26543	1.41816
GO:1905462	regulation of DNA duplex unwinding	3.26543	0.0381804	2	3	1016	14378	-1.41816	3.26543	1.41816
GO:0004791	thioredoxin-disulfide reductase activity	3.26543	0.0381804	2	3	1016	14378	-1.41816	3.26543	1.41816
GO:0005375	copper ion transmembrane transporter activity	3.26543	0.0381804	2	3	1016	14378	-1.41816	3.26543	1.41816
GO:0005899	insulin receptor complex	3.26543	0.0381804	2	3	1016	14378	-1.41816	3.26543	1.41816
GO:0031536	positive regulation of exit from mitosis	3.26543	0.0381804	2	3	1016	14378	-1.41816	3.26543	1.41816
GO:0032020	ISG15-protein conjugation	3.26543	0.0381804	2	3	1016	14378	-1.41816	3.26543	1.41816
GO:0032613	interleukin-10 production	3.26543	0.0381804	2	3	1016	14378	-1.41816	3.26543	1.41816
GO:0032667	regulation of interleukin-23 production	3.26543	0.0381804	2	3	1016	14378	-1.41816	3.26543	1.41816
GO:0032803	regulation of low-density lipoprotein particle receptor catabolic process	3.26543	0.0381804	2	3	1016	14378	-1.41816	3.26543	1.41816
GO:0033015	tetrapyrrole catabolic process	3.26543	0.0381804	2	3	1016	14378	-1.41816	3.26543	1.41816
GO:0034134	toll-like receptor 2 signaling pathway	3.26543	0.0381804	2	3	1016	14378	-1.41816	3.26543	1.41816
GO:0060666	dichotomous subdivision of terminal units involved in salivary gland branching	3.26543	0.0381804	2	3	1016	14378	-1.41816	3.26543	1.41816
GO:0060762	regulation of branching involved in mammary gland duct morphogenesis	3.26543	0.0381804	2	3	1016	14378	-1.41816	3.26543	1.41816
GO:0010815	bradykinin catabolic process	3.26543	0.0381804	2	3	1016	14378	-1.41816	3.26543	1.41816
GO:0035434	copper ion transmembrane transport	3.26543	0.0381804	2	3	1016	14378	-1.41816	3.26543	1.41816
GO:0035666	TRIF-dependent toll-like receptor signaling pathway	3.26543	0.0381804	2	3	1016	14378	-1.41816	3.26543	1.41816
GO:0035976	transcription factor AP-1 complex	3.26543	0.0381804	2	3	1016	14378	-1.41816	3.26543	1.41816
GO:0090238	positive regulation of arachidonic acid secretion	3.26543	0.0381804	2	3	1016	14378	-1.41816	3.26543	1.41816
GO:0090271	positive regulation of fibroblast growth factor production	3.26543	0.0381804	2	3	1016	14378	-1.41816	3.26543	1.41816
GO:0090315	negative regulation of protein targeting to membrane	3.26543	0.0381804	2	3	1016	14378	-1.41816	3.26543	1.41816
GO:0060284	regulation of cell development	3.2619	0.0383156	78	890	940	13491	-1.41662	3.2619	1.41662
GO:0051223	regulation of protein transport	3.25854	0.0384444	55	599	963	13782	-1.41517	3.25854	1.41517
GO:0032388	positive regulation of intracellular transport	3.24441	0.0389917	19	167	999	14214	-1.40903	3.24441	1.40903
GO:1990837	sequence-specific double-stranded DNA binding	3.24147	0.0391064	61	675	957	13706	-1.40775	3.24147	1.40775
GO:0051271	negative regulation of cellular component movement	3.23832	0.0392296	27	259	991	14122	-1.40639	3.23832	1.40639
GO:0120035	regulation of plasma membrane bounded cell projection organization	3.23776	0.0392517	59	650	959	13731	-1.40614	3.23776	1.40614
GO:0044319	wound healing, spreading of cells	3.23578	0.0393295	4	16	1014	14365	-1.40528	3.23578	1.40528
GO:0019200	carbohydrate kinase activity	3.23578	0.0393295	4	16	1014	14365	-1.40528	3.23578	1.40528
GO:0045109	intermediate filament organization	3.23578	0.0393295	4	16	1014	14365	-1.40528	3.23578	1.40528
GO:0045649	regulation of macrophage differentiation	3.23578	0.0393295	4	16	1014	14365	-1.40528	3.23578	1.40528
GO:1901522	positive regulation of transcription from RNA polymerase II promoter involved in cellular response to chemical stimulus	3.23578	0.0393295	4	16	1014	14365	-1.40528	3.23578	1.40528
GO:0050435	amyloid-beta metabolic process	3.23578	0.0393295	4	16	1014	14365	-1.40528	3.23578	1.40528
GO:0050857	positive regulation of antigen receptor-mediated signaling pathway	3.23578	0.0393295	4	16	1014	14365	-1.40528	3.23578	1.40528
GO:1904469	positive regulation of tumor necrosis factor secretion	3.23578	0.0393295	4	16	1014	14365	-1.40528	3.23578	1.40528
GO:0140223	general transcription initiation factor activity	3.23578	0.0393295	4	16	1014	14365	-1.40528	3.23578	1.40528
GO:0036314	response to sterol	3.23578	0.0393295	4	16	1014	14365	-1.40528	3.23578	1.40528
GO:0062098	regulation of programmed necrotic cell death	3.23578	0.0393295	4	16	1014	14365	-1.40528	3.23578	1.40528
GO:0009891	positive regulation of biosynthetic process	3.23559	0.039337	127	1529	891	12852	-1.4052	3.23559	1.4052
GO:0045600	positive regulation of fat cell differentiation	3.23502	0.0393596	8	51	1010	14330	-1.40495	3.23502	1.40495
GO:1901862	negative regulation of muscle tissue development	3.23502	0.0393596	8	51	1010	14330	-1.40495	3.23502	1.40495
GO:0048635	negative regulation of muscle organ development	3.23502	0.0393596	8	51	1010	14330	-1.40495	3.23502	1.40495
GO:1902807	negative regulation of cell cycle G1/S phase transition	3.23502	0.0393596	8	51	1010	14330	-1.40495	3.23502	1.40495
GO:0000315	organellar large ribosomal subunit	3.23502	0.0393596	8	51	1010	14330	-1.40495	3.23502	1.40495
GO:0005762	mitochondrial large ribosomal subunit	3.23502	0.0393596	8	51	1010	14330	-1.40495	3.23502	1.40495
GO:0046890	regulation of lipid biosynthetic process	3.2324	0.0394627	16	134	1002	14247	-1.40381	3.2324	1.40381
GO:1901653	cellular response to peptide	3.2324	0.0394627	16	134	1002	14247	-1.40381	3.2324	1.40381
GO:0045981	positive regulation of nucleotide metabolic process	3.23221	0.03947	5	24	1013	14357	-1.40373	3.23221	1.40373
GO:1900371	regulation of purine nucleotide biosynthetic process	3.23221	0.03947	5	24	1013	14357	-1.40373	3.23221	1.40373
GO:1900544	positive regulation of purine nucleotide metabolic process	3.23221	0.03947	5	24	1013	14357	-1.40373	3.23221	1.40373
GO:0050853	B cell receptor signaling pathway	3.23221	0.03947	5	24	1013	14357	-1.40373	3.23221	1.40373
GO:0030808	regulation of nucleotide biosynthetic process	3.23221	0.03947	5	24	1013	14357	-1.40373	3.23221	1.40373
GO:0032735	positive regulation of interleukin-12 production	3.23221	0.03947	5	24	1013	14357	-1.40373	3.23221	1.40373
GO:0051345	positive regulation of hydrolase activity	3.23139	0.0395026	41	427	977	13954	-1.40337	3.23139	1.40337
GO:0051817	modification of morphology or physiology of other organism involved in symbiotic interaction	3.20916	0.0403907	10	71	1008	14310	-1.39372	3.20916	1.39372
GO:0006006	glucose metabolic process	3.20916	0.0403907	10	71	1008	14310	-1.39372	3.20916	1.39372
GO:0014015	positive regulation of gliogenesis	3.20916	0.0403907	10	71	1008	14310	-1.39372	3.20916	1.39372
GO:0043373	CD4-positive, alpha-beta T cell lineage commitment	3.20833	0.0404242	3	9	1015	14372	-1.39336	3.20833	1.39336
GO:0044294	dendritic growth cone	3.20833	0.0404242	3	9	1015	14372	-1.39336	3.20833	1.39336
GO:0071426	ribonucleoprotein complex export from nucleus	3.20833	0.0404242	3	9	1015	14372	-1.39336	3.20833	1.39336
GO:0071428	rRNA-containing ribonucleoprotein complex export from nucleus	3.20833	0.0404242	3	9	1015	14372	-1.39336	3.20833	1.39336
GO:0046068	cGMP metabolic process	3.20833	0.0404242	3	9	1015	14372	-1.39336	3.20833	1.39336
GO:0045974	regulation of translation, ncRNA-mediated	3.20833	0.0404242	3	9	1015	14372	-1.39336	3.20833	1.39336
GO:2000484	positive regulation of interleukin-8 secretion	3.20833	0.0404242	3	9	1015	14372	-1.39336	3.20833	1.39336
GO:0046935	1-phosphatidylinositol-3-kinase regulator activity	3.20833	0.0404242	3	9	1015	14372	-1.39336	3.20833	1.39336
GO:0097178	ruffle assembly	3.20833	0.0404242	3	9	1015	14372	-1.39336	3.20833	1.39336
GO:0000054	ribosomal subunit export from nucleus	3.20833	0.0404242	3	9	1015	14372	-1.39336	3.20833	1.39336
GO:0002507	tolerance induction	3.20833	0.0404242	3	9	1015	14372	-1.39336	3.20833	1.39336
GO:0033598	mammary gland epithelial cell proliferation	3.20833	0.0404242	3	9	1015	14372	-1.39336	3.20833	1.39336
GO:0033750	ribosome localization	3.20833	0.0404242	3	9	1015	14372	-1.39336	3.20833	1.39336
GO:0008484	sulfuric ester hydrolase activity	3.20833	0.0404242	3	9	1015	14372	-1.39336	3.20833	1.39336
GO:0034101	erythrocyte homeostasis	3.20833	0.0404242	3	9	1015	14372	-1.39336	3.20833	1.39336
GO:0060428	lung epithelium development	3.20833	0.0404242	3	9	1015	14372	-1.39336	3.20833	1.39336
GO:0060602	branch elongation of an epithelium	3.20833	0.0404242	3	9	1015	14372	-1.39336	3.20833	1.39336
GO:0040033	negative regulation of translation, ncRNA-mediated	3.20833	0.0404242	3	9	1015	14372	-1.39336	3.20833	1.39336
GO:0090308	regulation of methylation-dependent chromatin silencing	3.20833	0.0404242	3	9	1015	14372	-1.39336	3.20833	1.39336
GO:0014850	response to muscle activity	3.20833	0.0404242	3	9	1015	14372	-1.39336	3.20833	1.39336
GO:0090316	positive regulation of intracellular protein transport	3.19477	0.040976	14	113	1004	14268	-1.38747	3.19477	1.38747
GO:0014070	response to organic cyclic compound	3.19162	0.0411054	39	404	979	13977	-1.3861	3.19162	1.3861
GO:0032965	regulation of collagen biosynthetic process	3.18627	0.0413257	6	33	1012	14348	-1.38378	3.18627	1.38378
GO:0010883	regulation of lipid storage	3.18627	0.0413257	6	33	1012	14348	-1.38378	3.18627	1.38378
GO:0006355	regulation of transcription, DNA-templated	3.18353	0.0414392	175	2171	843	12210	-1.38259	3.18353	1.38259
GO:0016810	hydrolase activity, acting on carbon-nitrogen (but not peptide) bonds	3.18087	0.0415494	12	92	1006	14289	-1.38144	3.18087	1.38144
GO:2000181	negative regulation of blood vessel morphogenesis	3.18087	0.0415494	12	92	1006	14289	-1.38144	3.18087	1.38144
GO:0048872	homeostasis of number of cells	3.18085	0.0415503	16	135	1002	14246	-1.38143	3.18085	1.38143
GO:0051338	regulation of transferase activity	3.17998	0.0415864	63	703	955	13678	-1.38105	3.17998	1.38105
GO:0009887	animal organ morphogenesis	3.16846	0.0420682	40	417	978	13964	-1.37605	3.16846	1.37605
GO:0031625	ubiquitin protein ligase binding	3.16536	0.0421989	27	261	991	14120	-1.3747	3.16536	1.3747
GO:1903037	regulation of leukocyte cell-cell adhesion	3.16353	0.0422763	24	226	994	14155	-1.3739	3.16353	1.3739
GO:2001141	regulation of RNA biosynthetic process	3.16286	0.0423046	176	2186	842	12195	-1.37361	3.16286	1.37361
GO:0046474	glycerophospholipid biosynthetic process	3.15458	0.0426565	11	82	1007	14299	-1.37001	3.15458	1.37001
GO:2001243	negative regulation of intrinsic apoptotic signaling pathway	3.15458	0.0426565	11	82	1007	14299	-1.37001	3.15458	1.37001
GO:0050851	antigen receptor-mediated signaling pathway	3.15458	0.0426565	11	82	1007	14299	-1.37001	3.15458	1.37001
GO:0061035	regulation of cartilage development	3.14902	0.042894	8	52	1010	14329	-1.3676	3.14902	1.3676
GO:0002700	regulation of production of molecular mediator of immune response	3.13883	0.0433335	14	114	1004	14267	-1.36318	3.13883	1.36318
GO:0010556	regulation of macromolecule biosynthetic process	3.13713	0.043407	208	2619	810	11762	-1.36244	3.13713	1.36244
GO:0050871	positive regulation of B cell activation	3.13339	0.0435697	9	62	1009	14319	-1.36082	3.13339	1.36082
GO:0007266	Rho protein signal transduction	3.13339	0.0435697	9	62	1009	14319	-1.36082	3.13339	1.36082
GO:0010629	negative regulation of gene expression	3.13012	0.0437126	107	1273	911	13108	-1.35939	3.13012	1.35939
GO:1903555	regulation of tumor necrosis factor superfamily cytokine production	3.13004	0.043716	16	136	1002	14245	-1.35936	3.13004	1.35936
GO:0005924	cell-substrate adherens junction	3.13004	0.043716	16	136	1002	14245	-1.35936	3.13004	1.35936
GO:0010721	negative regulation of cell development	3.11207	0.0445088	31	310	987	14071	-1.35155	3.11207	1.35155
GO:0017004	cytochrome complex assembly	3.10373	0.0448815	5	25	1013	14356	-1.34793	3.10373	1.34793
GO:0043114	regulation of vascular permeability	3.10373	0.0448815	5	25	1013	14356	-1.34793	3.10373	1.34793
GO:0019884	antigen processing and presentation of exogenous antigen	3.10373	0.0448815	5	25	1013	14356	-1.34793	3.10373	1.34793
GO:0002262	myeloid cell homeostasis	3.10373	0.0448815	5	25	1013	14356	-1.34793	3.10373	1.34793
GO:0031663	lipopolysaccharide-mediated signaling pathway	3.10373	0.0448815	5	25	1013	14356	-1.34793	3.10373	1.34793
GO:0042379	chemokine receptor binding	3.1015	0.0449817	7	43	1011	14338	-1.34696	3.1015	1.34696
GO:1905268	negative regulation of chromatin organization	3.1015	0.0449817	7	43	1011	14338	-1.34696	3.1015	1.34696
GO:1903506	regulation of nucleic acid-templated transcription	3.09329	0.0453527	175	2178	843	12203	-1.3434	3.09329	1.3434
GO:0048513	animal organ development	3.09025	0.0454905	86	1002	932	13379	-1.34208	3.09025	1.34208
GO:0017015	regulation of transforming growth factor beta receptor signaling pathway	3.08889	0.0455526	11	83	1007	14298	-1.34149	3.08889	1.34149
GO:0071902	positive regulation of protein serine/threonine kinase activity	3.08647	0.0456628	24	228	994	14153	-1.34044	3.08647	1.34044
GO:0030099	myeloid cell differentiation	3.08572	0.0456972	17	148	1001	14233	-1.34011	3.08572	1.34011
GO:0033673	negative regulation of kinase activity	3.08009	0.0459552	20	182	998	14199	-1.33767	3.08009	1.33767
GO:0002790	peptide secretion	3.07997	0.0459608	16	137	1002	14244	-1.33761	3.07997	1.33761
GO:0042307	positive regulation of protein import into nucleus	3.07893	0.0460085	6	34	1012	14347	-1.33716	3.07893	1.33716
GO:0032881	regulation of polysaccharide metabolic process	3.07893	0.0460085	6	34	1012	14347	-1.33716	3.07893	1.33716
GO:0009266	response to temperature stimulus	3.07892	0.0460089	15	126	1003	14255	-1.33716	3.07892	1.33716
GO:0042100	B cell proliferation	3.0764	0.046125	4	17	1014	14364	-1.33606	3.0764	1.33606
GO:0071312	cellular response to alkaloid	3.0764	0.046125	4	17	1014	14364	-1.33606	3.0764	1.33606
GO:0071870	cellular response to catecholamine stimulus	3.0764	0.046125	4	17	1014	14364	-1.33606	3.0764	1.33606
GO:0071869	response to catecholamine	3.0764	0.046125	4	17	1014	14364	-1.33606	3.0764	1.33606
GO:1902884	positive regulation of response to oxidative stress	3.0764	0.046125	4	17	1014	14364	-1.33606	3.0764	1.33606
GO:0005721	pericentric heterochromatin	3.0764	0.046125	4	17	1014	14364	-1.33606	3.0764	1.33606
GO:0009620	response to fungus	3.0764	0.046125	4	17	1014	14364	-1.33606	3.0764	1.33606
GO:0010884	positive regulation of lipid storage	3.0764	0.046125	4	17	1014	14364	-1.33606	3.0764	1.33606
GO:0090050	positive regulation of cell migration involved in sprouting angiogenesis	3.0764	0.046125	4	17	1014	14364	-1.33606	3.0764	1.33606
GO:0014823	response to activity	3.0764	0.046125	4	17	1014	14364	-1.33606	3.0764	1.33606
GO:1901987	regulation of cell cycle phase transition	3.07476	0.0462008	25	240	993	14141	-1.33535	3.07476	1.33535
GO:2000756	regulation of peptidyl-lysine acetylation	3.06547	0.0466319	8	53	1010	14328	-1.33132	3.06547	1.33132
GO:0030336	negative regulation of cell migration	3.0619	0.0467988	23	217	995	14164	-1.32977	3.0619	1.32977
GO:0070555	response to interleukin-1	3.05756	0.0470023	9	63	1009	14318	-1.32788	3.05756	1.32788
GO:0005581	collagen trimer	3.05756	0.0470023	9	63	1009	14318	-1.32788	3.05756	1.32788
GO:0031397	negative regulation of protein ubiquitination	3.05756	0.0470023	9	63	1009	14318	-1.32788	3.05756	1.32788
GO:0070302	regulation of stress-activated protein kinase signaling cascade	3.05717	0.0470205	21	194	997	14187	-1.32771	3.05717	1.32771
GO:0022409	positive regulation of cell-cell adhesion	3.05717	0.0470205	21	194	997	14187	-1.32771	3.05717	1.32771
GO:0000976	transcription regulatory region sequence-specific DNA binding	3.05113	0.0473054	57	633	961	13748	-1.32509	3.05113	1.32509
GO:0005737	cytoplasm	3.04775	0.0474656	408	5378	610	9003	-1.32362	3.04775	1.32362
GO:0036094	small molecule binding	3.04166	0.0477553	160	1981	858	12400	-1.32098	3.04166	1.32098
GO:0042493	response to drug	3.03681	0.0479878	41	434	977	13947	-1.31887	3.03681	1.31887
GO:0044422	organelle part	3.0318	0.0482288	468	6219	550	8162	-1.31669	3.0318	1.31669
GO:0051250	negative regulation of lymphocyte activation	3.02966	0.048332	14	116	1004	14265	-1.31577	3.02966	1.31577
GO:0008037	cell recognition	3.02454	0.0485803	11	84	1007	14297	-1.31354	3.02454	1.31354
GO:1903039	positive regulation of leukocyte cell-cell adhesion	3.00424	0.0495766	18	161	1000	14220	-1.30472	3.00424	1.30472
GO:0050679	positive regulation of epithelial cell proliferation	3.00424	0.0495766	18	161	1000	14220	-1.30472	3.00424	1.30472
GO:0051348	negative regulation of transferase activity	2.99884	0.0498449	22	207	996	14174	-1.30238	2.99884	1.30238
GO:0007050	cell cycle arrest	2.99878	0.0498481	10	74	1008	14307	-1.30235	2.99878	1.30235
GO:0032755	positive regulation of interleukin-6 production	2.99878	0.0498481	10	74	1008	14307	-1.30235	2.99878	1.30235
GO:0046943	carboxylic acid transmembrane transporter activity	2.99787	0.0498933	12	95	1006	14286	-1.30196	2.99787	1.30196
GO:0005342	organic acid transmembrane transporter activity	2.99787	0.0498933	12	95	1006	14286	-1.30196	2.99787	1.30196
GO:2001020	regulation of response to DNA damage stimulus	2.99546	0.0500139	20	184	998	14197	-1.30091	2.99546	1.30091
GO:0043240	Fanconi anaemia nuclear complex	2.995	0.0500367	3	10	1015	14371	-1.30071	2.995	1.30071
GO:0043517	positive regulation of DNA damage response, signal transduction by p53 class mediator	2.995	0.0500367	3	10	1015	14371	-1.30071	2.995	1.30071
GO:0070935	3'-UTR-mediated mRNA stabilization	2.995	0.0500367	3	10	1015	14371	-1.30071	2.995	1.30071
GO:2000052	positive regulation of non-canonical Wnt signaling pathway	2.995	0.0500367	3	10	1015	14371	-1.30071	2.995	1.30071
GO:0071850	mitotic cell cycle arrest	2.995	0.0500367	3	10	1015	14371	-1.30071	2.995	1.30071
GO:0072006	nephron development	2.995	0.0500367	3	10	1015	14371	-1.30071	2.995	1.30071
GO:0046835	carbohydrate phosphorylation	2.995	0.0500367	3	10	1015	14371	-1.30071	2.995	1.30071
GO:0072413	signal transduction involved in mitotic cell cycle checkpoint	2.995	0.0500367	3	10	1015	14371	-1.30071	2.995	1.30071
GO:2001044	regulation of integrin-mediated signaling pathway	2.995	0.0500367	3	10	1015	14371	-1.30071	2.995	1.30071
GO:0048246	macrophage chemotaxis	2.995	0.0500367	3	10	1015	14371	-1.30071	2.995	1.30071
GO:1902402	signal transduction involved in mitotic DNA damage checkpoint	2.995	0.0500367	3	10	1015	14371	-1.30071	2.995	1.30071
GO:1902403	signal transduction involved in mitotic DNA integrity checkpoint	2.995	0.0500367	3	10	1015	14371	-1.30071	2.995	1.30071
GO:0051549	positive regulation of keratinocyte migration	2.995	0.0500367	3	10	1015	14371	-1.30071	2.995	1.30071
GO:0002161	aminoacyl-tRNA editing activity	2.995	0.0500367	3	10	1015	14371	-1.30071	2.995	1.30071
GO:1905048	regulation of metallopeptidase activity	2.995	0.0500367	3	10	1015	14371	-1.30071	2.995	1.30071
GO:0002689	negative regulation of leukocyte chemotaxis	2.995	0.0500367	3	10	1015	14371	-1.30071	2.995	1.30071
GO:0003906	DNA-(apurinic or apyrimidinic site) endonuclease activity	2.995	0.0500367	3	10	1015	14371	-1.30071	2.995	1.30071
GO:0031054	pre-miRNA processing	2.995	0.0500367	3	10	1015	14371	-1.30071	2.995	1.30071
GO:0006027	glycosaminoglycan catabolic process	2.995	0.0500367	3	10	1015	14371	-1.30071	2.995	1.30071
GO:0034350	regulation of glial cell apoptotic process	2.995	0.0500367	3	10	1015	14371	-1.30071	2.995	1.30071
GO:0010463	mesenchymal cell proliferation	2.995	0.0500367	3	10	1015	14371	-1.30071	2.995	1.30071
GO:0061333	renal tubule morphogenesis	2.995	0.0500367	3	10	1015	14371	-1.30071	2.995	1.30071
GO:0036312	phosphatidylinositol 3-kinase regulatory subunit binding	2.995	0.0500367	3	10	1015	14371	-1.30071	2.995	1.30071
GO:0070161	anchoring junction	2.99411	0.0500809	26	254	992	14127	-1.30033	2.99411	1.30033
GO:0019882	antigen processing and presentation	2.98361	0.0506097	9	64	1009	14317	-1.29577	2.98361	1.29577
GO:1903825	organic acid transmembrane transport	2.98361	0.0506097	9	64	1009	14317	-1.29577	2.98361	1.29577
GO:1905039	carboxylic acid transmembrane transport	2.98361	0.0506097	9	64	1009	14317	-1.29577	2.98361	1.29577
GO:0002443	leukocyte mediated immunity	2.98361	0.0506097	9	64	1009	14317	-1.29577	2.98361	1.29577
GO:0060021	roof of mouth development	2.98361	0.0506097	9	64	1009	14317	-1.29577	2.98361	1.29577
GO:0043122	regulation of I-kappaB kinase/NF-kappaB signaling	2.98197	0.0506929	16	139	1002	14242	-1.29505	2.98197	1.29505
GO:0070304	positive regulation of stress-activated protein kinase signaling cascade	2.98197	0.0506929	16	139	1002	14242	-1.29505	2.98197	1.29505
GO:0016073	snRNA metabolic process	2.98156	0.0507139	5	26	1013	14355	-1.29487	2.98156	1.29487
GO:0042755	eating behavior	2.98156	0.0507139	5	26	1013	14355	-1.29487	2.98156	1.29487
GO:0043394	proteoglycan binding	2.98156	0.0507139	5	26	1013	14355	-1.29487	2.98156	1.29487
GO:0045577	regulation of B cell differentiation	2.98156	0.0507139	5	26	1013	14355	-1.29487	2.98156	1.29487
GO:0071674	mononuclear cell migration	2.98156	0.0507139	5	26	1013	14355	-1.29487	2.98156	1.29487
GO:2000406	positive regulation of T cell migration	2.98156	0.0507139	5	26	1013	14355	-1.29487	2.98156	1.29487
GO:0030332	cyclin binding	2.98156	0.0507139	5	26	1013	14355	-1.29487	2.98156	1.29487
GO:0090022	regulation of neutrophil chemotaxis	2.98156	0.0507139	5	26	1013	14355	-1.29487	2.98156	1.29487
GO:0043903	regulation of symbiosis, encompassing mutualism through parasitism	2.97648	0.0509719	19	173	999	14208	-1.29267	2.97648	1.29267
GO:0003013	circulatory system process	2.97648	0.0509719	19	173	999	14208	-1.29267	2.97648	1.29267
GO:0030098	lymphocyte differentiation	2.97648	0.0509719	19	173	999	14208	-1.29267	2.97648	1.29267
GO:0016875	ligase activity, forming carbon-oxygen bonds	2.97578	0.0510076	6	35	1012	14346	-1.29237	2.97578	1.29237
GO:0045104	intermediate filament cytoskeleton organization	2.97578	0.0510076	6	35	1012	14346	-1.29237	2.97578	1.29237
GO:0045776	negative regulation of blood pressure	2.97578	0.0510076	6	35	1012	14346	-1.29237	2.97578	1.29237
GO:2000404	regulation of T cell migration	2.97578	0.0510076	6	35	1012	14346	-1.29237	2.97578	1.29237
GO:0002762	negative regulation of myeloid leukocyte differentiation	2.97578	0.0510076	6	35	1012	14346	-1.29237	2.97578	1.29237
GO:0004812	aminoacyl-tRNA ligase activity	2.97578	0.0510076	6	35	1012	14346	-1.29237	2.97578	1.29237
GO:0030866	cortical actin cytoskeleton organization	2.97578	0.0510076	6	35	1012	14346	-1.29237	2.97578	1.29237
GO:0006418	tRNA aminoacylation for protein translation	2.97578	0.0510076	6	35	1012	14346	-1.29237	2.97578	1.29237
GO:0050772	positive regulation of axonogenesis	2.9615	0.0517415	11	85	1007	14296	-1.28616	2.9615	1.28616
GO:1903844	regulation of cellular response to transforming growth factor beta stimulus	2.9615	0.0517415	11	85	1007	14296	-1.28616	2.9615	1.28616
GO:0070482	response to oxygen levels	2.95961	0.0518393	18	162	1000	14219	-1.28534	2.95961	1.28534
GO:0120036	plasma membrane bounded cell projection organization	2.94487	0.0526089	49	537	969	13844	-1.27894	2.94487	1.27894
GO:0034641	cellular nitrogen compound metabolic process	2.93922	0.0529068	183	2298	835	12083	-1.27649	2.93922	1.27649
GO:0001525	angiogenesis	2.93704	0.0530225	24	232	994	14149	-1.27554	2.93704	1.27554
GO:0042594	response to starvation	2.93403	0.0531825	16	140	1002	14241	-1.27423	2.93403	1.27423
GO:0061025	membrane fusion	2.93176	0.0533032	10	75	1008	14306	-1.27325	2.93176	1.27325
GO:0052548	regulation of endopeptidase activity	2.92951	0.0534231	25	244	993	14137	-1.27227	2.92951	1.27227
GO:1902806	regulation of cell cycle G1/S phase transition	2.92755	0.053528	13	107	1005	14274	-1.27142	2.92755	1.27142
GO:0045453	bone resorption	2.92751	0.0535303	4	18	1014	14363	-1.2714	2.92751	1.2714
GO:0071867	response to monoamine	2.92751	0.0535303	4	18	1014	14363	-1.2714	2.92751	1.2714
GO:0071868	cellular response to monoamine stimulus	2.92751	0.0535303	4	18	1014	14363	-1.2714	2.92751	1.2714
GO:1903077	negative regulation of protein localization to plasma membrane	2.92751	0.0535303	4	18	1014	14363	-1.2714	2.92751	1.2714
GO:0050431	transforming growth factor beta binding	2.92751	0.0535303	4	18	1014	14363	-1.2714	2.92751	1.2714
GO:1905208	negative regulation of cardiocyte differentiation	2.92751	0.0535303	4	18	1014	14363	-1.2714	2.92751	1.2714
GO:0002719	negative regulation of cytokine production involved in immune response	2.92751	0.0535303	4	18	1014	14363	-1.2714	2.92751	1.2714
GO:0005537	mannose binding	2.92751	0.0535303	4	18	1014	14363	-1.2714	2.92751	1.2714
GO:0034405	response to fluid shear stress	2.92751	0.0535303	4	18	1014	14363	-1.2714	2.92751	1.2714
GO:0034399	nuclear periphery	2.92751	0.0535303	4	18	1014	14363	-1.2714	2.92751	1.2714
GO:0043620	regulation of DNA-templated transcription in response to stress	2.9215	0.0538531	7	45	1011	14336	-1.26879	2.9215	1.26879
GO:1903901	negative regulation of viral life cycle	2.91149	0.0543944	9	65	1009	14316	-1.26445	2.91149	1.26445
GO:0019219	regulation of nucleobase-containing compound metabolic process	2.9081	0.0545791	205	2598	813	11783	-1.26297	2.9081	1.26297
GO:0051701	interaction with host	2.90535	0.0547297	8	55	1010	14326	-1.26178	2.90535	1.26178
GO:0090174	organelle membrane fusion	2.90535	0.0547297	8	55	1010	14326	-1.26178	2.90535	1.26178
GO:0016406	carnitine O-acyltransferase activity	2.90416	0.0547947	2	4	1016	14377	-1.26126	2.90416	1.26126
GO:0042256	mature ribosome assembly	2.90416	0.0547947	2	4	1016	14377	-1.26126	2.90416	1.26126
GO:0016886	ligase activity, forming phosphoric ester bonds	2.90416	0.0547947	2	4	1016	14377	-1.26126	2.90416	1.26126
GO:0042500	aspartic endopeptidase activity, intramembrane cleaving	2.90416	0.0547947	2	4	1016	14377	-1.26126	2.90416	1.26126
GO:0017169	CDP-alcohol phosphatidyltransferase activity	2.90416	0.0547947	2	4	1016	14377	-1.26126	2.90416	1.26126
GO:0017176	phosphatidylinositol N-acetylglucosaminyltransferase activity	2.90416	0.0547947	2	4	1016	14377	-1.26126	2.90416	1.26126
GO:0018119	peptidyl-cysteine S-nitrosylation	2.90416	0.0547947	2	4	1016	14377	-1.26126	2.90416	1.26126
GO:0044531	modulation of programmed cell death in other organism	2.90416	0.0547947	2	4	1016	14377	-1.26126	2.90416	1.26126
GO:0044532	modulation of apoptotic process in other organism	2.90416	0.0547947	2	4	1016	14377	-1.26126	2.90416	1.26126
GO:0070245	positive regulation of thymocyte apoptotic process	2.90416	0.0547947	2	4	1016	14377	-1.26126	2.90416	1.26126
GO:0045006	DNA deamination	2.90416	0.0547947	2	4	1016	14377	-1.26126	2.90416	1.26126
GO:0070831	basement membrane assembly	2.90416	0.0547947	2	4	1016	14377	-1.26126	2.90416	1.26126
GO:0070883	pre-miRNA binding	2.90416	0.0547947	2	4	1016	14377	-1.26126	2.90416	1.26126
GO:0045629	negative regulation of T-helper 2 cell differentiation	2.90416	0.0547947	2	4	1016	14377	-1.26126	2.90416	1.26126
GO:0071169	establishment of protein localization to chromatin	2.90416	0.0547947	2	4	1016	14377	-1.26126	2.90416	1.26126
GO:0071224	cellular response to peptidoglycan	2.90416	0.0547947	2	4	1016	14377	-1.26126	2.90416	1.26126
GO:0021532	neural tube patterning	2.90416	0.0547947	2	4	1016	14377	-1.26126	2.90416	1.26126
GO:0071494	cellular response to UV-C	2.90416	0.0547947	2	4	1016	14377	-1.26126	2.90416	1.26126
GO:0071671	regulation of smooth muscle cell chemotaxis	2.90416	0.0547947	2	4	1016	14377	-1.26126	2.90416	1.26126
GO:0071694	maintenance of protein location in extracellular region	2.90416	0.0547947	2	4	1016	14377	-1.26126	2.90416	1.26126
GO:2000271	positive regulation of fibroblast apoptotic process	2.90416	0.0547947	2	4	1016	14377	-1.26126	2.90416	1.26126
GO:0072203	cell proliferation involved in metanephros development	2.90416	0.0547947	2	4	1016	14377	-1.26126	2.90416	1.26126
GO:2000630	positive regulation of miRNA metabolic process	2.90416	0.0547947	2	4	1016	14377	-1.26126	2.90416	1.26126
GO:2000653	regulation of genetic imprinting	2.90416	0.0547947	2	4	1016	14377	-1.26126	2.90416	1.26126
GO:0046790	virion binding	2.90416	0.0547947	2	4	1016	14377	-1.26126	2.90416	1.26126
GO:0097136	Bcl-2 family protein complex	2.90416	0.0547947	2	4	1016	14377	-1.26126	2.90416	1.26126
GO:0072643	interferon-gamma secretion	2.90416	0.0547947	2	4	1016	14377	-1.26126	2.90416	1.26126
GO:0072675	osteoclast fusion	2.90416	0.0547947	2	4	1016	14377	-1.26126	2.90416	1.26126
GO:0097342	ripoptosome	2.90416	0.0547947	2	4	1016	14377	-1.26126	2.90416	1.26126
GO:0000056	ribosomal small subunit export from nucleus	2.90416	0.0547947	2	4	1016	14377	-1.26126	2.90416	1.26126
GO:1903689	regulation of wound healing, spreading of epidermal cells	2.90416	0.0547947	2	4	1016	14377	-1.26126	2.90416	1.26126
GO:0050859	negative regulation of B cell receptor signaling pathway	2.90416	0.0547947	2	4	1016	14377	-1.26126	2.90416	1.26126
GO:0051379	epinephrine binding	2.90416	0.0547947	2	4	1016	14377	-1.26126	2.90416	1.26126
GO:0001820	serotonin secretion	2.90416	0.0547947	2	4	1016	14377	-1.26126	2.90416	1.26126
GO:0001849	complement component C1q binding	2.90416	0.0547947	2	4	1016	14377	-1.26126	2.90416	1.26126
GO:0052040	modulation by symbiont of host programmed cell death	2.90416	0.0547947	2	4	1016	14377	-1.26126	2.90416	1.26126
GO:0002232	leukocyte chemotaxis involved in inflammatory response	2.90416	0.0547947	2	4	1016	14377	-1.26126	2.90416	1.26126
GO:0052248	modulation of programmed cell death in other organism involved in symbiotic interaction	2.90416	0.0547947	2	4	1016	14377	-1.26126	2.90416	1.26126
GO:0052433	modulation by organism of apoptotic process in other organism involved in symbiotic interaction	2.90416	0.0547947	2	4	1016	14377	-1.26126	2.90416	1.26126
GO:1905563	negative regulation of vascular endothelial cell proliferation	2.90416	0.0547947	2	4	1016	14377	-1.26126	2.90416	1.26126
GO:0003413	chondrocyte differentiation involved in endochondral bone morphogenesis	2.90416	0.0547947	2	4	1016	14377	-1.26126	2.90416	1.26126
GO:0003916	DNA topoisomerase activity	2.90416	0.0547947	2	4	1016	14377	-1.26126	2.90416	1.26126
GO:0004126	cytidine deaminase activity	2.90416	0.0547947	2	4	1016	14377	-1.26126	2.90416	1.26126
GO:0140059	dendrite arborization	2.90416	0.0547947	2	4	1016	14377	-1.26126	2.90416	1.26126
GO:0004630	phospholipase D activity	2.90416	0.0547947	2	4	1016	14377	-1.26126	2.90416	1.26126
GO:0004726	non-membrane spanning protein tyrosine phosphatase activity	2.90416	0.0547947	2	4	1016	14377	-1.26126	2.90416	1.26126
GO:0030422	production of siRNA involved in RNA interference	2.90416	0.0547947	2	4	1016	14377	-1.26126	2.90416	1.26126
GO:0005021	vascular endothelial growth factor-activated receptor activity	2.90416	0.0547947	2	4	1016	14377	-1.26126	2.90416	1.26126
GO:0005384	manganese ion transmembrane transporter activity	2.90416	0.0547947	2	4	1016	14377	-1.26126	2.90416	1.26126
GO:0005527	macrolide binding	2.90416	0.0547947	2	4	1016	14377	-1.26126	2.90416	1.26126
GO:0031053	primary miRNA processing	2.90416	0.0547947	2	4	1016	14377	-1.26126	2.90416	1.26126
GO:0005528	FK506 binding	2.90416	0.0547947	2	4	1016	14377	-1.26126	2.90416	1.26126
GO:0030991	intraciliary transport particle A	2.90416	0.0547947	2	4	1016	14377	-1.26126	2.90416	1.26126
GO:0031264	death-inducing signaling complex	2.90416	0.0547947	2	4	1016	14377	-1.26126	2.90416	1.26126
GO:0031293	membrane protein intracellular domain proteolysis	2.90416	0.0547947	2	4	1016	14377	-1.26126	2.90416	1.26126
GO:0031914	negative regulation of synaptic plasticity	2.90416	0.0547947	2	4	1016	14377	-1.26126	2.90416	1.26126
GO:0006957	complement activation, alternative pathway	2.90416	0.0547947	2	4	1016	14377	-1.26126	2.90416	1.26126
GO:0007168	receptor guanylyl cyclase signaling pathway	2.90416	0.0547947	2	4	1016	14377	-1.26126	2.90416	1.26126
GO:0008131	primary amine oxidase activity	2.90416	0.0547947	2	4	1016	14377	-1.26126	2.90416	1.26126
GO:0033655	host cell cytoplasm part	2.90416	0.0547947	2	4	1016	14377	-1.26126	2.90416	1.26126
GO:0034162	toll-like receptor 9 signaling pathway	2.90416	0.0547947	2	4	1016	14377	-1.26126	2.90416	1.26126
GO:0034163	regulation of toll-like receptor 9 signaling pathway	2.90416	0.0547947	2	4	1016	14377	-1.26126	2.90416	1.26126
GO:0060501	positive regulation of epithelial cell proliferation involved in lung morphogenesis	2.90416	0.0547947	2	4	1016	14377	-1.26126	2.90416	1.26126
GO:0010572	positive regulation of platelet activation	2.90416	0.0547947	2	4	1016	14377	-1.26126	2.90416	1.26126
GO:0010940	positive regulation of necrotic cell death	2.90416	0.0547947	2	4	1016	14377	-1.26126	2.90416	1.26126
GO:0010966	regulation of phosphate transport	2.90416	0.0547947	2	4	1016	14377	-1.26126	2.90416	1.26126
GO:0061043	regulation of vascular wound healing	2.90416	0.0547947	2	4	1016	14377	-1.26126	2.90416	1.26126
GO:0035662	Toll-like receptor 4 binding	2.90416	0.0547947	2	4	1016	14377	-1.26126	2.90416	1.26126
GO:0035723	interleukin-15-mediated signaling pathway	2.90416	0.0547947	2	4	1016	14377	-1.26126	2.90416	1.26126
GO:1990414	replication-born double-strand break repair via sister chromatid exchange	2.90416	0.0547947	2	4	1016	14377	-1.26126	2.90416	1.26126
GO:0090009	primitive streak formation	2.90416	0.0547947	2	4	1016	14377	-1.26126	2.90416	1.26126
GO:0090027	negative regulation of monocyte chemotaxis	2.90416	0.0547947	2	4	1016	14377	-1.26126	2.90416	1.26126
GO:0014744	positive regulation of muscle adaptation	2.90416	0.0547947	2	4	1016	14377	-1.26126	2.90416	1.26126
GO:0045184	establishment of protein localization	2.89887	0.0550854	93	1104	925	13277	-1.25896	2.89887	1.25896
GO:0031328	positive regulation of cellular biosynthetic process	2.89529	0.0552828	123	1499	895	12882	-1.25741	2.89529	1.25741
GO:0045619	regulation of lymphocyte differentiation	2.88677	0.0557559	16	141	1002	14240	-1.25371	2.88677	1.25371
GO:0043062	extracellular structure organization	2.88273	0.055982	22	210	996	14171	-1.25195	2.88273	1.25195
GO:0045017	glycerolipid biosynthetic process	2.8815	0.0560508	12	97	1006	14284	-1.25142	2.8815	1.25142
GO:0001067	regulatory region nucleic acid binding	2.87872	0.0562068	64	730	954	13651	-1.25021	2.87872	1.25021
GO:0043489	RNA stabilization	2.8766	0.0563259	6	36	1012	14345	-1.24929	2.8766	1.24929
GO:0045103	intermediate filament-based process	2.8766	0.0563259	6	36	1012	14345	-1.24929	2.8766	1.24929
GO:0051930	regulation of sensory perception of pain	2.8766	0.0563259	6	36	1012	14345	-1.24929	2.8766	1.24929
GO:0006357	regulation of transcription by RNA polymerase II	2.87392	0.0564773	125	1527	893	12854	-1.24813	2.87392	1.24813
GO:1901991	negative regulation of mitotic cell cycle phase transition	2.87325	0.0565151	13	108	1005	14273	-1.24784	2.87325	1.24784
GO:0008201	heparin binding	2.87246	0.0565598	14	119	1004	14262	-1.24749	2.87246	1.24749
GO:0044003	modification by symbiont of host morphology or physiology	2.86525	0.0569689	5	27	1013	14354	-1.24436	2.86525	1.24436
GO:0002040	sprouting angiogenesis	2.86525	0.0569689	5	27	1013	14354	-1.24436	2.86525	1.24436
GO:0030316	osteoclast differentiation	2.86525	0.0569689	5	27	1013	14354	-1.24436	2.86525	1.24436
GO:0006778	porphyrin-containing compound metabolic process	2.86525	0.0569689	5	27	1013	14354	-1.24436	2.86525	1.24436
GO:0008028	monocarboxylic acid transmembrane transporter activity	2.86525	0.0569689	5	27	1013	14354	-1.24436	2.86525	1.24436
GO:0046486	glycerolipid metabolic process	2.86461	0.0570054	24	234	994	14147	-1.24408	2.86461	1.24408
GO:0070201	regulation of establishment of protein localization	2.85984	0.0572776	56	629	962	13752	-1.24202	2.85984	1.24202
GO:0003824	catalytic activity	2.85788	0.0573903	345	4523	673	9858	-1.24116	2.85788	1.24116
GO:1901214	regulation of neuron death	2.85589	0.0575047	30	306	988	14075	-1.2403	2.85589	1.2403
GO:0043434	response to peptide hormone	2.84987	0.0578518	19	176	999	14205	-1.23768	2.84987	1.23768
GO:0005768	endosome	2.84139	0.0583447	59	668	959	13713	-1.234	2.84139	1.234
GO:0006022	aminoglycan metabolic process	2.84115	0.0583585	9	66	1009	14315	-1.2339	2.84115	1.2339
GO:0002695	negative regulation of leukocyte activation	2.8402	0.0584141	16	142	1002	14239	-1.23348	2.8402	1.23348
GO:0002763	positive regulation of myeloid leukocyte differentiation	2.83582	0.0586705	7	46	1011	14335	-1.23158	2.83582	1.23158
GO:0032677	regulation of interleukin-8 production	2.83582	0.0586705	7	46	1011	14335	-1.23158	2.83582	1.23158
GO:0090501	RNA phosphodiester bond hydrolysis	2.83582	0.0586705	7	46	1011	14335	-1.23158	2.83582	1.23158
GO:0030554	adenyl nucleotide binding	2.83307	0.0588318	102	1226	916	13155	-1.23039	2.83307	1.23039
GO:0030117	membrane coat	2.82861	0.0590947	8	56	1010	14325	-1.22845	2.82861	1.22845
GO:0030203	glycosaminoglycan metabolic process	2.82861	0.0590947	8	56	1010	14325	-1.22845	2.82861	1.22845
GO:0022407	regulation of cell-cell adhesion	2.82854	0.0590992	31	319	987	14062	-1.22842	2.82854	1.22842
GO:0019955	cytokine binding	2.82493	0.0593128	12	98	1006	14283	-1.22685	2.82493	1.22685
GO:1903828	negative regulation of cellular protein localization	2.82493	0.0593128	12	98	1006	14283	-1.22685	2.82493	1.22685
GO:0005996	monosaccharide metabolic process	2.82174	0.0595022	14	120	1004	14261	-1.22547	2.82174	1.22547
GO:0050867	positive regulation of cell activation	2.82156	0.0595133	26	259	992	14122	-1.22539	2.82156	1.22539
GO:0000165	MAPK cascade	2.81988	0.0596129	13	109	1005	14272	-1.22466	2.81988	1.22466
GO:1990823	response to leukemia inhibitory factor	2.81988	0.0596129	13	109	1005	14272	-1.22466	2.81988	1.22466
GO:1990830	cellular response to leukemia inhibitory factor	2.81988	0.0596129	13	109	1005	14272	-1.22466	2.81988	1.22466
GO:0030234	enzyme regulator activity	2.81486	0.0599132	65	746	953	13635	-1.22248	2.81486	1.22248
GO:0042255	ribosome assembly	2.80268	0.0606475	3	11	1015	14370	-1.21719	2.80268	1.21719
GO:0042953	lipoprotein transport	2.80268	0.0606475	3	11	1015	14370	-1.21719	2.80268	1.21719
GO:0070231	T cell apoptotic process	2.80268	0.0606475	3	11	1015	14370	-1.21719	2.80268	1.21719
GO:0044872	lipoprotein localization	2.80268	0.0606475	3	11	1015	14370	-1.21719	2.80268	1.21719
GO:0019886	antigen processing and presentation of exogenous peptide antigen via MHC class II	2.80268	0.0606475	3	11	1015	14370	-1.21719	2.80268	1.21719
GO:0045651	positive regulation of macrophage differentiation	2.80268	0.0606475	3	11	1015	14370	-1.21719	2.80268	1.21719
GO:0071425	hematopoietic stem cell proliferation	2.80268	0.0606475	3	11	1015	14370	-1.21719	2.80268	1.21719
GO:0021537	telencephalon development	2.80268	0.0606475	3	11	1015	14370	-1.21719	2.80268	1.21719
GO:0097284	hepatocyte apoptotic process	2.80268	0.0606475	3	11	1015	14370	-1.21719	2.80268	1.21719
GO:1901841	regulation of high voltage-gated calcium channel activity	2.80268	0.0606475	3	11	1015	14370	-1.21719	2.80268	1.21719
GO:0048485	sympathetic nervous system development	2.80268	0.0606475	3	11	1015	14370	-1.21719	2.80268	1.21719
GO:0050832	defense response to fungus	2.80268	0.0606475	3	11	1015	14370	-1.21719	2.80268	1.21719
GO:0002363	alpha-beta T cell lineage commitment	2.80268	0.0606475	3	11	1015	14370	-1.21719	2.80268	1.21719
GO:0002753	cytoplasmic pattern recognition receptor signaling pathway	2.80268	0.0606475	3	11	1015	14370	-1.21719	2.80268	1.21719
GO:0030126	COPI vesicle coat	2.80268	0.0606475	3	11	1015	14370	-1.21719	2.80268	1.21719
GO:0055089	fatty acid homeostasis	2.80268	0.0606475	3	11	1015	14370	-1.21719	2.80268	1.21719
GO:0007175	negative regulation of epidermal growth factor-activated receptor activity	2.80268	0.0606475	3	11	1015	14370	-1.21719	2.80268	1.21719
GO:1990380	Lys48-specific deubiquitinase activity	2.80268	0.0606475	3	11	1015	14370	-1.21719	2.80268	1.21719
GO:0089718	amino acid import across plasma membrane	2.80268	0.0606475	3	11	1015	14370	-1.21719	2.80268	1.21719
GO:0002702	positive regulation of production of molecular mediator of immune response	2.80215	0.0606797	10	77	1008	14304	-1.21696	2.80215	1.21696
GO:0006865	amino acid transport	2.80215	0.0606797	10	77	1008	14304	-1.21696	2.80215	1.21696
GO:0003690	double-stranded DNA binding	2.79516	0.0611051	65	747	953	13634	-1.21392	2.79516	1.21392
GO:0019752	carboxylic acid metabolic process	2.7936	0.0612003	53	594	965	13787	-1.21325	2.7936	1.21325
GO:0009057	macromolecule catabolic process	2.78945	0.0614551	57	645	961	13736	-1.21144	2.78945	1.21144
GO:0045648	positive regulation of erythrocyte differentiation	2.78808	0.0615395	4	19	1014	14362	-1.21085	2.78808	1.21085
GO:1901798	positive regulation of signal transduction by p53 class mediator	2.78808	0.0615395	4	19	1014	14362	-1.21085	2.78808	1.21085
GO:1903318	negative regulation of protein maturation	2.78808	0.0615395	4	19	1014	14362	-1.21085	2.78808	1.21085
GO:0001773	myeloid dendritic cell activation	2.78808	0.0615395	4	19	1014	14362	-1.21085	2.78808	1.21085
GO:0002437	inflammatory response to antigenic stimulus	2.78808	0.0615395	4	19	1014	14362	-1.21085	2.78808	1.21085
GO:0003887	DNA-directed DNA polymerase activity	2.78808	0.0615395	4	19	1014	14362	-1.21085	2.78808	1.21085
GO:0005070	SH3/SH2 adaptor activity	2.78808	0.0615395	4	19	1014	14362	-1.21085	2.78808	1.21085
GO:0030515	snoRNA binding	2.78808	0.0615395	4	19	1014	14362	-1.21085	2.78808	1.21085
GO:0006301	postreplication repair	2.78808	0.0615395	4	19	1014	14362	-1.21085	2.78808	1.21085
GO:0010955	negative regulation of protein processing	2.78808	0.0615395	4	19	1014	14362	-1.21085	2.78808	1.21085
GO:0015175	neutral amino acid transmembrane transporter activity	2.78808	0.0615395	4	19	1014	14362	-1.21085	2.78808	1.21085
GO:0070169	positive regulation of biomineral tissue development	2.78118	0.0619651	6	37	1012	14344	-1.20785	2.78118	1.20785
GO:0070988	demethylation	2.78118	0.0619651	6	37	1012	14344	-1.20785	2.78118	1.20785
GO:1904036	negative regulation of epithelial cell apoptotic process	2.78118	0.0619651	6	37	1012	14344	-1.20785	2.78118	1.20785
GO:0001784	phosphotyrosine residue binding	2.78118	0.0619651	6	37	1012	14344	-1.20785	2.78118	1.20785
GO:0051931	regulation of sensory perception	2.78118	0.0619651	6	37	1012	14344	-1.20785	2.78118	1.20785
GO:0012505	endomembrane system	2.78118	0.0619651	6	37	1012	14344	-1.20785	2.78118	1.20785
GO:0005925	focal adhesion	2.78115	0.0619671	15	132	1003	14249	-1.20784	2.78115	1.20784
GO:1903320	regulation of protein modification by small protein conjugation or removal	2.77996	0.0620408	21	201	997	14180	-1.20732	2.77996	1.20732
GO:1902911	protein kinase complex	2.77991	0.0620438	11	88	1007	14293	-1.2073	2.77991	1.2073
GO:0001158	enhancer sequence-specific DNA binding	2.77991	0.0620438	11	88	1007	14293	-1.2073	2.77991	1.2073
GO:0002791	regulation of peptide secretion	2.77838	0.062139	39	419	979	13962	-1.20664	2.77838	1.20664
GO:1903312	negative regulation of mRNA metabolic process	2.77253	0.0625037	9	67	1009	14314	-1.20409	2.77253	1.20409
GO:0030279	negative regulation of ossification	2.77253	0.0625037	9	67	1009	14314	-1.20409	2.77253	1.20409
GO:0009267	cellular response to starvation	2.77185	0.0625465	14	121	1004	14260	-1.2038	2.77185	1.2038
GO:1903038	negative regulation of leukocyte cell-cell adhesion	2.76941	0.0626987	12	99	1006	14282	-1.20274	2.76941	1.20274
GO:1903052	positive regulation of proteolysis involved in cellular protein catabolic process	2.76941	0.0626987	12	99	1006	14282	-1.20274	2.76941	1.20274
GO:0000981	DNA-binding transcription factor activity, RNA polymerase II-specific	2.76716	0.0628401	48	532	970	13849	-1.20176	2.76716	1.20176
GO:0005813	centrosome	2.76334	0.0630807	40	432	978	13949	-1.2001	2.76334	1.2001
GO:0018208	peptidyl-proline modification	2.75441	0.0636463	5	28	1013	14353	-1.19623	2.75441	1.19623
GO:1903959	regulation of anion transmembrane transport	2.75441	0.0636463	5	28	1013	14353	-1.19623	2.75441	1.19623
GO:0002701	negative regulation of production of molecular mediator of immune response	2.75441	0.0636463	5	28	1013	14353	-1.19623	2.75441	1.19623
GO:0034122	negative regulation of toll-like receptor signaling pathway	2.75441	0.0636463	5	28	1013	14353	-1.19623	2.75441	1.19623
GO:0032651	regulation of interleukin-1 beta production	2.754	0.0636729	8	57	1010	14324	-1.19605	2.754	1.19605
GO:2000112	regulation of cellular macromolecule biosynthetic process	2.75246	0.0637707	200	2544	818	11837	-1.19538	2.75246	1.19538
GO:0006469	negative regulation of protein kinase activity	2.74502	0.0642471	18	167	1000	14214	-1.19215	2.74502	1.19215
GO:0055024	regulation of cardiac muscle tissue development	2.73948	0.0646042	10	78	1008	14303	-1.18974	2.73948	1.18974
GO:0046982	protein heterodimerization activity	2.72433	0.0655902	41	446	977	13935	-1.18316	2.72433	1.18316
GO:2001252	positive regulation of chromosome organization	2.72369	0.0656322	17	156	1001	14225	-1.18288	2.72369	1.18288
GO:0051129	negative regulation of cellular component organization	2.72201	0.0657426	54	610	964	13771	-1.18215	2.72201	1.18215
GO:1903829	positive regulation of cellular protein localization	2.72199	0.065744	26	262	992	14119	-1.18214	2.72199	1.18214
GO:0000122	negative regulation of transcription by RNA polymerase II	2.71758	0.0660345	59	674	959	13707	-1.18023	2.71758	1.18023
GO:0015676	vanadium ion transport	2.71646	0.0661082	1	0	1017	14381	-1.17974	2.71646	1.17974
GO:0015692	lead ion transport	2.71646	0.0661082	1	0	1017	14381	-1.17974	2.71646	1.17974
GO:0015805	S-adenosyl-L-methionine transport	2.71646	0.0661082	1	0	1017	14381	-1.17974	2.71646	1.17974
GO:0016014	dystrobrevin complex	2.71646	0.0661082	1	0	1017	14381	-1.17974	2.71646	1.17974
GO:0016243	regulation of autophagosome size	2.71646	0.0661082	1	0	1017	14381	-1.17974	2.71646	1.17974
GO:0016250	N-sulfoglucosamine sulfohydrolase activity	2.71646	0.0661082	1	0	1017	14381	-1.17974	2.71646	1.17974
GO:0016277	[myelin basic protein]-arginine N-methyltransferase activity	2.71646	0.0661082	1	0	1017	14381	-1.17974	2.71646	1.17974
GO:0016402	pristanoyl-CoA oxidase activity	2.71646	0.0661082	1	0	1017	14381	-1.17974	2.71646	1.17974
GO:0016492	G protein-coupled neurotensin receptor activity	2.71646	0.0661082	1	0	1017	14381	-1.17974	2.71646	1.17974
GO:0016495	C-X3-C chemokine receptor activity	2.71646	0.0661082	1	0	1017	14381	-1.17974	2.71646	1.17974
GO:0042092	type 2 immune response	2.71646	0.0661082	1	0	1017	14381	-1.17974	2.71646	1.17974
GO:0016727	oxidoreductase activity, acting on CH or CH2 groups, oxygen as acceptor	2.71646	0.0661082	1	0	1017	14381	-1.17974	2.71646	1.17974
GO:0016826	hydrolase activity, acting on acid sulfur-nitrogen bonds	2.71646	0.0661082	1	0	1017	14381	-1.17974	2.71646	1.17974
GO:0042413	carnitine catabolic process	2.71646	0.0661082	1	0	1017	14381	-1.17974	2.71646	1.17974
GO:0017005	3'-tyrosyl-DNA phosphodiesterase activity	2.71646	0.0661082	1	0	1017	14381	-1.17974	2.71646	1.17974
GO:0017122	protein N-acetylglucosaminyltransferase complex	2.71646	0.0661082	1	0	1017	14381	-1.17974	2.71646	1.17974
GO:0017125	deoxycytidyl transferase activity	2.71646	0.0661082	1	0	1017	14381	-1.17974	2.71646	1.17974
GO:0042586	peptide deformylase activity	2.71646	0.0661082	1	0	1017	14381	-1.17974	2.71646	1.17974
GO:0017178	diphthine-ammonia ligase activity	2.71646	0.0661082	1	0	1017	14381	-1.17974	2.71646	1.17974
GO:0102704	GDP-Man:Man2GlcNAc2-PP-dolichol alpha-1,6-mannosyltransferase activity	2.71646	0.0661082	1	0	1017	14381	-1.17974	2.71646	1.17974
GO:0042843	D-xylose catabolic process	2.71646	0.0661082	1	0	1017	14381	-1.17974	2.71646	1.17974
GO:0043041	amino acid activation for nonribosomal peptide biosynthetic process	2.71646	0.0661082	1	0	1017	14381	-1.17974	2.71646	1.17974
GO:0043126	regulation of 1-phosphatidylinositol 4-kinase activity	2.71646	0.0661082	1	0	1017	14381	-1.17974	2.71646	1.17974
GO:0043128	positive regulation of 1-phosphatidylinositol 4-kinase activity	2.71646	0.0661082	1	0	1017	14381	-1.17974	2.71646	1.17974
GO:0043250	sodium-dependent organic anion transmembrane transporter activity	2.71646	0.0661082	1	0	1017	14381	-1.17974	2.71646	1.17974
GO:0043251	sodium-dependent organic anion transport	2.71646	0.0661082	1	0	1017	14381	-1.17974	2.71646	1.17974
GO:0043273	CTPase activity	2.71646	0.0661082	1	0	1017	14381	-1.17974	2.71646	1.17974
GO:0018160	peptidyl-pyrromethane cofactor linkage	2.71646	0.0661082	1	0	1017	14381	-1.17974	2.71646	1.17974
GO:0043610	regulation of carbohydrate utilization	2.71646	0.0661082	1	0	1017	14381	-1.17974	2.71646	1.17974
GO:0018217	peptidyl-aspartic acid phosphorylation	2.71646	0.0661082	1	0	1017	14381	-1.17974	2.71646	1.17974
GO:0018271	biotin-protein ligase activity	2.71646	0.0661082	1	0	1017	14381	-1.17974	2.71646	1.17974
GO:0043843	ADP-specific glucokinase activity	2.71646	0.0661082	1	0	1017	14381	-1.17974	2.71646	1.17974
GO:0043865	methionine transmembrane transporter activity	2.71646	0.0661082	1	0	1017	14381	-1.17974	2.71646	1.17974
GO:0018467	formaldehyde dehydrogenase activity	2.71646	0.0661082	1	0	1017	14381	-1.17974	2.71646	1.17974
GO:0044033	multi-organism metabolic process	2.71646	0.0661082	1	0	1017	14381	-1.17974	2.71646	1.17974
GO:0044035	multi-organism catabolic process	2.71646	0.0661082	1	0	1017	14381	-1.17974	2.71646	1.17974
GO:0044145	modulation of development of symbiont involved in interaction with host	2.71646	0.0661082	1	0	1017	14381	-1.17974	2.71646	1.17974
GO:0044147	negative regulation of development of symbiont involved in interaction with host	2.71646	0.0661082	1	0	1017	14381	-1.17974	2.71646	1.17974
GO:0044205	'de novo' UMP biosynthetic process	2.71646	0.0661082	1	0	1017	14381	-1.17974	2.71646	1.17974
GO:0044220	host cell perinuclear region of cytoplasm	2.71646	0.0661082	1	0	1017	14381	-1.17974	2.71646	1.17974
GO:0020021	immortalization of host cell	2.71646	0.0661082	1	0	1017	14381	-1.17974	2.71646	1.17974
GO:0044501	modulation of signal transduction in other organism	2.71646	0.0661082	1	0	1017	14381	-1.17974	2.71646	1.17974
GO:0044730	bone sialoprotein binding	2.71646	0.0661082	1	0	1017	14381	-1.17974	2.71646	1.17974
GO:0070288	ferritin complex	2.71646	0.0661082	1	0	1017	14381	-1.17974	2.71646	1.17974
GO:0044866	modulation by host of viral exo-alpha-sialidase activity	2.71646	0.0661082	1	0	1017	14381	-1.17974	2.71646	1.17974
GO:0044867	modulation by host of viral catalytic activity	2.71646	0.0661082	1	0	1017	14381	-1.17974	2.71646	1.17974
GO:0044870	modulation by host of viral glycoprotein metabolic process	2.71646	0.0661082	1	0	1017	14381	-1.17974	2.71646	1.17974
GO:0044869	negative regulation by host of viral exo-alpha-sialidase activity	2.71646	0.0661082	1	0	1017	14381	-1.17974	2.71646	1.17974
GO:0044871	negative regulation by host of viral glycoprotein metabolic process	2.71646	0.0661082	1	0	1017	14381	-1.17974	2.71646	1.17974
GO:0070478	nuclear-transcribed mRNA catabolic process, 3'-5' exonucleolytic nonsense-mediated decay	2.71646	0.0661082	1	0	1017	14381	-1.17974	2.71646	1.17974
GO:0045083	negative regulation of interleukin-12 biosynthetic process	2.71646	0.0661082	1	0	1017	14381	-1.17974	2.71646	1.17974
GO:0070551	endoribonuclease activity, cleaving siRNA-paired mRNA	2.71646	0.0661082	1	0	1017	14381	-1.17974	2.71646	1.17974
GO:0045210	FasL biosynthetic process	2.71646	0.0661082	1	0	1017	14381	-1.17974	2.71646	1.17974
GO:0070724	BMP receptor complex	2.71646	0.0661082	1	0	1017	14381	-1.17974	2.71646	1.17974
GO:0019772	low-affinity IgG receptor activity	2.71646	0.0661082	1	0	1017	14381	-1.17974	2.71646	1.17974
GO:0019782	ISG15 activating enzyme activity	2.71646	0.0661082	1	0	1017	14381	-1.17974	2.71646	1.17974
GO:0070773	protein-N-terminal glutamine amidohydrolase activity	2.71646	0.0661082	1	0	1017	14381	-1.17974	2.71646	1.17974
GO:0070781	response to biotin	2.71646	0.0661082	1	0	1017	14381	-1.17974	2.71646	1.17974
GO:0070826	paraferritin complex	2.71646	0.0661082	1	0	1017	14381	-1.17974	2.71646	1.17974
GO:0019912	cyclin-dependent protein kinase activating kinase activity	2.71646	0.0661082	1	0	1017	14381	-1.17974	2.71646	1.17974
GO:0019918	peptidyl-arginine methylation, to symmetrical-dimethyl arginine	2.71646	0.0661082	1	0	1017	14381	-1.17974	2.71646	1.17974
GO:0070926	regulation of ATP:ADP antiporter activity	2.71646	0.0661082	1	0	1017	14381	-1.17974	2.71646	1.17974
GO:0071110	histone biotinylation	2.71646	0.0661082	1	0	1017	14381	-1.17974	2.71646	1.17974
GO:0045643	regulation of eosinophil differentiation	2.71646	0.0661082	1	0	1017	14381	-1.17974	2.71646	1.17974
GO:0045645	positive regulation of eosinophil differentiation	2.71646	0.0661082	1	0	1017	14381	-1.17974	2.71646	1.17974
GO:0021501	prechordal plate formation	2.71646	0.0661082	1	0	1017	14381	-1.17974	2.71646	1.17974
GO:0071471	cellular response to non-ionic osmotic stress	2.71646	0.0661082	1	0	1017	14381	-1.17974	2.71646	1.17974
GO:0021529	spinal cord oligodendrocyte cell differentiation	2.71646	0.0661082	1	0	1017	14381	-1.17974	2.71646	1.17974
GO:0021530	spinal cord oligodendrocyte cell fate specification	2.71646	0.0661082	1	0	1017	14381	-1.17974	2.71646	1.17974
GO:0021547	midbrain-hindbrain boundary initiation	2.71646	0.0661082	1	0	1017	14381	-1.17974	2.71646	1.17974
GO:0021572	rhombomere 6 development	2.71646	0.0661082	1	0	1017	14381	-1.17974	2.71646	1.17974
GO:1900036	positive regulation of cellular response to heat	2.71646	0.0661082	1	0	1017	14381	-1.17974	2.71646	1.17974
GO:0071561	nucleus-vacuole junction	2.71646	0.0661082	1	0	1017	14381	-1.17974	2.71646	1.17974
GO:0021626	central nervous system maturation	2.71646	0.0661082	1	0	1017	14381	-1.17974	2.71646	1.17974
GO:1900062	regulation of replicative cell aging	2.71646	0.0661082	1	0	1017	14381	-1.17974	2.71646	1.17974
GO:0021629	olfactory nerve structural organization	2.71646	0.0661082	1	0	1017	14381	-1.17974	2.71646	1.17974
GO:1900100	positive regulation of plasma cell differentiation	2.71646	0.0661082	1	0	1017	14381	-1.17974	2.71646	1.17974
GO:1900098	regulation of plasma cell differentiation	2.71646	0.0661082	1	0	1017	14381	-1.17974	2.71646	1.17974
GO:0021688	cerebellar molecular layer formation	2.71646	0.0661082	1	0	1017	14381	-1.17974	2.71646	1.17974
GO:1900143	positive regulation of oligodendrocyte apoptotic process	2.71646	0.0661082	1	0	1017	14381	-1.17974	2.71646	1.17974
GO:0071696	ectodermal placode development	2.71646	0.0661082	1	0	1017	14381	-1.17974	2.71646	1.17974
GO:0071707	immunoglobulin heavy chain V-D-J recombination	2.71646	0.0661082	1	0	1017	14381	-1.17974	2.71646	1.17974
GO:0021779	oligodendrocyte cell fate commitment	2.71646	0.0661082	1	0	1017	14381	-1.17974	2.71646	1.17974
GO:0071765	nuclear inner membrane organization	2.71646	0.0661082	1	0	1017	14381	-1.17974	2.71646	1.17974
GO:2000307	regulation of tumor necrosis factor (ligand) superfamily member 11 production	2.71646	0.0661082	1	0	1017	14381	-1.17974	2.71646	1.17974
GO:2000309	positive regulation of tumor necrosis factor (ligand) superfamily member 11 production	2.71646	0.0661082	1	0	1017	14381	-1.17974	2.71646	1.17974
GO:0071839	apoptotic process in bone marrow cell	2.71646	0.0661082	1	0	1017	14381	-1.17974	2.71646	1.17974
GO:0021956	central nervous system interneuron axonogenesis	2.71646	0.0661082	1	0	1017	14381	-1.17974	2.71646	1.17974
GO:2000398	regulation of thymocyte aggregation	2.71646	0.0661082	1	0	1017	14381	-1.17974	2.71646	1.17974
GO:2000399	negative regulation of thymocyte aggregation	2.71646	0.0661082	1	0	1017	14381	-1.17974	2.71646	1.17974
GO:2000413	regulation of fibronectin-dependent thymocyte migration	2.71646	0.0661082	1	0	1017	14381	-1.17974	2.71646	1.17974
GO:2000415	positive regulation of fibronectin-dependent thymocyte migration	2.71646	0.0661082	1	0	1017	14381	-1.17974	2.71646	1.17974
GO:2000426	negative regulation of apoptotic cell clearance	2.71646	0.0661082	1	0	1017	14381	-1.17974	2.71646	1.17974
GO:2000509	negative regulation of dendritic cell chemotaxis	2.71646	0.0661082	1	0	1017	14381	-1.17974	2.71646	1.17974
GO:2000565	negative regulation of CD8-positive, alpha-beta T cell proliferation	2.71646	0.0661082	1	0	1017	14381	-1.17974	2.71646	1.17974
GO:0046670	positive regulation of retinal cell programmed cell death	2.71646	0.0661082	1	0	1017	14381	-1.17974	2.71646	1.17974
GO:2000616	negative regulation of histone H3-K9 acetylation	2.71646	0.0661082	1	0	1017	14381	-1.17974	2.71646	1.17974
GO:2000656	regulation of apolipoprotein binding	2.71646	0.0661082	1	0	1017	14381	-1.17974	2.71646	1.17974
GO:2000657	negative regulation of apolipoprotein binding	2.71646	0.0661082	1	0	1017	14381	-1.17974	2.71646	1.17974
GO:2000742	regulation of anterior head development	2.71646	0.0661082	1	0	1017	14381	-1.17974	2.71646	1.17974
GO:2000744	positive regulation of anterior head development	2.71646	0.0661082	1	0	1017	14381	-1.17974	2.71646	1.17974
GO:0072366	regulation of cellular ketone metabolic process by positive regulation of transcription from RNA polymerase II promoter	2.71646	0.0661082	1	0	1017	14381	-1.17974	2.71646	1.17974
GO:2000759	regulation of N-terminal peptidyl-lysine acetylation	2.71646	0.0661082	1	0	1017	14381	-1.17974	2.71646	1.17974
GO:2000761	positive regulation of N-terminal peptidyl-lysine acetylation	2.71646	0.0661082	1	0	1017	14381	-1.17974	2.71646	1.17974
GO:0046898	response to cycloheximide	2.71646	0.0661082	1	0	1017	14381	-1.17974	2.71646	1.17974
GO:0097020	COPII adaptor activity	2.71646	0.0661082	1	0	1017	14381	-1.17974	2.71646	1.17974
GO:0047115	trans-1,2-dihydrobenzene-1,2-diol dehydrogenase activity	2.71646	0.0661082	1	0	1017	14381	-1.17974	2.71646	1.17974
GO:0097102	endothelial tip cell fate specification	2.71646	0.0661082	1	0	1017	14381	-1.17974	2.71646	1.17974
GO:0097132	cyclin D2-CDK6 complex	2.71646	0.0661082	1	0	1017	14381	-1.17974	2.71646	1.17974
GO:2001190	positive regulation of T cell activation via T cell receptor contact with antigen bound to MHC molecule on antigen presenting cell	2.71646	0.0661082	1	0	1017	14381	-1.17974	2.71646	1.17974
GO:0047291	lactosylceramide alpha-2,3-sialyltransferase activity	2.71646	0.0661082	1	0	1017	14381	-1.17974	2.71646	1.17974
GO:1901291	negative regulation of double-strand break repair via single-strand annealing	2.71646	0.0661082	1	0	1017	14381	-1.17974	2.71646	1.17974
GO:1901331	positive regulation of odontoblast differentiation	2.71646	0.0661082	1	0	1017	14381	-1.17974	2.71646	1.17974
GO:0097409	glial cytoplasmic inclusion	2.71646	0.0661082	1	0	1017	14381	-1.17974	2.71646	1.17974
GO:0097414	classical Lewy body	2.71646	0.0661082	1	0	1017	14381	-1.17974	2.71646	1.17974
GO:0097462	Lewy neurite	2.71646	0.0661082	1	0	1017	14381	-1.17974	2.71646	1.17974
GO:0097630	intrinsic component of omegasome membrane	2.71646	0.0661082	1	0	1017	14381	-1.17974	2.71646	1.17974
GO:0097631	integral component of omegasome membrane	2.71646	0.0661082	1	0	1017	14381	-1.17974	2.71646	1.17974
GO:1901586	negative regulation of acid-sensing ion channel activity	2.71646	0.0661082	1	0	1017	14381	-1.17974	2.71646	1.17974
GO:0097734	extracellular exosome biogenesis	2.71646	0.0661082	1	0	1017	14381	-1.17974	2.71646	1.17974
GO:0047820	D-glutamate cyclase activity	2.71646	0.0661082	1	0	1017	14381	-1.17974	2.71646	1.17974
GO:0047837	D-xylose 1-dehydrogenase (NADP+) activity	2.71646	0.0661082	1	0	1017	14381	-1.17974	2.71646	1.17974
GO:0047844	deoxycytidine deaminase activity	2.71646	0.0661082	1	0	1017	14381	-1.17974	2.71646	1.17974
GO:1901834	regulation of deadenylation-independent decapping of nuclear-transcribed mRNA	2.71646	0.0661082	1	0	1017	14381	-1.17974	2.71646	1.17974
GO:1901835	positive regulation of deadenylation-independent decapping of nuclear-transcribed mRNA	2.71646	0.0661082	1	0	1017	14381	-1.17974	2.71646	1.17974
GO:1902047	polyamine transmembrane transport	2.71646	0.0661082	1	0	1017	14381	-1.17974	2.71646	1.17974
GO:1902311	regulation of copper ion transmembrane transport	2.71646	0.0661082	1	0	1017	14381	-1.17974	2.71646	1.17974
GO:1902378	VEGF-activated neuropilin signaling pathway involved in axon guidance	2.71646	0.0661082	1	0	1017	14381	-1.17974	2.71646	1.17974
GO:1902477	regulation of defense response to bacterium, incompatible interaction	2.71646	0.0661082	1	0	1017	14381	-1.17974	2.71646	1.17974
GO:0098699	structural constituent of presynaptic actin cytoskeleton	2.71646	0.0661082	1	0	1017	14381	-1.17974	2.71646	1.17974
GO:0098713	leucine import across plasma membrane	2.71646	0.0661082	1	0	1017	14381	-1.17974	2.71646	1.17974
GO:0048757	pigment granule maturation	2.71646	0.0661082	1	0	1017	14381	-1.17974	2.71646	1.17974
GO:0098745	Dcp1-Dcp2 complex	2.71646	0.0661082	1	0	1017	14381	-1.17974	2.71646	1.17974
GO:0048850	hypophysis morphogenesis	2.71646	0.0661082	1	0	1017	14381	-1.17974	2.71646	1.17974
GO:0000095	S-adenosyl-L-methionine transmembrane transporter activity	2.71646	0.0661082	1	0	1017	14381	-1.17974	2.71646	1.17974
GO:1902867	negative regulation of retina development in camera-type eye	2.71646	0.0661082	1	0	1017	14381	-1.17974	2.71646	1.17974
GO:1902870	negative regulation of amacrine cell differentiation	2.71646	0.0661082	1	0	1017	14381	-1.17974	2.71646	1.17974
GO:0098925	retrograde trans-synaptic signaling by nitric oxide, modulating synaptic transmission	2.71646	0.0661082	1	0	1017	14381	-1.17974	2.71646	1.17974
GO:0000140	acylglycerone-phosphate reductase activity	2.71646	0.0661082	1	0	1017	14381	-1.17974	2.71646	1.17974
GO:1903015	regulation of exo-alpha-sialidase activity	2.71646	0.0661082	1	0	1017	14381	-1.17974	2.71646	1.17974
GO:1903016	negative regulation of exo-alpha-sialidase activity	2.71646	0.0661082	1	0	1017	14381	-1.17974	2.71646	1.17974
GO:0110077	vesicle-mediated intercellular transport	2.71646	0.0661082	1	0	1017	14381	-1.17974	2.71646	1.17974
GO:0110097	regulation of calcium import into the mitochondrion	2.71646	0.0661082	1	0	1017	14381	-1.17974	2.71646	1.17974
GO:1903461	Okazaki fragment processing involved in mitotic DNA replication	2.71646	0.0661082	1	0	1017	14381	-1.17974	2.71646	1.17974
GO:0050561	glutamate-tRNA(Gln) ligase activity	2.71646	0.0661082	1	0	1017	14381	-1.17974	2.71646	1.17974
GO:0050571	1,5-anhydro-D-fructose reductase activity	2.71646	0.0661082	1	0	1017	14381	-1.17974	2.71646	1.17974
GO:1903489	positive regulation of lactation	2.71646	0.0661082	1	0	1017	14381	-1.17974	2.71646	1.17974
GO:0099564	modification of synaptic structure, modulating synaptic transmission	2.71646	0.0661082	1	0	1017	14381	-1.17974	2.71646	1.17974
GO:0050653	chondroitin sulfate proteoglycan biosynthetic process, polysaccharide chain biosynthetic process	2.71646	0.0661082	1	0	1017	14381	-1.17974	2.71646	1.17974
GO:0050785	advanced glycation end-product receptor activity	2.71646	0.0661082	1	0	1017	14381	-1.17974	2.71646	1.17974
GO:1903769	negative regulation of cell proliferation in bone marrow	2.71646	0.0661082	1	0	1017	14381	-1.17974	2.71646	1.17974
GO:1903801	L-leucine import across plasma membrane	2.71646	0.0661082	1	0	1017	14381	-1.17974	2.71646	1.17974
GO:0051042	negative regulation of calcium-independent cell-cell adhesion	2.71646	0.0661082	1	0	1017	14381	-1.17974	2.71646	1.17974
GO:0051066	dihydrobiopterin metabolic process	2.71646	0.0661082	1	0	1017	14381	-1.17974	2.71646	1.17974
GO:1904054	regulation of cholangiocyte proliferation	2.71646	0.0661082	1	0	1017	14381	-1.17974	2.71646	1.17974
GO:1904056	positive regulation of cholangiocyte proliferation	2.71646	0.0661082	1	0	1017	14381	-1.17974	2.71646	1.17974
GO:1903996	negative regulation of non-membrane spanning protein tyrosine kinase activity	2.71646	0.0661082	1	0	1017	14381	-1.17974	2.71646	1.17974
GO:1904201	regulation of iodide transport	2.71646	0.0661082	1	0	1017	14381	-1.17974	2.71646	1.17974
GO:1904202	negative regulation of iodide transport	2.71646	0.0661082	1	0	1017	14381	-1.17974	2.71646	1.17974
GO:1904195	regulation of granulosa cell proliferation	2.71646	0.0661082	1	0	1017	14381	-1.17974	2.71646	1.17974
GO:1904206	positive regulation of skeletal muscle hypertrophy	2.71646	0.0661082	1	0	1017	14381	-1.17974	2.71646	1.17974
GO:1904197	positive regulation of granulosa cell proliferation	2.71646	0.0661082	1	0	1017	14381	-1.17974	2.71646	1.17974
GO:1904212	regulation of iodide transmembrane transport	2.71646	0.0661082	1	0	1017	14381	-1.17974	2.71646	1.17974
GO:1904213	negative regulation of iodide transmembrane transport	2.71646	0.0661082	1	0	1017	14381	-1.17974	2.71646	1.17974
GO:1904240	negative regulation of VCP-NPL4-UFD1 AAA ATPase complex assembly	2.71646	0.0661082	1	0	1017	14381	-1.17974	2.71646	1.17974
GO:1904239	regulation of VCP-NPL4-UFD1 AAA ATPase complex assembly	2.71646	0.0661082	1	0	1017	14381	-1.17974	2.71646	1.17974
GO:1904246	negative regulation of polynucleotide adenylyltransferase activity	2.71646	0.0661082	1	0	1017	14381	-1.17974	2.71646	1.17974
GO:1904327	protein localization to cytosolic proteasome complex	2.71646	0.0661082	1	0	1017	14381	-1.17974	2.71646	1.17974
GO:1904379	protein localization to cytosolic proteasome complex involved in ERAD pathway	2.71646	0.0661082	1	0	1017	14381	-1.17974	2.71646	1.17974
GO:1904630	cellular response to diterpene	2.71646	0.0661082	1	0	1017	14381	-1.17974	2.71646	1.17974
GO:1904629	response to diterpene	2.71646	0.0661082	1	0	1017	14381	-1.17974	2.71646	1.17974
GO:1904631	response to glucoside	2.71646	0.0661082	1	0	1017	14381	-1.17974	2.71646	1.17974
GO:1904632	cellular response to glucoside	2.71646	0.0661082	1	0	1017	14381	-1.17974	2.71646	1.17974
GO:0051722	protein C-terminal methylesterase activity	2.71646	0.0661082	1	0	1017	14381	-1.17974	2.71646	1.17974
GO:0051723	protein methylesterase activity	2.71646	0.0661082	1	0	1017	14381	-1.17974	2.71646	1.17974
GO:0001811	negative regulation of type I hypersensitivity	2.71646	0.0661082	1	0	1017	14381	-1.17974	2.71646	1.17974
GO:0001856	complement component C5a binding	2.71646	0.0661082	1	0	1017	14381	-1.17974	2.71646	1.17974
GO:1904768	all-trans-retinol binding	2.71646	0.0661082	1	0	1017	14381	-1.17974	2.71646	1.17974
GO:0002014	vasoconstriction of artery involved in ischemic response to lowering of systemic arterial blood pressure	2.71646	0.0661082	1	0	1017	14381	-1.17974	2.71646	1.17974
GO:1904800	negative regulation of neuron remodeling	2.71646	0.0661082	1	0	1017	14381	-1.17974	2.71646	1.17974
GO:0002033	angiotensin-mediated vasodilation involved in regulation of systemic arterial blood pressure	2.71646	0.0661082	1	0	1017	14381	-1.17974	2.71646	1.17974
GO:0051885	positive regulation of timing of anagen	2.71646	0.0661082	1	0	1017	14381	-1.17974	2.71646	1.17974
GO:1904799	regulation of neuron remodeling	2.71646	0.0661082	1	0	1017	14381	-1.17974	2.71646	1.17974
GO:0002041	intussusceptive angiogenesis	2.71646	0.0661082	1	0	1017	14381	-1.17974	2.71646	1.17974
GO:0051903	S-(hydroxymethyl)glutathione dehydrogenase activity	2.71646	0.0661082	1	0	1017	14381	-1.17974	2.71646	1.17974
GO:0052027	modulation by symbiont of host signal transduction pathway	2.71646	0.0661082	1	0	1017	14381	-1.17974	2.71646	1.17974
GO:0052031	modulation by symbiont of host defense response	2.71646	0.0661082	1	0	1017	14381	-1.17974	2.71646	1.17974
GO:0051941	regulation of amino acid uptake involved in synaptic transmission	2.71646	0.0661082	1	0	1017	14381	-1.17974	2.71646	1.17974
GO:0051946	regulation of glutamate uptake involved in transmission of nerve impulse	2.71646	0.0661082	1	0	1017	14381	-1.17974	2.71646	1.17974
GO:0002111	BRCA2-BRAF35 complex	2.71646	0.0661082	1	0	1017	14381	-1.17974	2.71646	1.17974
GO:0052063	induction by symbiont of defense-related host nitric oxide production	2.71646	0.0661082	1	0	1017	14381	-1.17974	2.71646	1.17974
GO:1904875	regulation of DNA ligase activity	2.71646	0.0661082	1	0	1017	14381	-1.17974	2.71646	1.17974
GO:1904877	positive regulation of DNA ligase activity	2.71646	0.0661082	1	0	1017	14381	-1.17974	2.71646	1.17974
GO:1904924	negative regulation of mitophagy in response to mitochondrial depolarization	2.71646	0.0661082	1	0	1017	14381	-1.17974	2.71646	1.17974
GO:1904933	regulation of cell proliferation in midbrain	2.71646	0.0661082	1	0	1017	14381	-1.17974	2.71646	1.17974
GO:1904934	negative regulation of cell proliferation in midbrain	2.71646	0.0661082	1	0	1017	14381	-1.17974	2.71646	1.17974
GO:1905040	otic placode development	2.71646	0.0661082	1	0	1017	14381	-1.17974	2.71646	1.17974
GO:1905043	positive regulation of epithelium regeneration	2.71646	0.0661082	1	0	1017	14381	-1.17974	2.71646	1.17974
GO:0052163	modulation by symbiont of defense-related host nitric oxide production	2.71646	0.0661082	1	0	1017	14381	-1.17974	2.71646	1.17974
GO:0052199	negative regulation of catalytic activity in other organism involved in symbiotic interaction	2.71646	0.0661082	1	0	1017	14381	-1.17974	2.71646	1.17974
GO:0052214	metabolism of substance in other organism involved in symbiotic interaction	2.71646	0.0661082	1	0	1017	14381	-1.17974	2.71646	1.17974
GO:1905126	regulation of axo-dendritic protein transport	2.71646	0.0661082	1	0	1017	14381	-1.17974	2.71646	1.17974
GO:1905128	positive regulation of axo-dendritic protein transport	2.71646	0.0661082	1	0	1017	14381	-1.17974	2.71646	1.17974
GO:0052227	catabolism of substance in other organism involved in symbiotic interaction	2.71646	0.0661082	1	0	1017	14381	-1.17974	2.71646	1.17974
GO:0052229	metabolism of macromolecule in other organism involved in symbiotic interaction	2.71646	0.0661082	1	0	1017	14381	-1.17974	2.71646	1.17974
GO:0052250	modulation of signal transduction in other organism involved in symbiotic interaction	2.71646	0.0661082	1	0	1017	14381	-1.17974	2.71646	1.17974
GO:0052251	induction by organism of defense response of other organism involved in symbiotic interaction	2.71646	0.0661082	1	0	1017	14381	-1.17974	2.71646	1.17974
GO:0052255	modulation by organism of defense response of other organism involved in symbiotic interaction	2.71646	0.0661082	1	0	1017	14381	-1.17974	2.71646	1.17974
GO:0052263	induction by organism of defense-related nitric oxide production in other organism involved in symbiotic interaction	2.71646	0.0661082	1	0	1017	14381	-1.17974	2.71646	1.17974
GO:0002336	B-1 B cell lineage commitment	2.71646	0.0661082	1	0	1017	14381	-1.17974	2.71646	1.17974
GO:0052302	modulation by organism of defense-related nitric oxide production in other organism involved in symbiotic interaction	2.71646	0.0661082	1	0	1017	14381	-1.17974	2.71646	1.17974
GO:0052345	positive regulation by organism of defense-related nitric oxide production in other organism involved in symbiotic interaction	2.71646	0.0661082	1	0	1017	14381	-1.17974	2.71646	1.17974
GO:0052347	positive regulation by symbiont of defense-related host nitric oxide production	2.71646	0.0661082	1	0	1017	14381	-1.17974	2.71646	1.17974
GO:0052360	catabolism by host of symbiont macromolecule	2.71646	0.0661082	1	0	1017	14381	-1.17974	2.71646	1.17974
GO:1905271	regulation of proton-transporting ATP synthase activity, rotational mechanism	2.71646	0.0661082	1	0	1017	14381	-1.17974	2.71646	1.17974
GO:0052361	catabolism by organism of macromolecule in other organism involved in symbiotic interaction	2.71646	0.0661082	1	0	1017	14381	-1.17974	2.71646	1.17974
GO:0052362	catabolism by host of symbiont protein	2.71646	0.0661082	1	0	1017	14381	-1.17974	2.71646	1.17974
GO:1905273	positive regulation of proton-transporting ATP synthase activity, rotational mechanism	2.71646	0.0661082	1	0	1017	14381	-1.17974	2.71646	1.17974
GO:0052363	catabolism by organism of protein in other organism involved in symbiotic interaction	2.71646	0.0661082	1	0	1017	14381	-1.17974	2.71646	1.17974
GO:0052364	catabolism by host of substance in symbiont	2.71646	0.0661082	1	0	1017	14381	-1.17974	2.71646	1.17974
GO:1905313	transforming growth factor beta receptor signaling pathway involved in heart development	2.71646	0.0661082	1	0	1017	14381	-1.17974	2.71646	1.17974
GO:0052403	negative regulation by host of symbiont catalytic activity	2.71646	0.0661082	1	0	1017	14381	-1.17974	2.71646	1.17974
GO:0052416	metabolism by host of symbiont macromolecule	2.71646	0.0661082	1	0	1017	14381	-1.17974	2.71646	1.17974
GO:0052417	metabolism by host of symbiont protein	2.71646	0.0661082	1	0	1017	14381	-1.17974	2.71646	1.17974
GO:0052418	metabolism by organism of protein in other organism involved in symbiotic interaction	2.71646	0.0661082	1	0	1017	14381	-1.17974	2.71646	1.17974
GO:0052419	metabolism by host of substance in symbiont	2.71646	0.0661082	1	0	1017	14381	-1.17974	2.71646	1.17974
GO:0002462	tolerance induction to nonself antigen	2.71646	0.0661082	1	0	1017	14381	-1.17974	2.71646	1.17974
GO:1905364	regulation of endosomal vesicle fusion	2.71646	0.0661082	1	0	1017	14381	-1.17974	2.71646	1.17974
GO:1905370	serine-type endopeptidase complex	2.71646	0.0661082	1	0	1017	14381	-1.17974	2.71646	1.17974
GO:0002525	acute inflammatory response to non-antigenic stimulus	2.71646	0.0661082	1	0	1017	14381	-1.17974	2.71646	1.17974
GO:0052510	positive regulation by organism of defense response of other organism involved in symbiotic interaction	2.71646	0.0661082	1	0	1017	14381	-1.17974	2.71646	1.17974
GO:0052509	positive regulation by symbiont of host defense response	2.71646	0.0661082	1	0	1017	14381	-1.17974	2.71646	1.17974
GO:0052552	modulation by organism of immune response of other organism involved in symbiotic interaction	2.71646	0.0661082	1	0	1017	14381	-1.17974	2.71646	1.17974
GO:0052553	modulation by symbiont of host immune response	2.71646	0.0661082	1	0	1017	14381	-1.17974	2.71646	1.17974
GO:0052555	positive regulation by organism of immune response of other organism involved in symbiotic interaction	2.71646	0.0661082	1	0	1017	14381	-1.17974	2.71646	1.17974
GO:0052556	positive regulation by symbiont of host immune response	2.71646	0.0661082	1	0	1017	14381	-1.17974	2.71646	1.17974
GO:0052558	induction by organism of immune response of other organism involved in symbiotic interaction	2.71646	0.0661082	1	0	1017	14381	-1.17974	2.71646	1.17974
GO:0052559	induction by symbiont of host immune response	2.71646	0.0661082	1	0	1017	14381	-1.17974	2.71646	1.17974
GO:1905578	regulation of ERBB3 signaling pathway	2.71646	0.0661082	1	0	1017	14381	-1.17974	2.71646	1.17974
GO:1905580	positive regulation of ERBB3 signaling pathway	2.71646	0.0661082	1	0	1017	14381	-1.17974	2.71646	1.17974
GO:1905597	positive regulation of low-density lipoprotein particle receptor binding	2.71646	0.0661082	1	0	1017	14381	-1.17974	2.71646	1.17974
GO:1905599	positive regulation of low-density lipoprotein receptor activity	2.71646	0.0661082	1	0	1017	14381	-1.17974	2.71646	1.17974
GO:0052692	raffinose alpha-galactosidase activity	2.71646	0.0661082	1	0	1017	14381	-1.17974	2.71646	1.17974
GO:1905627	regulation of serotonin biosynthetic process	2.71646	0.0661082	1	0	1017	14381	-1.17974	2.71646	1.17974
GO:0002774	Fc receptor mediated inhibitory signaling pathway	2.71646	0.0661082	1	0	1017	14381	-1.17974	2.71646	1.17974
GO:0052751	GDP-mannose hydrolase activity	2.71646	0.0661082	1	0	1017	14381	-1.17974	2.71646	1.17974
GO:1905676	positive regulation of adaptive immune memory response	2.71646	0.0661082	1	0	1017	14381	-1.17974	2.71646	1.17974
GO:0002881	negative regulation of chronic inflammatory response to non-antigenic stimulus	2.71646	0.0661082	1	0	1017	14381	-1.17974	2.71646	1.17974
GO:0052925	dol-P-Man:Man(5)GlcNAc(2)-PP-Dol alpha-1,3-mannosyltransferase activity	2.71646	0.0661082	1	0	1017	14381	-1.17974	2.71646	1.17974
GO:1905863	invadopodium organization	2.71646	0.0661082	1	0	1017	14381	-1.17974	2.71646	1.17974
GO:0003138	primary heart field specification	2.71646	0.0661082	1	0	1017	14381	-1.17974	2.71646	1.17974
GO:1905942	regulation of formation of growth cone in injured axon	2.71646	0.0661082	1	0	1017	14381	-1.17974	2.71646	1.17974
GO:1905943	negative regulation of formation of growth cone in injured axon	2.71646	0.0661082	1	0	1017	14381	-1.17974	2.71646	1.17974
GO:0003185	sinoatrial valve morphogenesis	2.71646	0.0661082	1	0	1017	14381	-1.17974	2.71646	1.17974
GO:1905956	positive regulation of endothelial tube morphogenesis	2.71646	0.0661082	1	0	1017	14381	-1.17974	2.71646	1.17974
GO:0003226	right ventricular compact myocardium morphogenesis	2.71646	0.0661082	1	0	1017	14381	-1.17974	2.71646	1.17974
GO:0003359	noradrenergic neuron fate commitment	2.71646	0.0661082	1	0	1017	14381	-1.17974	2.71646	1.17974
GO:0003933	GTP cyclohydrolase activity	2.71646	0.0661082	1	0	1017	14381	-1.17974	2.71646	1.17974
GO:0003934	GTP cyclohydrolase I activity	2.71646	0.0661082	1	0	1017	14381	-1.17974	2.71646	1.17974
GO:0004070	aspartate carbamoyltransferase activity	2.71646	0.0661082	1	0	1017	14381	-1.17974	2.71646	1.17974
GO:0004077	biotin-[acetyl-CoA-carboxylase] ligase activity	2.71646	0.0661082	1	0	1017	14381	-1.17974	2.71646	1.17974
GO:0004078	biotin-[methylcrotonoyl-CoA-carboxylase] ligase activity	2.71646	0.0661082	1	0	1017	14381	-1.17974	2.71646	1.17974
GO:0004080	biotin-[propionyl-CoA-carboxylase (ATP-hydrolyzing)] ligase activity	2.71646	0.0661082	1	0	1017	14381	-1.17974	2.71646	1.17974
GO:0004079	biotin-[methylmalonyl-CoA-carboxytransferase] ligase activity	2.71646	0.0661082	1	0	1017	14381	-1.17974	2.71646	1.17974
GO:0004131	cytosine deaminase activity	2.71646	0.0661082	1	0	1017	14381	-1.17974	2.71646	1.17974
GO:0004151	dihydroorotase activity	2.71646	0.0661082	1	0	1017	14381	-1.17974	2.71646	1.17974
GO:0004155	6,7-dihydropteridine reductase activity	2.71646	0.0661082	1	0	1017	14381	-1.17974	2.71646	1.17974
GO:0004378	GDP-Man:Man1GlcNAc2-PP-Dol alpha-1,3-mannosyltransferase activity	2.71646	0.0661082	1	0	1017	14381	-1.17974	2.71646	1.17974
GO:0004418	hydroxymethylbilane synthase activity	2.71646	0.0661082	1	0	1017	14381	-1.17974	2.71646	1.17974
GO:0004496	mevalonate kinase activity	2.71646	0.0661082	1	0	1017	14381	-1.17974	2.71646	1.17974
GO:0030108	HLA-A specific activating MHC class I receptor activity	2.71646	0.0661082	1	0	1017	14381	-1.17974	2.71646	1.17974
GO:0004588	orotate phosphoribosyltransferase activity	2.71646	0.0661082	1	0	1017	14381	-1.17974	2.71646	1.17974
GO:0004590	orotidine-5'-phosphate decarboxylase activity	2.71646	0.0661082	1	0	1017	14381	-1.17974	2.71646	1.17974
GO:0030128	clathrin coat of endocytic vesicle	2.71646	0.0661082	1	0	1017	14381	-1.17974	2.71646	1.17974
GO:0140074	cardiac endothelial to mesenchymal transition	2.71646	0.0661082	1	0	1017	14381	-1.17974	2.71646	1.17974
GO:0004727	prenylated protein tyrosine phosphatase activity	2.71646	0.0661082	1	0	1017	14381	-1.17974	2.71646	1.17974
GO:0004766	spermidine synthase activity	2.71646	0.0661082	1	0	1017	14381	-1.17974	2.71646	1.17974
GO:0004855	xanthine oxidase activity	2.71646	0.0661082	1	0	1017	14381	-1.17974	2.71646	1.17974
GO:0004876	complement component C3a receptor activity	2.71646	0.0661082	1	0	1017	14381	-1.17974	2.71646	1.17974
GO:0005011	macrophage colony-stimulating factor receptor activity	2.71646	0.0661082	1	0	1017	14381	-1.17974	2.71646	1.17974
GO:0004960	thromboxane receptor activity	2.71646	0.0661082	1	0	1017	14381	-1.17974	2.71646	1.17974
GO:0004961	thromboxane A2 receptor activity	2.71646	0.0661082	1	0	1017	14381	-1.17974	2.71646	1.17974
GO:0005115	receptor tyrosine kinase-like orphan receptor binding	2.71646	0.0661082	1	0	1017	14381	-1.17974	2.71646	1.17974
GO:0030549	acetylcholine receptor activator activity	2.71646	0.0661082	1	0	1017	14381	-1.17974	2.71646	1.17974
GO:0005142	interleukin-11 receptor binding	2.71646	0.0661082	1	0	1017	14381	-1.17974	2.71646	1.17974
GO:0030845	phospholipase C-inhibiting G protein-coupled receptor signaling pathway	2.71646	0.0661082	1	0	1017	14381	-1.17974	2.71646	1.17974
GO:0031460	glycine betaine transport	2.71646	0.0661082	1	0	1017	14381	-1.17974	2.71646	1.17974
GO:0006147	guanine catabolic process	2.71646	0.0661082	1	0	1017	14381	-1.17974	2.71646	1.17974
GO:0006150	hypoxanthine oxidation	2.71646	0.0661082	1	0	1017	14381	-1.17974	2.71646	1.17974
GO:0031626	beta-endorphin binding	2.71646	0.0661082	1	0	1017	14381	-1.17974	2.71646	1.17974
GO:0031714	C5a anaphylatoxin chemotactic receptor binding	2.71646	0.0661082	1	0	1017	14381	-1.17974	2.71646	1.17974
GO:0031715	C5L2 anaphylatoxin chemotactic receptor binding	2.71646	0.0661082	1	0	1017	14381	-1.17974	2.71646	1.17974
GO:0031774	leukotriene receptor binding	2.71646	0.0661082	1	0	1017	14381	-1.17974	2.71646	1.17974
GO:0006422	aspartyl-tRNA aminoacylation	2.71646	0.0661082	1	0	1017	14381	-1.17974	2.71646	1.17974
GO:0032010	phagolysosome	2.71646	0.0661082	1	0	1017	14381	-1.17974	2.71646	1.17974
GO:0006579	amino-acid betaine catabolic process	2.71646	0.0661082	1	0	1017	14381	-1.17974	2.71646	1.17974
GO:0032542	sulfiredoxin activity	2.71646	0.0661082	1	0	1017	14381	-1.17974	2.71646	1.17974
GO:0007400	neuroblast fate determination	2.71646	0.0661082	1	0	1017	14381	-1.17974	2.71646	1.17974
GO:0033189	response to vitamin A	2.71646	0.0661082	1	0	1017	14381	-1.17974	2.71646	1.17974
GO:0033229	cysteine transmembrane transporter activity	2.71646	0.0661082	1	0	1017	14381	-1.17974	2.71646	1.17974
GO:0033342	negative regulation of collagen binding	2.71646	0.0661082	1	0	1017	14381	-1.17974	2.71646	1.17974
GO:0033370	maintenance of protein location in mast cell secretory granule	2.71646	0.0661082	1	0	1017	14381	-1.17974	2.71646	1.17974
GO:0033371	T cell secretory granule organization	2.71646	0.0661082	1	0	1017	14381	-1.17974	2.71646	1.17974
GO:0033373	maintenance of protease location in mast cell secretory granule	2.71646	0.0661082	1	0	1017	14381	-1.17974	2.71646	1.17974
GO:0033377	maintenance of protein location in T cell secretory granule	2.71646	0.0661082	1	0	1017	14381	-1.17974	2.71646	1.17974
GO:0033379	maintenance of protease location in T cell secretory granule	2.71646	0.0661082	1	0	1017	14381	-1.17974	2.71646	1.17974
GO:0033382	maintenance of granzyme B location in T cell secretory granule	2.71646	0.0661082	1	0	1017	14381	-1.17974	2.71646	1.17974
GO:0008043	intracellular ferritin complex	2.71646	0.0661082	1	0	1017	14381	-1.17974	2.71646	1.17974
GO:0033577	protein glycosylation in endoplasmic reticulum	2.71646	0.0661082	1	0	1017	14381	-1.17974	2.71646	1.17974
GO:0033797	selenate reductase activity	2.71646	0.0661082	1	0	1017	14381	-1.17974	2.71646	1.17974
GO:0008426	protein kinase C inhibitor activity	2.71646	0.0661082	1	0	1017	14381	-1.17974	2.71646	1.17974
GO:0033858	N-acetylgalactosamine kinase activity	2.71646	0.0661082	1	0	1017	14381	-1.17974	2.71646	1.17974
GO:0008444	CDP-diacylglycerol-glycerol-3-phosphate 3-phosphatidyltransferase activity	2.71646	0.0661082	1	0	1017	14381	-1.17974	2.71646	1.17974
[truncated: 7,667 more rows]
