# Supplementary material for: A novel P2X2‐dependent purinergic mechanism of enteric gliosis in intestinal inflammation
Source: EMBO Mol Med. 2020 Dec 17;13(1):e12724. doi: 10.15252/emmm.202012724 (PMC7799361; doi:10.15252/emmm.202012724)
Supplement: Supplementary file 5 — Dataset EV3 [file EMMM-13-e12724-s005.xlsx]

## Sheet: Data explanation
		Dataset EV3
		Source	Figures	Software	Output
		human ME	5A-B-C-D	all analysis is done by Partek	Gliosis panel
		late vs early	EV5A
		patient samples		pipeline from Lexogen for mRNA analysis	GO-enrichment scores

## Sheet: go-terms
Column1	Column2	Column3	Column4	Column5	Column6	Column7	Column8	Column9
Gene set	Description	Enrichment score	P-value	Genes in list	Genes not in list	Genes in list, not in set	Genes not in list, not in set
GO:0044424	intracellular part	299.652	7.29448e-131	8228	2804	1563	1498	299.652	130.137
GO:0044446	intracellular organelle part	268.275	3.08912e-117	5821	1656	3970	2646	268.275	116.51
GO:0044422	organelle part	243.207	2.37866e-106	5928	1747	3863	2555	243.207	105.624
GO:0044428	nuclear part	208.875	1.93442e-91	3123	687	6668	3615	208.875	90.7134
GO:0043229	intracellular organelle	204.353	1.78113e-89	5576	1664	4215	2638	204.353	88.7493
GO:0043226	organelle	179.26	1.40769e-78	6205	1996	3586	2306	179.26	77.8515
GO:0043231	intracellular membrane-bounded organelle	179.074	1.69457e-78	4659	1326	5132	2976	179.074	77.7709
GO:0044444	cytoplasmic part	178.662	2.55976e-78	5940	1877	3851	2425	178.662	77.5918
GO:0043227	membrane-bounded organelle	176.737	1.7548e-77	5609	1734	4182	2568	176.737	76.7558
GO:0003723	RNA binding	159.821	3.89432e-70	1258	165	8533	4137	159.821	69.4096
GO:0005829	cytosol	158.062	2.26173e-69	3407	875	6384	3427	158.062	68.6456
GO:0005654	nucleoplasm	157.548	3.78364e-69	2337	495	7454	3807	157.548	68.4221
GO:0044237	cellular metabolic process	147.518	8.58868e-65	4587	1362	5204	2940	147.518	64.0661
GO:0032991	protein-containing complex	141.471	3.62919e-62	2989	751	6802	3551	141.471	61.4402
GO:0008152	metabolic process	123.551	2.2011e-54	4955	1572	4836	2730	123.551	53.6574
GO:0044464	cell part	117.668	7.89624e-52	8692	3391	1099	911	117.668	51.1026
GO:0005515	protein binding	116.968	1.5903e-51	6893	2463	2898	1839	116.968	50.7985
GO:0043170	macromolecule metabolic process	108.18	1.04265e-47	3648	1073	6143	3229	108.18	46.9819
GO:0071704	organic substance metabolic process	101.445	8.77215e-45	4579	1470	5212	2832	101.445	44.0569
GO:0006807	nitrogen compound metabolic process	101.435	8.86053e-45	4069	1259	5722	3043	101.435	44.0525
GO:0005634	nucleus	98.9535	1.05936e-43	2984	837	6807	3465	98.9535	42.975
GO:1902494	catalytic complex	97.0664	6.99225e-43	875	127	8916	4175	97.0664	42.1554
GO:0044238	primary metabolic process	96.5817	1.13527e-42	4327	1378	5464	2924	96.5817	41.9449
GO:0009987	cellular process	94.3711	1.0355e-41	7420	2779	2371	1523	94.3711	40.9848
GO:1990904	ribonucleoprotein complex	93.1133	3.64257e-41	594	60	9197	4242	93.1133	40.4386
GO:0006139	nucleobase-containing compound metabolic process	92.8932	4.53936e-41	1792	418	7999	3884	92.8932	40.343
GO:0044260	cellular macromolecule metabolic process	92.1943	9.13124e-41	2924	830	6867	3472	92.1943	40.0395
GO:0016071	mRNA metabolic process	91.7433	1.43351e-40	522	45	9269	4257	91.7433	39.8436
GO:0005488	binding	91.4462	1.92935e-40	8303	3237	1488	1065	91.4462	39.7146
GO:0046907	intracellular transport	87.6556	8.54354e-39	947	158	8844	4144	87.6556	38.0684
GO:0016070	RNA metabolic process	85.6344	6.44836e-38	1130	215	8661	4087	85.6344	37.1906
GO:0006725	cellular aromatic compound metabolic process	85.1072	1.09251e-37	1891	467	7900	3835	85.1072	36.9616
GO:0034641	cellular nitrogen compound metabolic process	84.9191	1.31852e-37	2057	526	7734	3776	84.9191	36.8799
GO:0046483	heterocycle metabolic process	82.8098	1.08678e-36	1875	466	7916	3836	82.8098	35.9639
GO:0044451	nucleoplasm part	80.694	9.01694e-36	804	126	8987	4176	80.694	35.0449
GO:0090304	nucleic acid metabolic process	76.0663	9.2223e-34	1479	343	8312	3959	76.0663	33.0352
GO:1901360	organic cyclic compound metabolic process	75.8955	1.09393e-33	2014	530	7777	3772	75.8955	32.961
GO:0006396	RNA processing	75.1493	2.30702e-33	590	75	9201	4227	75.1493	32.6369
GO:0071840	cellular component organization or biogenesis	73.8723	8.27278e-33	3015	912	6776	3390	73.8723	32.0823
GO:0043228	non-membrane-bounded organelle	73.0983	1.79388e-32	1661	411	8130	3891	73.0983	31.7462
GO:0043232	intracellular non-membrane-bounded organelle	72.2042	4.38642e-32	1650	409	8141	3893	72.2042	31.3579
GO:0003676	nucleic acid binding	71.6934	7.31023e-32	2432	694	7359	3608	71.6934	31.1361
GO:0016043	cellular component organization	70.7442	1.88885e-31	2980	907	6811	3395	70.7442	30.7238
GO:0051641	cellular localization	70.1756	3.33515e-31	1348	310	8443	3992	70.1756	30.4769
GO:0016032	viral process	69.4696	6.75668e-31	508	60	9283	4242	69.4696	30.1703
GO:0044403	symbiont process	69.4696	6.75668e-31	508	60	9283	4242	69.4696	30.1703
GO:1901363	heterocyclic compound binding	68.6915	1.47119e-30	3535	1134	6256	3168	68.6915	29.8323
GO:0044267	cellular protein metabolic process	67.6819	4.03742e-30	2099	580	7692	3722	67.6819	29.3939
GO:0008380	RNA splicing	65.2372	4.65434e-29	307	19	9484	4283	65.2372	28.3321
GO:0097159	organic cyclic compound binding	64.8315	6.98266e-29	3567	1159	6224	3143	64.8315	28.156
GO:0051649	establishment of localization in cell	63.6134	2.36083e-28	1056	226	8735	4076	63.6134	27.6269
GO:0005730	nucleolus	58.9851	2.41607e-26	621	101	9170	4201	58.9851	25.6169
GO:0019899	enzyme binding	58.498	3.93227e-26	1392	348	8399	3954	58.498	25.4054
GO:0044419	interspecies interaction between organisms	57.65	9.18152e-26	608	99	9183	4203	57.65	25.0371
GO:0006397	mRNA processing	57.0829	1.61884e-25	343	32	9448	4270	57.0829	24.7908
GO:0043933	protein-containing complex subunit organization	55.961	4.97101e-25	1139	267	8652	4035	55.961	24.3036
GO:0044265	cellular macromolecule catabolic process	55.0708	1.21079e-24	550	86	9241	4216	55.0708	23.9169
GO:0019222	regulation of metabolic process	54.9116	1.4197e-24	3834	1302	5957	3000	54.9116	23.8478
GO:0009894	regulation of catabolic process	54.8008	1.58598e-24	702	130	9089	4172	54.8008	23.7997
GO:0000377	RNA splicing, via transesterification reactions with bulged adenosine as nucleophile	54.7334	1.69661e-24	218	9	9573	4293	54.7334	23.7704
GO:0000398	mRNA splicing, via spliceosome	54.7334	1.69661e-24	218	9	9573	4293	54.7334	23.7704
GO:0009057	macromolecule catabolic process	54.5719	1.99403e-24	650	115	9141	4187	54.5719	23.7003
GO:0043412	macromolecule modification	54.4572	2.23645e-24	2005	579	7786	3723	54.4572	23.6504
GO:0000375	RNA splicing, via transesterification reactions	54.4016	2.36413e-24	223	10	9568	4292	54.4016	23.6263
GO:0031329	regulation of cellular catabolic process	53.2696	7.33321e-24	599	102	9192	4200	53.2696	23.1347
GO:0044429	mitochondrial part	52.8911	1.07078e-23	726	140	9065	4162	52.8911	22.9703
GO:0005739	mitochondrion	52.7995	1.17349e-23	810	166	8981	4136	52.7995	22.9305
GO:0006464	cellular protein modification process	52.4305	1.6972e-23	1891	542	7900	3760	52.4305	22.7703
GO:0036211	protein modification process	52.4305	1.6972e-23	1891	542	7900	3760	52.4305	22.7703
GO:0019538	protein metabolic process	52.3309	1.87496e-23	2402	736	7389	3566	52.3309	22.727
GO:1901564	organonitrogen compound metabolic process	52.0761	2.41907e-23	3005	974	6786	3328	52.0761	22.6164
GO:0016604	nuclear body	51.3974	4.76868e-23	580	99	9211	4203	51.3974	22.3216
GO:0006886	intracellular protein transport	50.2393	1.5183e-22	478	72	9313	4230	50.2393	21.8186
GO:0060255	regulation of macromolecule metabolic process	49.4213	3.44045e-22	3517	1191	6274	3111	49.4213	21.4634
GO:0016607	nuclear speck	49.0383	5.04593e-22	323	34	9468	4268	49.0383	21.2971
GO:0031323	regulation of cellular metabolic process	46.6624	5.42984e-21	3543	1212	6248	3090	46.6624	20.2652
GO:1990234	transferase complex	46.5954	5.80571e-21	466	73	9325	4229	46.5954	20.2361
GO:0010468	regulation of gene expression	45.7168	1.39785e-20	2629	846	7162	3456	45.7168	19.8545
GO:0003674	molecular_function	45.2045	2.33312e-20	9050	3763	741	539	45.2045	19.6321
GO:0015031	protein transport	44.983	2.91166e-20	809	179	8982	4123	44.983	19.5359
GO:0045296	cadherin binding	44.452	4.95178e-20	253	22	9538	4280	44.452	19.3052
GO:0006413	translational initiation	44.2572	6.0165e-20	131	1	9660	4301	44.2572	19.2207
GO:0070647	protein modification by small protein conjugation or removal	44.1096	6.97364e-20	691	143	9100	4159	44.1096	19.1565
GO:0033554	cellular response to stress	43.7871	9.62716e-20	1048	261	8743	4041	43.7871	19.0165
GO:0045184	establishment of protein localization	43.698	1.05249e-19	863	199	8928	4103	43.698	18.9778
GO:0044248	cellular catabolic process	43.6833	1.068e-19	1021	252	8770	4050	43.6833	18.9714
GO:0010605	negative regulation of macromolecule metabolic process	43.5724	1.19334e-19	1569	447	8222	3855	43.5724	18.9232
GO:0010608	posttranscriptional regulation of gene expression	43.3321	1.51741e-19	370	51	9421	4251	43.3321	18.8189
GO:0031090	organelle membrane	43.0033	2.10821e-19	2075	639	7716	3663	43.0033	18.6761
GO:0005737	cytoplasm	42.739	2.74586e-19	2272	716	7519	3586	42.739	18.5613
GO:0015833	peptide transport	42.2371	4.53572e-19	818	187	8973	4115	42.2371	18.3434
GO:0005681	spliceosomal complex	42.0122	5.67996e-19	148	4	9643	4298	42.0122	18.2457
GO:0044391	ribosomal subunit	41.9738	5.90238e-19	161	6	9630	4296	41.9738	18.229
GO:0070062	extracellular exosome	41.6576	8.09715e-19	1374	381	8417	3921	41.6576	18.0917
GO:0080090	regulation of primary metabolic process	41.5269	9.22771e-19	3412	1178	6379	3124	41.5269	18.0349
GO:0009892	negative regulation of metabolic process	41.344	1.10801e-18	1711	506	8080	3796	41.344	17.9555
GO:0042886	amide transport	41.1592	1.33292e-18	836	195	8955	4107	41.1592	17.8752
GO:0033036	macromolecule localization	40.9736	1.60472e-18	1162	307	8629	3995	40.9736	17.7946
GO:0034645	cellular macromolecule biosynthetic process	40.969	1.61213e-18	712	155	9079	4147	40.969	17.7926
GO:0065003	protein-containing complex assembly	40.617	2.29219e-18	946	233	8845	4069	40.617	17.6397
GO:0051171	regulation of nitrogen compound metabolic process	40.4763	2.63851e-18	3307	1139	6484	3163	40.4763	17.5786
GO:0006402	mRNA catabolic process	40.24	3.34182e-18	179	10	9612	4292	40.24	17.476
GO:0008104	protein localization	39.8984	4.7028e-18	1149	305	8642	3997	39.8984	17.3276
GO:0071705	nitrogen compound transport	39.7392	5.51399e-18	1048	270	8743	4032	39.7392	17.2585
GO:0044249	cellular biosynthetic process	39.5554	6.62695e-18	1460	418	8331	3884	39.5554	17.1787
GO:0033043	regulation of organelle organization	39.479	7.1529e-18	847	202	8944	4100	39.479	17.1455
GO:0031966	mitochondrial membrane	39.2926	8.61827e-18	444	76	9347	4226	39.2926	17.0646
GO:0043230	extracellular organelle	38.8567	1.33274e-17	1381	391	8410	3911	38.8567	16.8753
GO:1903561	extracellular vesicle	38.8567	1.33274e-17	1381	391	8410	3911	38.8567	16.8753
GO:0034622	cellular protein-containing complex assembly	38.8287	1.37059e-17	473	85	9318	4217	38.8287	16.8631
GO:1901576	organic substance biosynthetic process	38.4329	2.03606e-17	1538	450	8253	3852	38.4329	16.6912
GO:0006996	organelle organization	38.3859	2.13418e-17	1306	365	8485	3937	38.3859	16.6708
GO:0044271	cellular nitrogen compound biosynthetic process	38.2987	2.3285e-17	943	237	8848	4065	38.2987	16.6329
GO:0009056	catabolic process	38.2539	2.43514e-17	1163	314	8628	3988	38.2539	16.6135
GO:0009059	macromolecule biosynthetic process	38.0823	2.89104e-17	880	216	8911	4086	38.0823	16.5389
GO:0009058	biosynthetic process	37.9343	3.35231e-17	1569	463	8222	3839	37.9343	16.4747
GO:0010629	negative regulation of gene expression	37.7463	4.04547e-17	1049	275	8742	4027	37.7463	16.393
GO:0031982	vesicle	37.6112	4.63109e-17	1954	610	7837	3692	37.6112	16.3343
GO:0032446	protein modification by small protein conjugation	37.4737	5.31371e-17	553	111	9238	4191	37.4737	16.2746
GO:0008150	biological_process	37.2181	6.86112e-17	8974	3745	817	557	37.2181	16.1636
GO:0005912	adherens junction	36.5997	1.27335e-16	407	69	9384	4233	36.5997	15.8951
GO:0019866	organelle inner membrane	36.1583	1.9799e-16	325	47	9466	4255	36.1583	15.7034
GO:0070161	anchoring junction	35.9557	2.42454e-16	418	73	9373	4229	35.9557	15.6154
GO:0022607	cellular component assembly	35.9519	2.43372e-16	1397	405	8394	3897	35.9519	15.6137
GO:0000956	nuclear-transcribed mRNA catabolic process	35.8526	2.68795e-16	165	10	9626	4292	35.8526	15.5706
GO:0006605	protein targeting	35.8513	2.69127e-16	227	23	9564	4279	35.8513	15.57
GO:0005743	mitochondrial inner membrane	35.664	3.24568e-16	300	41	9491	4261	35.664	15.4887
GO:0005924	cell-substrate adherens junction	35.4613	3.97499e-16	337	51	9454	4251	35.4613	15.4007
GO:0030055	cell-substrate junction	35.3001	4.67063e-16	340	52	9451	4250	35.3001	15.3306
GO:0005925	focal adhesion	35.2295	5.01228e-16	336	51	9455	4251	35.2295	15.3
GO:0098798	mitochondrial protein complex	35.1795	5.26898e-16	188	15	9603	4287	35.1795	15.2783
GO:0070972	protein localization to endoplasmic reticulum	34.5503	9.88519e-16	104	1	9687	4301	34.5503	15.005
GO:0005575	cellular_component	34.2698	1.3086e-15	9237	3897	554	405	34.2698	14.8832
GO:0071826	ribonucleoprotein complex subunit organization	34.2377	1.35136e-15	149	8	9642	4294	34.2377	14.8692
GO:0033365	protein localization to organelle	34.114	1.5293e-15	423	77	9368	4225	34.114	14.8155
GO:0051716	cellular response to stimulus	33.9712	1.76393e-15	1732	537	8059	3765	33.9712	14.7535
GO:0022618	ribonucleoprotein complex assembly	33.1567	3.9832e-15	140	7	9651	4295	33.1567	14.3998
GO:0006401	RNA catabolic process	33.1555	3.98789e-15	195	18	9596	4284	33.1555	14.3993
GO:0010604	positive regulation of macromolecule metabolic process	32.8822	5.24114e-15	1917	612	7874	3690	32.8822	14.2806
GO:1903311	regulation of mRNA metabolic process	31.8415	1.48393e-14	229	27	9562	4275	31.8415	13.8286
GO:0016567	protein ubiquitination	31.8049	1.53917e-14	494	102	9297	4200	31.8049	13.8127
GO:0048519	negative regulation of biological process	31.7813	1.57598e-14	3001	1050	6790	3252	31.7813	13.8024
GO:0072599	establishment of protein localization to endoplasmic reticulum	31.6896	1.72728e-14	96	1	9695	4301	31.6896	13.7626
GO:0032268	regulation of cellular protein metabolic process	31.4605	2.17205e-14	1534	470	8257	3832	31.4605	13.6631
GO:0000184	nuclear-transcribed mRNA catabolic process, nonsense-mediated decay	31.3634	2.39358e-14	110	3	9681	4299	31.3634	13.621
GO:0048523	negative regulation of cellular process	31.303	2.54249e-14	2677	920	7114	3382	31.303	13.5947
GO:0019219	regulation of nucleobase-containing compound metabolic process	31.0821	3.17111e-14	2354	791	7437	3511	31.0821	13.4988
GO:1901575	organic substance catabolic process	31.0726	3.20139e-14	1002	275	8789	4027	31.0726	13.4947
GO:0003824	catalytic activity	30.9162	3.74342e-14	3084	1088	6707	3214	30.9162	13.4267
GO:0010638	positive regulation of organelle organization	30.7349	4.48767e-14	433	85	9358	4217	30.7349	13.348
GO:0009893	positive regulation of metabolic process	30.7308	4.50577e-14	2068	679	7723	3623	30.7308	13.3462
GO:0045047	protein targeting to ER	30.2624	7.1976e-14	92	1	9699	4301	30.2624	13.1428
GO:0031324	negative regulation of cellular metabolic process	30.1864	7.76647e-14	1478	453	8313	3849	30.1864	13.1098
GO:2000112	regulation of cellular macromolecule biosynthetic process	30.1653	7.93217e-14	2287	768	7504	3534	30.1653	13.1006
GO:0031325	positive regulation of cellular metabolic process	30.1584	7.98652e-14	1894	613	7897	3689	30.1584	13.0976
GO:0051246	regulation of protein metabolic process	29.9899	9.45218e-14	1626	510	8165	3792	29.9899	13.0245
GO:0006613	cotranslational protein targeting to membrane	29.906	1.028e-13	91	1	9700	4301	29.906	12.988
GO:0003735	structural constituent of ribosome	29.8373	1.10114e-13	112	4	9679	4298	29.8373	12.9582
GO:0051173	positive regulation of nitrogen compound metabolic process	29.7639	1.18501e-13	1808	581	7983	3721	29.7639	12.9263
GO:0010556	regulation of macromolecule biosynthetic process	29.5305	1.49648e-13	2368	803	7423	3499	29.5305	12.8249
GO:0072594	establishment of protein localization to organelle	29.4737	1.58398e-13	259	37	9532	4265	29.4737	12.8003
GO:0010506	regulation of autophagy	29.4289	1.65649e-13	255	36	9536	4266	29.4289	12.7808
GO:0009889	regulation of biosynthetic process	29.3943	1.71485e-13	2486	851	7305	3451	29.3943	12.7658
GO:0051726	regulation of cell cycle	29.3736	1.75072e-13	791	205	9000	4097	29.3736	12.7568
GO:0030163	protein catabolic process	29.1339	2.22499e-13	280	43	9511	4259	29.1339	12.6527
GO:0051172	negative regulation of nitrogen compound metabolic process	29.085	2.33628e-13	1357	411	8434	3891	29.085	12.6315
GO:0034248	regulation of cellular amide metabolic process	28.7715	3.19673e-13	293	47	9498	4255	28.7715	12.4953
GO:0019083	viral transcription	28.5069	4.16478e-13	108	4	9683	4298	28.5069	12.3804
GO:0006614	SRP-dependent cotranslational protein targeting to membrane	28.4817	4.27146e-13	87	1	9704	4301	28.4817	12.3694
GO:0000209	protein polyubiquitination	28.2926	5.16036e-13	231	31	9560	4271	28.2926	12.2873
GO:0031326	regulation of cellular biosynthetic process	28.2031	5.64329e-13	2436	836	7355	3466	28.2031	12.2485
GO:0051252	regulation of RNA metabolic process	28.0131	6.82415e-13	2202	743	7589	3559	28.0131	12.166
GO:0051236	establishment of RNA localization	27.9733	7.10129e-13	149	12	9642	4290	27.9733	12.1487
GO:0034655	nucleobase-containing compound catabolic process	27.9177	7.5078e-13	271	42	9520	4260	27.9177	12.1245
GO:0018130	heterocycle biosynthetic process	27.8633	7.92693e-13	746	193	9045	4109	27.8633	12.1009
GO:0051168	nuclear export	27.7661	8.73676e-13	123	7	9668	4295	27.7661	12.0586
GO:0050657	nucleic acid transport	27.3899	1.27274e-12	147	12	9644	4290	27.3899	11.8953
GO:0050658	RNA transport	27.3899	1.27274e-12	147	12	9644	4290	27.3899	11.8953
GO:0019438	aromatic compound biosynthetic process	27.1352	1.64179e-12	741	193	9050	4109	27.1352	11.7847
GO:0006612	protein targeting to membrane	26.8698	2.14095e-12	109	5	9682	4297	26.8698	11.6694
GO:0071702	organic substance transport	26.7499	2.41349e-12	1206	362	8585	3940	26.7499	11.6174
GO:0044437	vacuolar part	26.5882	2.83726e-12	395	80	9396	4222	26.5882	11.5471
GO:0022904	respiratory electron transport chain	26.5309	3.00456e-12	89	2	9702	4300	26.5309	11.5222
GO:0006405	RNA export from nucleus	26.5219	3.03163e-12	102	4	9689	4298	26.5219	11.5183
GO:0034654	nucleobase-containing compound biosynthetic process	26.364	3.55013e-12	701	181	9090	4121	26.364	11.4498
GO:0006412	translation	26.1586	4.35988e-12	152	14	9639	4288	26.1586	11.3605
GO:0070727	cellular macromolecule localization	26.0717	4.75544e-12	623	155	9168	4147	26.0717	11.3228
GO:0034613	cellular protein localization	26.0647	4.78907e-12	620	154	9171	4148	26.0647	11.3197
GO:0051603	proteolysis involved in cellular protein catabolic process	25.781	6.36015e-12	348	67	9443	4235	25.781	11.1965
GO:0051169	nuclear transport	25.7736	6.40701e-12	185	22	9606	4280	25.7736	11.1933
GO:0043632	modification-dependent macromolecule catabolic process	25.6492	7.25607e-12	317	58	9474	4244	25.6492	11.1393
GO:0010498	proteasomal protein catabolic process	25.5863	7.72672e-12	216	30	9575	4272	25.5863	11.112
GO:0043161	proteasome-mediated ubiquitin-dependent protein catabolic process	25.4903	8.50544e-12	200	26	9591	4276	25.4903	11.0703
GO:0045935	positive regulation of nucleobase-containing compound metabolic process	25.3603	9.6867e-12	1100	327	8691	3975	25.3603	11.0138
GO:0043618	regulation of transcription from RNA polymerase II promoter in response to stress	25.2061	1.13013e-11	98	4	9693	4298	25.2061	10.9469
GO:0031647	regulation of protein stability	25.1951	1.1426e-11	222	32	9569	4270	25.1951	10.9421
GO:0006913	nucleocytoplasmic transport	25.0014	1.38685e-11	182	22	9609	4280	25.0014	10.858
GO:0019941	modification-dependent protein catabolic process	24.8353	1.6375e-11	313	58	9478	4244	24.8353	10.7858
GO:0016740	transferase activity	24.7129	1.85068e-11	1326	414	8465	3888	24.7129	10.7327
GO:0006417	regulation of translation	24.6893	1.89491e-11	253	41	9538	4261	24.6893	10.7224
GO:0043043	peptide biosynthetic process	24.6419	1.98689e-11	164	18	9627	4284	24.6419	10.7018
GO:0009896	positive regulation of catabolic process	24.5576	2.16147e-11	298	54	9493	4248	24.5576	10.6653
GO:0006511	ubiquitin-dependent protein catabolic process	24.51	2.26695e-11	308	57	9483	4245	24.51	10.6446
GO:0048522	positive regulation of cellular process	24.2938	2.81399e-11	3009	1089	6782	3213	24.2938	10.5507
GO:0019439	aromatic compound catabolic process	24.1472	3.25841e-11	296	54	9495	4248	24.1472	10.487
GO:0032984	protein-containing complex disassembly	23.9802	3.85079e-11	178	22	9613	4280	23.9802	10.4145
GO:0006414	translational elongation	23.9747	3.87172e-11	100	5	9691	4297	23.9747	10.4121
GO:0010557	positive regulation of macromolecule biosynthetic process	23.9409	4.00515e-11	1112	336	8679	3966	23.9409	10.3974
GO:1901362	organic cyclic compound biosynthetic process	23.908	4.13884e-11	814	227	8977	4075	23.908	10.3831
GO:0051128	regulation of cellular component organization	23.7348	4.92177e-11	1525	494	8266	3808	23.7348	10.3079
GO:0015934	large ribosomal subunit	23.6554	5.32855e-11	99	5	9692	4297	23.6554	10.2734
GO:0051254	positive regulation of RNA metabolic process	23.5191	6.10669e-11	1006	298	8785	4004	23.5191	10.2142
GO:0080135	regulation of cellular response to stress	23.4791	6.35542e-11	496	118	9295	4184	23.4791	10.1969
GO:0034708	methyltransferase complex	23.4344	6.64619e-11	80	2	9711	4300	23.4344	10.1774
GO:0016192	vesicle-mediated transport	23.2698	7.83557e-11	1012	301	8779	4001	23.2698	10.1059
GO:0005840	ribosome	23.2448	8.03382e-11	92	4	9699	4298	23.2448	10.0951
GO:0051028	mRNA transport	23.1717	8.64252e-11	123	10	9668	4292	23.1717	10.0634
GO:1902531	regulation of intracellular signal transduction	23.0336	9.92321e-11	1136	348	8655	3954	23.0336	10.0033
GO:0006406	mRNA export from nucleus	22.9194	1.11228e-10	91	4	9700	4298	22.9194	9.95379
GO:0050839	cell adhesion molecule binding	22.8845	1.15179e-10	333	67	9458	4235	22.8845	9.93863
GO:0061418	regulation of transcription from RNA polymerase II promoter in response to hypoxia	22.811	1.23966e-10	71	1	9720	4301	22.811	9.9067
GO:0005774	vacuolar membrane	22.8057	1.24626e-10	286	53	9505	4249	22.8057	9.90439
GO:1902749	regulation of cell cycle G2/M phase transition	22.7334	1.33967e-10	165	20	9626	4282	22.7334	9.873
GO:0090150	establishment of protein localization to membrane	22.7176	1.36103e-10	173	22	9618	4280	22.7176	9.86613
GO:0031331	positive regulation of cellular catabolic process	22.6041	1.52465e-10	261	46	9530	4256	22.6041	9.81683
GO:0016050	vesicle organization	22.5872	1.55069e-10	192	27	9599	4275	22.5872	9.80948
GO:0010941	regulation of cell death	22.573	1.57274e-10	1041	314	8750	3988	22.573	9.80334
GO:0043620	regulation of DNA-templated transcription in response to stress	22.5694	1.57853e-10	101	6	9690	4296	22.5694	9.80175
GO:0044445	cytosolic part	22.4674	1.74801e-10	168	21	9623	4281	22.4674	9.75746
GO:0071013	catalytic step 2 spliceosome	22.4077	1.85552e-10	77	2	9714	4300	22.4077	9.73153
GO:0006518	peptide metabolic process	22.3175	2.03058e-10	217	34	9574	4268	22.3175	9.69238
GO:0015931	nucleobase-containing compound transport	21.9814	2.84197e-10	174	23	9617	4279	21.9814	9.54638
GO:0044877	protein-containing complex binding	21.82	3.33966e-10	646	173	9145	4129	21.82	9.4763
GO:0010389	regulation of G2/M transition of mitotic cell cycle	21.7523	3.57353e-10	153	18	9638	4284	21.7523	9.4469
GO:0050794	regulation of cellular process	21.7106	3.72569e-10	5623	2229	4168	2073	21.7106	9.42879
GO:0048518	positive regulation of biological process	21.6936	3.7895e-10	3382	1259	6409	3043	21.6936	9.42142
GO:0008134	transcription factor binding	21.6744	3.86301e-10	421	97	9370	4205	21.6744	9.41307
GO:0006914	autophagy	21.4713	4.73273e-10	168	22	9623	4280	21.4713	9.32489
GO:0061919	process utilizing autophagic mechanism	21.4713	4.73273e-10	168	22	9623	4280	21.4713	9.32489
GO:0043487	regulation of RNA stability	21.3747	5.21286e-10	139	15	9652	4287	21.3747	9.28292
GO:0043067	regulation of programmed cell death	21.3461	5.3644e-10	963	289	8828	4013	21.3461	9.27048
GO:0044270	cellular nitrogen compound catabolic process	21.2045	6.18029e-10	288	56	9503	4246	21.2045	9.20899
GO:0007346	regulation of mitotic cell cycle	20.9582	7.90589e-10	444	106	9347	4196	20.9582	9.10205
GO:0010564	regulation of cell cycle process	20.9039	8.34722e-10	521	132	9270	4170	20.9039	9.07846
GO:0070646	protein modification by small protein removal	20.8419	8.88137e-10	214	35	9577	4267	20.8419	9.05152
GO:0031328	positive regulation of cellular biosynthetic process	20.7625	9.61558e-10	1152	362	8639	3940	20.7625	9.01702
GO:0061013	regulation of mRNA catabolic process	20.7215	1.00174e-09	149	18	9642	4284	20.7215	8.99924
GO:0032269	negative regulation of cellular protein metabolic process	20.6649	1.06011e-09	629	170	9162	4132	20.6649	8.97465
GO:0046700	heterocycle catabolic process	20.6235	1.10491e-09	285	56	9506	4246	20.6235	8.95667
GO:0010628	positive regulation of gene expression	20.5152	1.23131e-09	1147	361	8644	3941	20.5152	8.90963
GO:0016197	endosomal transport	20.4879	1.26534e-09	144	17	9647	4285	20.4879	8.89779
GO:0098805	whole membrane	20.3907	1.39448e-09	860	254	8931	4048	20.3907	8.85559
GO:0015935	small ribosomal subunit	20.3463	1.45787e-09	64	1	9727	4301	20.3463	8.83628
GO:0042981	regulation of apoptotic process	20.333	1.47732e-09	946	286	8845	4016	20.333	8.83053
GO:0043488	regulation of mRNA stability	20.3102	1.51151e-09	135	15	9656	4287	20.3102	8.82059
GO:1903050	regulation of proteolysis involved in cellular protein catabolic process	20.2201	1.65393e-09	159	21	9632	4281	20.2201	8.78148
GO:1903506	regulation of nucleic acid-templated transcription	20.1718	1.73587e-09	2039	713	7752	3589	20.1718	8.76048
GO:0034470	ncRNA processing	20.1588	1.7585e-09	225	39	9566	4263	20.1588	8.75486
GO:0016655	oxidoreductase activity, acting on NAD(P)H, quinone or similar compound as acceptor	20.0782	1.90602e-09	55	0	9736	4302	20.0782	8.71987
GO:0031399	regulation of protein modification process	20.0281	2.00409e-09	1087	340	8704	3962	20.0281	8.69808
GO:0070126	mitochondrial translational termination	20.0134	2.03368e-09	82	4	9709	4298	20.0134	8.69172
GO:0016241	regulation of macroautophagy	20.0015	2.05814e-09	138	16	9653	4286	20.0015	8.68653
GO:2001141	regulation of RNA biosynthetic process	19.9712	2.12133e-09	2044	716	7747	3586	19.9712	8.67339
GO:0048524	positive regulation of viral process	19.7945	2.53141e-09	92	6	9699	4296	19.7945	8.59664
GO:0009891	positive regulation of biosynthetic process	19.7708	2.59201e-09	1166	371	8625	3931	19.7708	8.58636
GO:0070125	mitochondrial translational elongation	19.6932	2.80134e-09	81	4	9710	4298	19.6932	8.55263
GO:0098588	bounding membrane of organelle	19.4902	3.43163e-09	1218	392	8573	3910	19.4902	8.4645
GO:0050789	regulation of biological process	19.3863	3.80729e-09	5973	2400	3818	1902	19.3863	8.41938
GO:0006415	translational termination	19.2396	4.40908e-09	85	5	9706	4297	19.2396	8.35565
GO:1903362	regulation of cellular protein catabolic process	19.1441	4.85097e-09	181	28	9610	4274	19.1441	8.31417
GO:1902680	positive regulation of RNA biosynthetic process	19.0371	5.39879e-09	945	290	8846	4012	19.0371	8.2677
GO:0051248	negative regulation of protein metabolic process	19.005	5.57491e-09	667	188	9124	4114	19.005	8.25376
GO:0016579	protein deubiquitination	19.0042	5.57957e-09	202	34	9589	4268	19.0042	8.2534
GO:0043604	amide biosynthetic process	18.9593	5.83535e-09	233	43	9558	4259	18.9593	8.23393
GO:1903508	positive regulation of nucleic acid-templated transcription	18.9285	6.01829e-09	944	290	8847	4012	18.9285	8.22053
GO:0006325	chromatin organization	18.9213	6.06158e-09	428	105	9363	4197	18.9213	8.21741
GO:0022411	cellular component disassembly	18.7279	7.35506e-09	252	49	9539	4253	18.7279	8.13341
GO:0044455	mitochondrial membrane part	18.7253	7.37409e-09	149	20	9642	4282	18.7253	8.13229
GO:0044440	endosomal part	18.6809	7.70888e-09	363	84	9428	4218	18.6809	8.11301
GO:0010508	positive regulation of autophagy	18.6561	7.90255e-09	98	8	9693	4294	18.6561	8.10223
GO:0045934	negative regulation of nucleobase-containing compound metabolic process	18.607	8.29992e-09	831	249	8960	4053	18.607	8.08093
GO:0006355	regulation of transcription, DNA-templated	18.572	8.59579e-09	1992	702	7799	3600	18.572	8.06571
GO:0098852	lytic vacuole membrane	18.5521	8.76882e-09	261	52	9530	4250	18.5521	8.05706
GO:0005765	lysosomal membrane	18.5521	8.76882e-09	261	52	9530	4250	18.5521	8.05706
GO:1902532	negative regulation of intracellular signal transduction	18.4282	9.9247e-09	343	78	9448	4224	18.4282	8.00328
GO:0065007	biological regulation	18.39	1.03118e-08	6270	2540	3521	1762	18.39	7.98667
GO:0010008	endosome membrane	18.3101	1.11688e-08	333	75	9458	4227	18.3101	7.95199
GO:0031327	negative regulation of cellular biosynthetic process	18.2869	1.14312e-08	890	272	8901	4030	18.2869	7.94191
GO:0140096	catalytic activity, acting on a protein	18.2683	1.16466e-08	1221	398	8570	3904	18.2683	7.9338
GO:0050821	protein stabilization	18.1959	1.25207e-08	139	18	9652	4284	18.1959	7.90237
GO:0003712	transcription coregulator activity	18.1655	1.29066e-08	369	87	9422	4215	18.1655	7.88919
GO:0019787	ubiquitin-like protein transferase activity	18.1218	1.34838e-08	262	53	9529	4249	18.1218	7.87019
GO:0051493	regulation of cytoskeleton organization	18.0801	1.40578e-08	344	79	9447	4223	18.0801	7.85208
GO:0031146	SCF-dependent proteasomal ubiquitin-dependent protein catabolic process	17.9967	1.52806e-08	64	2	9727	4300	17.9967	7.81586
GO:0008135	translation factor activity, RNA binding	17.9967	1.52806e-08	64	2	9727	4300	17.9967	7.81586
GO:1903827	regulation of cellular protein localization	17.9941	1.532e-08	374	89	9417	4213	17.9941	7.81474
GO:0005684	U2-type spliceosomal complex	17.9811	1.55212e-08	70	3	9721	4299	17.9811	7.80907
GO:0045786	negative regulation of cell cycle	17.98	1.55373e-08	392	95	9399	4207	17.98	7.80862
GO:0009968	negative regulation of signal transduction	17.8948	1.69201e-08	776	231	9015	4071	17.8948	7.7716
GO:0042176	regulation of protein catabolic process	17.8419	1.7838e-08	267	55	9524	4247	17.8419	7.74865
GO:2001233	regulation of apoptotic signaling pathway	17.7929	1.87341e-08	286	61	9505	4241	17.7929	7.72737
GO:0006974	cellular response to DNA damage stimulus	17.6618	2.13596e-08	484	127	9307	4175	17.6618	7.67041
GO:1901361	organic cyclic compound catabolic process	17.5981	2.2764e-08	307	68	9484	4234	17.5981	7.64275
GO:0044389	ubiquitin-like protein ligase binding	17.5594	2.36615e-08	226	43	9565	4259	17.5594	7.62596
GO:1905369	endopeptidase complex	17.5448	2.40094e-08	56	1	9735	4301	17.5448	7.61962
GO:0006120	mitochondrial electron transport, NADH to ubiquinone	17.5176	2.46727e-08	48	0	9743	4302	17.5176	7.60778
GO:0009890	negative regulation of biosynthetic process	17.4954	2.52251e-08	904	280	8887	4022	17.4954	7.59817
GO:0044427	chromosomal part	17.4879	2.54161e-08	557	153	9234	4149	17.4879	7.59489
GO:1901566	organonitrogen compound biosynthetic process	17.4739	2.57738e-08	571	158	9220	4144	17.4739	7.58882
GO:0031625	ubiquitin protein ligase binding	17.3835	2.82124e-08	215	40	9576	4262	17.3835	7.54956
GO:0002474	antigen processing and presentation of peptide antigen via MHC class I	17.3721	2.8536e-08	84	6	9707	4296	17.3721	7.54461
GO:0031410	cytoplasmic vesicle	17.3488	2.9208e-08	809	245	8982	4057	17.3488	7.5345
GO:0010558	negative regulation of macromolecule biosynthetic process	17.3175	3.01367e-08	857	263	8934	4039	17.3175	7.5209
GO:0034660	ncRNA metabolic process	17.2901	3.09743e-08	280	60	9511	4242	17.2901	7.509
GO:0097708	intracellular vesicle	17.2724	3.15285e-08	811	246	8980	4056	17.2724	7.5013
GO:0000502	proteasome complex	17.196	3.40319e-08	55	1	9736	4301	17.196	7.46811
GO:0006793	phosphorus metabolic process	17.149	3.56692e-08	1240	410	8551	3892	17.149	7.44771
GO:0051020	GTPase binding	17.1251	3.6531e-08	329	76	9462	4226	17.1251	7.43734
GO:0061629	RNA polymerase II-specific DNA-binding transcription factor binding	17.1099	3.70917e-08	200	36	9591	4266	17.1099	7.43072
GO:0003682	chromatin binding	17.0837	3.80769e-08	304	68	9487	4234	17.0837	7.41934
GO:0098800	inner mitochondrial membrane protein complex	17.0726	3.85009e-08	83	6	9708	4296	17.0726	7.41453
GO:0033044	regulation of chromosome organization	17.0584	3.90523e-08	240	48	9551	4254	17.0584	7.40835
GO:0098803	respiratory chain complex	16.989	4.18559e-08	61	2	9730	4300	16.989	7.37824
GO:2000113	negative regulation of cellular macromolecule biosynthetic process	16.9423	4.38574e-08	808	246	8983	4056	16.9423	7.35796
GO:0035257	nuclear hormone receptor binding	16.9343	4.42121e-08	122	15	9669	4287	16.9343	7.35446
GO:0034976	response to endoplasmic reticulum stress	16.9096	4.53169e-08	171	28	9620	4274	16.9096	7.34374
GO:0048193	Golgi vesicle transport	16.7837	5.13969e-08	212	40	9579	4262	16.7837	7.28906
GO:0033108	mitochondrial respiratory chain complex assembly	16.7706	5.20763e-08	77	5	9714	4297	16.7706	7.28336
GO:1903320	regulation of protein modification by small protein conjugation or removal	16.6904	5.64202e-08	170	28	9621	4274	16.6904	7.24857
GO:0051247	positive regulation of protein metabolic process	16.6538	5.85257e-08	983	313	8808	3989	16.6538	7.23265
GO:0005768	endosome	16.6121	6.10197e-08	392	98	9399	4204	16.6121	7.21453
GO:0048585	negative regulation of response to stimulus	16.5668	6.3848e-08	969	308	8822	3994	16.5668	7.19485
GO:0006457	protein folding	16.5563	6.45196e-08	140	20	9651	4282	16.5563	7.19031
GO:0140297	DNA-binding transcription factor binding	16.4446	7.21425e-08	240	49	9551	4253	16.4446	7.14181
GO:0006796	phosphate-containing compound metabolic process	16.355	7.89079e-08	1221	406	8570	3896	16.355	7.10288
GO:0035097	histone methyltransferase complex	16.3198	8.1736e-08	59	2	9732	4300	16.3198	7.08759
GO:1901987	regulation of cell cycle phase transition	16.317	8.19637e-08	321	75	9470	4227	16.317	7.08638
GO:0031396	regulation of protein ubiquitination	16.2736	8.55953e-08	150	23	9641	4279	16.2736	7.06755
GO:0003729	mRNA binding	16.2722	8.57203e-08	135	19	9656	4283	16.2722	7.06692
GO:1901565	organonitrogen compound catabolic process	16.2594	8.68232e-08	471	126	9320	4176	16.2594	7.06136
GO:0006091	generation of precursor metabolites and energy	16.205	9.16763e-08	258	55	9533	4247	16.205	7.03774
GO:0060589	nucleoside-triphosphatase regulator activity	16.1905	9.30141e-08	209	40	9582	4262	16.1905	7.03145
GO:0097659	nucleic acid-templated transcription	16.1547	9.64086e-08	320	75	9471	4227	16.1547	7.01588
GO:0006351	transcription, DNA-templated	16.1547	9.64086e-08	320	75	9471	4227	16.1547	7.01588
GO:0019904	protein domain specific binding	16.0855	1.03314e-07	484	131	9307	4171	16.0855	6.98584
GO:0032774	RNA biosynthetic process	16.0741	1.04501e-07	438	115	9353	4187	16.0741	6.98088
GO:0050136	NADH dehydrogenase (quinone) activity	16.055	1.06512e-07	44	0	9747	4302	16.055	6.9726
GO:0003954	NADH dehydrogenase activity	16.055	1.06512e-07	44	0	9747	4302	16.055	6.9726
GO:0008137	NADH dehydrogenase (ubiquinone) activity	16.055	1.06512e-07	44	0	9747	4302	16.055	6.9726
GO:2001252	positive regulation of chromosome organization	16.0336	1.0882e-07	134	19	9657	4283	16.0336	6.96329
GO:0061136	regulation of proteasomal protein catabolic process	16.0336	1.0882e-07	134	19	9657	4283	16.0336	6.96329
GO:0010948	negative regulation of cell cycle process	15.9799	1.1482e-07	231	47	9560	4255	15.9799	6.93998
GO:0008047	enzyme activator activity	15.891	1.25497e-07	300	69	9491	4233	15.891	6.90137
GO:0004842	ubiquitin-protein transferase activity	15.8475	1.3107e-07	240	50	9551	4252	15.8475	6.8825
GO:0051253	negative regulation of RNA metabolic process	15.8363	1.32553e-07	771	236	9020	4066	15.8363	6.87761
GO:0050790	regulation of catalytic activity	15.7632	1.42608e-07	1324	449	8467	3853	15.7632	6.84586
GO:0040029	regulation of gene expression, epigenetic	15.751	1.44357e-07	129	18	9662	4284	15.751	6.84056
GO:1905368	peptidase complex	15.7146	1.497e-07	63	3	9728	4299	15.7146	6.82478
GO:0006364	rRNA processing	15.6886	1.53644e-07	121	16	9670	4286	15.6886	6.81348
GO:0070498	interleukin-1-mediated signaling pathway	15.6692	1.56656e-07	83	7	9708	4295	15.6692	6.80505
GO:0098781	ncRNA transcription	15.5871	1.70067e-07	78	6	9713	4296	15.5871	6.76938
GO:0032270	positive regulation of cellular protein metabolic process	15.5859	1.70266e-07	925	295	8866	4007	15.5859	6.76887
GO:0022900	electron transport chain	15.5591	1.74899e-07	132	19	9659	4283	15.5591	6.75721
GO:1901990	regulation of mitotic cell cycle phase transition	15.5505	1.76406e-07	301	70	9490	4232	15.5505	6.75349
GO:0007167	enzyme linked receptor protein signaling pathway	15.5008	1.85389e-07	431	114	9360	4188	15.5008	6.73192
GO:0030234	enzyme regulator activity	15.4648	1.92188e-07	544	154	9247	4148	15.4648	6.71627
GO:0051704	multi-organism process	15.4348	1.98038e-07	981	317	8810	3985	15.4348	6.70325
GO:0051179	localization	15.4007	2.04901e-07	2685	1005	7106	3297	15.4007	6.68846
GO:0009301	snRNA transcription	15.3935	2.06396e-07	62	3	9729	4299	15.3935	6.6853
GO:1902275	regulation of chromatin organization	15.3812	2.08949e-07	135	20	9656	4282	15.3812	6.67996
GO:0031400	negative regulation of protein modification process	15.3292	2.20106e-07	395	102	9396	4200	15.3292	6.65737
GO:0006839	mitochondrial transport	15.2925	2.28322e-07	77	6	9714	4296	15.2925	6.64145
GO:0090079	translation regulator activity, nucleic acid binding	15.2925	2.28322e-07	77	6	9714	4296	15.2925	6.64145
GO:0016072	rRNA metabolic process	15.2726	2.32908e-07	127	18	9664	4284	15.2726	6.63282
GO:0043687	post-translational protein modification	15.1439	2.64895e-07	252	55	9539	4247	15.1439	6.57693
GO:0042795	snRNA transcription by RNA polymerase II	15.073	2.84365e-07	61	3	9730	4299	15.073	6.54612
GO:0019884	antigen processing and presentation of exogenous antigen	15.0625	2.87374e-07	141	22	9650	4280	15.0625	6.54155
GO:0010648	negative regulation of cell communication	15.0375	2.94643e-07	822	258	8969	4044	15.0375	6.5307
GO:0031330	negative regulation of cellular catabolic process	15.0009	3.05642e-07	176	32	9615	4270	15.0009	6.51479
GO:0009966	regulation of signal transduction	14.9767	3.13108e-07	1915	690	7876	3612	14.9767	6.50431
GO:0002479	antigen processing and presentation of exogenous peptide antigen via MHC class I, TAP-dependent	14.9659	3.16528e-07	66	4	9725	4298	14.9659	6.49959
GO:0003743	translation initiation factor activity	14.9584	3.18888e-07	41	0	9750	4302	14.9584	6.49636
GO:0016570	histone modification	14.8215	3.65698e-07	247	54	9544	4248	14.8215	6.43688
GO:0016569	covalent chromatin modification	14.7958	3.75199e-07	250	55	9541	4247	14.7958	6.42574
GO:0048002	antigen processing and presentation of peptide antigen	14.7862	3.78814e-07	147	24	9644	4278	14.7862	6.42157
GO:0023057	negative regulation of signaling	14.7036	4.11422e-07	824	260	8967	4042	14.7036	6.38571
GO:0060548	negative regulation of cell death	14.6912	4.16587e-07	612	181	9179	4121	14.6912	6.38029
GO:0043624	cellular protein complex disassembly	14.6611	4.29292e-07	105	13	9686	4289	14.6611	6.36725
GO:0032182	ubiquitin-like protein binding	14.6565	4.31265e-07	65	4	9726	4298	14.6565	6.36526
GO:0002478	antigen processing and presentation of exogenous peptide antigen	14.6121	4.50842e-07	139	22	9652	4280	14.6121	6.34598
GO:0072657	protein localization to membrane	14.5815	4.64891e-07	295	70	9496	4232	14.5815	6.33265
GO:0051130	positive regulation of cellular component organization	14.5644	4.72902e-07	759	236	9032	4066	14.5644	6.32523
GO:0045893	positive regulation of transcription, DNA-templated	14.5405	4.84306e-07	875	280	8916	4022	14.5405	6.31488
GO:0051427	hormone receptor binding	14.4576	5.26185e-07	131	20	9660	4282	14.4576	6.27886
GO:0045271	respiratory chain complex I	14.4178	5.4754e-07	47	1	9744	4301	14.4178	6.26158
GO:0030964	NADH dehydrogenase complex	14.4178	5.4754e-07	47	1	9744	4301	14.4178	6.26158
GO:0005747	mitochondrial respiratory chain complex I	14.4178	5.4754e-07	47	1	9744	4301	14.4178	6.26158
GO:0050434	positive regulation of viral transcription	14.2275	6.62315e-07	39	0	9752	4302	14.2275	6.17894
GO:0043021	ribonucleoprotein complex binding	14.2225	6.65647e-07	91	10	9700	4292	14.2225	6.17676
GO:0003713	transcription coactivator activity	14.185	6.91064e-07	218	46	9573	4256	14.185	6.16048
GO:2001242	regulation of intrinsic apoptotic signaling pathway	14.158	7.10019e-07	126	19	9665	4283	14.158	6.14873
GO:0055086	nucleobase-containing small molecule metabolic process	14.1231	7.3525e-07	328	82	9463	4220	14.1231	6.13356
GO:0032981	mitochondrial respiratory chain complex I assembly	14.1161	7.40391e-07	58	3	9733	4299	14.1161	6.13054
GO:0010257	NADH dehydrogenase complex assembly	14.1161	7.40391e-07	58	3	9733	4299	14.1161	6.13054
GO:0051336	regulation of hydrolase activity	14.076	7.70688e-07	733	228	9058	4074	14.076	6.11312
GO:0042590	antigen processing and presentation of exogenous peptide antigen via MHC class I	14.0517	7.89596e-07	68	5	9723	4297	14.0517	6.1026
GO:0050684	regulation of mRNA processing	13.9571	8.67954e-07	90	10	9701	4292	13.9571	6.0615
GO:0019882	antigen processing and presentation	13.9469	8.76854e-07	164	30	9627	4272	13.9469	6.05707
GO:0018193	peptidyl-amino acid modification	13.9362	8.86351e-07	501	143	9290	4159	13.9362	6.05239
GO:0043484	regulation of RNA splicing	13.9201	9.00654e-07	94	11	9697	4291	13.9201	6.04544
GO:0006366	transcription by RNA polymerase II	13.9088	9.1096e-07	226	49	9565	4253	13.9088	6.0405
GO:0044421	extracellular region part	13.8496	9.6645e-07	1764	635	8027	3667	13.8496	6.01482
GO:0006446	regulation of translational initiation	13.7338	1.08519e-06	62	4	9729	4298	13.7338	5.96449
GO:0071005	U2-type precatalytic spliceosome	13.7273	1.09223e-06	45	1	9746	4301	13.7273	5.96169
GO:0071011	precatalytic spliceosome	13.7273	1.09223e-06	45	1	9746	4301	13.7273	5.96169
GO:1901265	nucleoside phosphate binding	13.7146	1.10618e-06	1337	464	8454	3838	13.7146	5.95617
GO:0031123	RNA 3'-end processing	13.6736	1.15243e-06	76	7	9715	4295	13.6736	5.93839
GO:0060968	regulation of gene silencing	13.661	1.16712e-06	93	11	9698	4291	13.661	5.93288
GO:0000166	nucleotide binding	13.6356	1.19705e-06	1336	464	8455	3838	13.6356	5.92189
GO:0042393	histone binding	13.5986	1.24222e-06	138	23	9653	4279	13.5986	5.9058
GO:0007030	Golgi organization	13.5446	1.31116e-06	71	6	9720	4296	13.5446	5.88234
GO:0009117	nucleotide metabolic process	13.4986	1.37293e-06	270	64	9521	4238	13.4986	5.86235
GO:0016239	positive regulation of macroautophagy	13.4821	1.39574e-06	56	3	9735	4299	13.4821	5.8552
GO:0035304	regulation of protein dephosphorylation	13.4289	1.472e-06	104	14	9687	4288	13.4289	5.83209
GO:0035567	non-canonical Wnt signaling pathway	13.4289	1.472e-06	104	14	9687	4288	13.4289	5.83209
GO:0005813	centrosome	13.411	1.49862e-06	332	85	9459	4217	13.411	5.82431
GO:1902903	regulation of supramolecular fiber organization	13.3845	1.53878e-06	223	49	9568	4253	13.3845	5.81282
GO:0043603	cellular amide metabolic process	13.367	1.56592e-06	355	93	9436	4209	13.367	5.80523
GO:0005794	Golgi apparatus	13.2905	1.69043e-06	567	169	9224	4133	13.2905	5.772
GO:1990204	oxidoreductase complex	13.2848	1.70019e-06	79	8	9712	4294	13.2848	5.7695
GO:0005759	mitochondrial matrix	13.2257	1.80361e-06	250	58	9541	4244	13.2257	5.74386
GO:0034249	negative regulation of cellular amide metabolic process	13.2242	1.8064e-06	107	15	9684	4287	13.2242	5.74319
GO:0031965	nuclear membrane	13.2117	1.82916e-06	203	43	9588	4259	13.2117	5.73775
GO:0031124	mRNA 3'-end processing	13.1617	1.92285e-06	65	5	9726	4297	13.1617	5.71605
GO:0006950	response to stress	13.1144	2.01593e-06	1660	597	8131	3705	13.1144	5.69552
GO:2000058	regulation of ubiquitin-dependent protein catabolic process	13.0378	2.17657e-06	110	16	9681	4286	13.0378	5.66223
GO:0022625	cytosolic large ribosomal subunit	13.0086	2.24106e-06	49	2	9742	4300	13.0086	5.64955
GO:0036498	IRE1-mediated unfolded protein response	13.0086	2.24106e-06	49	2	9742	4300	13.0086	5.64955
GO:0140030	modification-dependent protein binding	12.9849	2.29461e-06	106	15	9685	4287	12.9849	5.63929
GO:0045182	translation regulator activity	12.9105	2.4719e-06	98	13	9693	4289	12.9105	5.60697
GO:0044433	cytoplasmic vesicle part	12.8616	2.59596e-06	935	310	8856	3992	12.8616	5.5857
GO:0051129	negative regulation of cellular component organization	12.8215	2.70211e-06	425	119	9366	4183	12.8215	5.5683
GO:0009895	negative regulation of catabolic process	12.7928	2.78086e-06	207	45	9584	4257	12.7928	5.55582
GO:0002252	immune effector process	12.7267	2.97066e-06	589	179	9202	4123	12.7267	5.52715
GO:0043254	regulation of protein complex assembly	12.7069	3.03005e-06	271	66	9520	4236	12.7069	5.51855
GO:0042802	identical protein binding	12.6913	3.07782e-06	1051	356	8740	3946	12.6913	5.51176
GO:0055114	oxidation-reduction process	12.6848	3.09783e-06	567	171	9224	4131	12.6848	5.50894
GO:0035556	intracellular signal transduction	12.6676	3.15166e-06	863	283	8928	4019	12.6676	5.50146
GO:0016310	phosphorylation	12.6571	3.18477e-06	719	228	9072	4074	12.6571	5.49692
GO:0033157	regulation of intracellular protein transport	12.6335	3.26093e-06	174	35	9617	4267	12.6335	5.48666
GO:1902679	negative regulation of RNA biosynthetic process	12.5859	3.41977e-06	713	226	9078	4076	12.5859	5.466
GO:0000151	ubiquitin ligase complex	12.584	3.42635e-06	177	36	9614	4266	12.584	5.46517
GO:1901532	regulation of hematopoietic progenitor cell differentiation	12.5558	3.52452e-06	72	7	9719	4295	12.5558	5.4529
GO:0043902	positive regulation of multi-organism process	12.553	3.53419e-06	326	85	9465	4217	12.553	5.45171
GO:0019900	kinase binding	12.5151	3.67063e-06	456	131	9335	4171	12.5151	5.43526
GO:1903507	negative regulation of nucleic acid-templated transcription	12.4871	3.77496e-06	712	226	9079	4076	12.4871	5.42309
GO:1902750	negative regulation of cell cycle G2/M phase transition	12.4691	3.84377e-06	76	8	9715	4294	12.4691	5.41524
GO:0044431	Golgi apparatus part	12.4363	3.97191e-06	589	180	9202	4122	12.4363	5.401
GO:0006888	endoplasmic reticulum to Golgi vesicle-mediated transport	12.3462	4.34644e-06	118	19	9673	4283	12.3462	5.36187
GO:0005758	mitochondrial intermembrane space	12.2809	4.63958e-06	62	5	9729	4297	12.2809	5.33352
GO:0031397	negative regulation of protein ubiquitination	12.2809	4.63958e-06	62	5	9729	4297	12.2809	5.33352
GO:0006508	proteolysis	12.2605	4.73533e-06	678	214	9113	4088	12.2605	5.32465
GO:0006915	apoptotic process	12.2312	4.87615e-06	437	125	9354	4177	12.2312	5.31192
GO:0006810	transport	12.2261	4.90093e-06	2308	869	7483	3433	12.2261	5.30972
GO:0043233	organelle lumen	12.2184	4.93864e-06	767	248	9024	4054	12.2184	5.30639
GO:0070013	intracellular organelle lumen	12.2184	4.93864e-06	767	248	9024	4054	12.2184	5.30639
GO:0031974	membrane-enclosed lumen	12.2184	4.93864e-06	767	248	9024	4054	12.2184	5.30639
GO:0006368	transcription elongation from RNA polymerase II promoter	12.2144	4.95835e-06	57	4	9734	4298	12.2144	5.30466
GO:0048583	regulation of response to stimulus	12.1804	5.13016e-06	2432	921	7359	3381	12.1804	5.28987
GO:0034250	positive regulation of cellular amide metabolic process	12.1793	5.13546e-06	110	17	9681	4285	12.1793	5.28942
GO:1903829	positive regulation of cellular protein localization	12.1349	5.369e-06	228	53	9563	4249	12.1349	5.27011
GO:0016236	macroautophagy	12.1301	5.39479e-06	83	10	9708	4292	12.1301	5.26803
GO:0007005	mitochondrion organization	12.13	5.39537e-06	181	38	9610	4264	12.13	5.26798
GO:0043130	ubiquitin binding	11.9124	6.70673e-06	51	3	9740	4299	11.9124	5.17349
GO:0120114	Sm-like protein family complex	11.9124	6.70673e-06	51	3	9740	4299	11.9124	5.17349
GO:0050792	regulation of viral process	11.8923	6.84314e-06	147	28	9644	4274	11.8923	5.16474
GO:0043312	neutrophil degranulation	11.8879	6.87325e-06	327	87	9464	4215	11.8879	5.16284
GO:0006289	nucleotide-excision repair	11.878	6.94126e-06	86	11	9705	4291	11.878	5.15856
GO:0043069	negative regulation of programmed cell death	11.8578	7.08276e-06	554	169	9237	4133	11.8578	5.1498
GO:0031056	regulation of histone modification	11.8124	7.41206e-06	112	18	9679	4284	11.8124	5.13006
GO:0032970	regulation of actin filament-based process	11.7898	7.58188e-06	235	56	9556	4246	11.7898	5.12022
GO:0000139	Golgi membrane	11.7688	7.74224e-06	458	134	9333	4168	11.7688	5.11113
GO:0002283	neutrophil activation involved in immune response	11.7685	7.74436e-06	329	88	9462	4214	11.7685	5.11101
GO:0051174	regulation of phosphorus metabolic process	11.7671	7.75534e-06	1022	349	8769	3953	11.7671	5.1104
GO:0060341	regulation of cellular localization	11.7668	7.75779e-06	580	179	9211	4123	11.7668	5.11026
GO:0031984	organelle subcompartment	11.7645	7.77586e-06	143	27	9648	4275	11.7645	5.10925
GO:0030695	GTPase regulator activity	11.7352	8.00673e-06	182	39	9609	4263	11.7352	5.09654
GO:0045930	negative regulation of mitotic cell cycle	11.7186	8.141e-06	207	47	9584	4255	11.7186	5.08932
GO:0051234	establishment of localization	11.7161	8.16131e-06	2381	903	7410	3399	11.7161	5.08824
GO:0017148	negative regulation of translation	11.6935	8.34771e-06	93	13	9698	4289	11.6935	5.07843
GO:0032956	regulation of actin cytoskeleton organization	11.6891	8.38499e-06	213	49	9578	4253	11.6891	5.0765
GO:0035258	steroid hormone receptor binding	11.6639	8.59911e-06	73	8	9718	4294	11.6639	5.06555
GO:0006753	nucleoside phosphate metabolic process	11.6618	8.61658e-06	273	69	9518	4233	11.6618	5.06467
GO:0016772	transferase activity, transferring phosphorus-containing groups	11.6517	8.70389e-06	544	166	9247	4136	11.6517	5.06029
GO:0019220	regulation of phosphate metabolic process	11.6046	9.1239e-06	1020	349	8771	3953	11.6046	5.03982
GO:0045732	positive regulation of protein catabolic process	11.4991	1.01396e-05	145	28	9646	4274	11.4991	4.99398
GO:1902115	regulation of organelle assembly	11.4658	1.04822e-05	158	32	9633	4270	11.4658	4.97955
GO:0019902	phosphatase binding	11.4384	1.07741e-05	138	26	9653	4276	11.4384	4.96762
GO:0043066	negative regulation of apoptotic process	11.438	1.07786e-05	542	166	9249	4136	11.438	4.96744
GO:0080134	regulation of response to stress	11.4129	1.10525e-05	908	306	8883	3996	11.4129	4.95654
GO:0030968	endoplasmic reticulum unfolded protein response	11.3694	1.15432e-05	76	9	9715	4293	11.3694	4.93767
GO:0004674	protein serine/threonine kinase activity	11.3685	1.15536e-05	271	69	9520	4233	11.3685	4.93728
GO:0010594	regulation of endothelial cell migration	11.353	1.17337e-05	117	20	9674	4282	11.353	4.93057
GO:0048471	perinuclear region of cytoplasm	11.3433	1.18486e-05	468	139	9323	4163	11.3433	4.92633
GO:0000315	organellar large ribosomal subunit	11.2913	1.24811e-05	49	3	9742	4299	11.2913	4.90375
GO:0005762	mitochondrial large ribosomal subunit	11.2913	1.24811e-05	49	3	9742	4299	11.2913	4.90375
GO:0005815	microtubule organizing center	11.2731	1.27098e-05	440	129	9351	4173	11.2731	4.89586
GO:0062012	regulation of small molecule metabolic process	11.2662	1.2798e-05	282	73	9509	4229	11.2662	4.89286
GO:0051098	regulation of binding	11.2136	1.34889e-05	267	68	9524	4234	11.2136	4.87002
GO:1904813	ficolin-1-rich granule lumen	11.1919	1.37859e-05	102	16	9689	4286	11.1919	4.86056
GO:0010972	negative regulation of G2/M transition of mitotic cell cycle	11.1844	1.38888e-05	67	7	9724	4295	11.1844	4.85734
GO:0000785	chromatin	11.1774	1.39865e-05	252	63	9539	4239	11.1774	4.85429
GO:0042119	neutrophil activation	11.1578	1.4263e-05	333	91	9458	4211	11.1578	4.84579
GO:1902905	positive regulation of supramolecular fiber organization	11.112	1.49316e-05	133	25	9658	4277	11.112	4.82589
GO:2001243	negative regulation of intrinsic apoptotic signaling pathway	11.1111	1.49453e-05	75	9	9716	4293	11.1111	4.8255
GO:0007568	aging	11.0866	1.53155e-05	172	37	9619	4265	11.0866	4.81487
GO:0030532	small nuclear ribonucleoprotein complex	11.0562	1.57882e-05	43	2	9748	4300	11.0562	4.80167
GO:0005643	nuclear pore	11.0562	1.57882e-05	43	2	9748	4300	11.0562	4.80167
GO:0018205	peptidyl-lysine modification	11.0435	1.59905e-05	206	48	9585	4254	11.0435	4.79614
GO:0030705	cytoskeleton-dependent intracellular transport	11.0391	1.60609e-05	119	21	9672	4281	11.0391	4.79423
GO:0038061	NIK/NF-kappaB signaling	11.0179	1.64051e-05	53	4	9738	4298	11.0179	4.78502
GO:0010639	negative regulation of organelle organization	11.0062	1.65987e-05	233	57	9558	4245	11.0062	4.77993
GO:0006892	post-Golgi vesicle-mediated transport	10.9942	1.67992e-05	62	6	9729	4296	10.9942	4.77471
GO:0022627	cytosolic small ribosomal subunit	10.9852	1.69511e-05	37	1	9754	4301	10.9852	4.7708
GO:1990542	mitochondrial transmembrane transport	10.9852	1.69511e-05	37	1	9754	4301	10.9852	4.7708
GO:0045892	negative regulation of transcription, DNA-templated	10.9836	1.69787e-05	678	219	9113	4083	10.9836	4.7701
GO:0070936	protein K48-linked ubiquitination	10.9823	1.69994e-05	48	3	9743	4299	10.9823	4.76957
GO:0043666	regulation of phosphoprotein phosphatase activity	10.9256	1.79917e-05	86	12	9705	4290	10.9256	4.74493
GO:1903363	negative regulation of cellular protein catabolic process	10.9139	1.8203e-05	66	7	9725	4295	10.9139	4.73986
GO:0031267	small GTPase binding	10.8952	1.85478e-05	256	65	9535	4237	10.8952	4.73171
GO:0032386	regulation of intracellular transport	10.8702	1.9016e-05	285	75	9506	4227	10.8702	4.72088
GO:2001020	regulation of response to DNA damage stimulus	10.8623	1.91665e-05	145	29	9646	4273	10.8623	4.71746
GO:0043068	positive regulation of programmed cell death	10.8375	1.96479e-05	428	126	9363	4176	10.8375	4.70668
GO:1903051	negative regulation of proteolysis involved in cellular protein catabolic process	10.8356	1.96867e-05	57	5	9734	4297	10.8356	4.70583
GO:0010632	regulation of epithelial cell migration	10.8284	1.9829e-05	161	34	9630	4268	10.8284	4.7027
GO:0061695	transferase complex, transferring phosphorus-containing groups	10.8189	2.00167e-05	111	19	9680	4283	10.8189	4.69861
GO:0045727	positive regulation of translation	10.8086	2.02244e-05	93	14	9698	4288	10.8086	4.69412
GO:1902036	regulation of hematopoietic stem cell differentiation	10.7169	2.21679e-05	61	6	9730	4296	10.7169	4.65428
GO:0090316	positive regulation of intracellular protein transport	10.7162	2.2182e-05	114	20	9677	4282	10.7162	4.654
GO:0036230	granulocyte activation	10.6825	2.29424e-05	335	93	9456	4209	10.6825	4.63936
GO:0097525	spliceosomal snRNP complex	10.6451	2.38184e-05	36	1	9755	4301	10.6451	4.62309
GO:1905269	positive regulation of chromatin organization	10.6409	2.39168e-05	81	11	9710	4291	10.6409	4.6213
GO:0002263	cell activation involved in immune response	10.6358	2.40405e-05	396	115	9395	4187	10.6358	4.61906
GO:0035303	regulation of dephosphorylation	10.6246	2.43104e-05	147	30	9644	4272	10.6246	4.61421
GO:1900034	regulation of cellular response to heat	10.6079	2.47196e-05	69	8	9722	4294	10.6079	4.60696
GO:0006354	DNA-templated transcription, elongation	10.6079	2.47196e-05	69	8	9722	4294	10.6079	4.60696
GO:1901796	regulation of signal transduction by p53 class mediator	10.5896	2.51762e-05	137	27	9654	4275	10.5896	4.59901
GO:0051099	positive regulation of binding	10.5896	2.51762e-05	137	27	9654	4275	10.5896	4.59901
GO:0016482	cytosolic transport	10.5778	2.54752e-05	92	14	9699	4288	10.5778	4.59388
GO:0042788	polysomal ribosome	10.5749	2.55492e-05	29	0	9762	4302	10.5749	4.59262
GO:0104004	cellular response to environmental stimulus	10.574	2.55711e-05	197	46	9594	4256	10.574	4.59225
GO:0071214	cellular response to abiotic stimulus	10.574	2.55711e-05	197	46	9594	4256	10.574	4.59225
GO:0006163	purine nucleotide metabolic process	10.574	2.55711e-05	197	46	9594	4256	10.574	4.59225
GO:0040012	regulation of locomotion	10.5212	2.69589e-05	589	187	9202	4115	10.5212	4.5693
GO:0042221	response to chemical	10.4838	2.79859e-05	1540	564	8251	3738	10.4838	4.55306
GO:0044772	mitotic cell cycle phase transition	10.4736	2.82744e-05	181	41	9610	4261	10.4736	4.54861
GO:0043299	leukocyte degranulation	10.4514	2.89081e-05	336	94	9455	4208	10.4514	4.53898
GO:0044770	cell cycle phase transition	10.4436	2.91347e-05	187	43	9604	4259	10.4436	4.53559
GO:0038095	Fc-epsilon receptor signaling pathway	10.4306	2.95167e-05	95	15	9696	4287	10.4306	4.52993
GO:0061024	membrane organization	10.4291	2.95586e-05	397	116	9394	4186	10.4291	4.52932
GO:0019003	GDP binding	10.4267	2.96295e-05	51	4	9740	4298	10.4267	4.52828
GO:0006521	regulation of cellular amino acid metabolic process	10.4267	2.96295e-05	51	4	9740	4298	10.4267	4.52828
GO:0071496	cellular response to external stimulus	10.3868	3.08371e-05	217	53	9574	4249	10.3868	4.51093
GO:0043065	positive regulation of apoptotic process	10.3808	3.10228e-05	424	126	9367	4176	10.3808	4.50832
GO:1903533	regulation of protein targeting	10.3769	3.11423e-05	64	7	9727	4295	10.3769	4.50665
GO:0005769	early endosome	10.3405	3.22971e-05	174	39	9617	4263	10.3405	4.49084
GO:0007178	transmembrane receptor protein serine/threonine kinase signaling pathway	10.2978	3.37081e-05	112	20	9679	4282	10.2978	4.47227
GO:0010212	response to ionizing radiation	10.2978	3.37081e-05	112	20	9679	4282	10.2978	4.47227
GO:0002366	leukocyte activation involved in immune response	10.2835	3.41918e-05	393	115	9398	4187	10.2835	4.46608
GO:0016363	nuclear matrix	10.274	3.45178e-05	87	13	9704	4289	10.274	4.46196
GO:1902117	positive regulation of organelle assembly	10.2662	3.47894e-05	55	5	9736	4297	10.2662	4.45855
GO:0051056	regulation of small GTPase mediated signal transduction	10.253	3.52512e-05	231	58	9560	4244	10.253	4.45283
GO:0019693	ribose phosphate metabolic process	10.2439	3.55734e-05	198	47	9593	4255	10.2439	4.44887
GO:0032271	regulation of protein polymerization	10.2069	3.69152e-05	135	27	9656	4275	10.2069	4.43279
GO:0006353	DNA-templated transcription, termination	10.1663	3.84447e-05	59	6	9732	4296	10.1663	4.41516
GO:0017076	purine nucleotide binding	10.161	3.86469e-05	1177	419	8614	3883	10.161	4.41289
GO:0022406	membrane docking	10.1315	3.98068e-05	118	22	9673	4280	10.1315	4.40004
GO:0019867	outer membrane	10.1269	3.99911e-05	128	25	9663	4277	10.1269	4.39804
GO:2001234	negative regulation of apoptotic signaling pathway	10.1133	4.05382e-05	157	34	9634	4268	10.1133	4.39214
GO:0016055	Wnt signaling pathway	10.1121	4.05874e-05	233	59	9558	4243	10.1121	4.39161
GO:0007169	transmembrane receptor protein tyrosine kinase signaling pathway	10.1034	4.09404e-05	322	90	9469	4212	10.1034	4.38785
GO:2000145	regulation of cell motility	10.0981	4.11581e-05	545	172	9246	4130	10.0981	4.38554
GO:0009259	ribonucleotide metabolic process	10.0897	4.1504e-05	194	46	9597	4256	10.0897	4.38191
GO:0072521	purine-containing compound metabolic process	10.0779	4.19969e-05	212	52	9579	4250	10.0779	4.37678
GO:0051495	positive regulation of cytoskeleton organization	10.0694	4.23569e-05	144	30	9647	4272	10.0694	4.37308
GO:1901988	negative regulation of cell cycle phase transition	10.0613	4.27022e-05	163	36	9628	4266	10.0613	4.36955
GO:0002275	myeloid cell activation involved in immune response	10.0534	4.30375e-05	344	98	9447	4204	10.0534	4.36615
GO:0010942	positive regulation of cell death	10.0515	4.31212e-05	459	140	9332	4162	10.0515	4.36531
GO:0030027	lamellipodium	10.0173	4.46234e-05	134	27	9657	4275	10.0173	4.35044
GO:0051345	positive regulation of hydrolase activity	9.98665	4.60103e-05	453	138	9338	4164	9.98665	4.33714
GO:0010563	negative regulation of phosphorus metabolic process	9.97243	4.66688e-05	360	104	9431	4198	9.97243	4.33097
GO:0044087	regulation of cellular component biogenesis	9.95122	4.76695e-05	591	190	9200	4112	9.95122	4.32176
GO:0032553	ribonucleotide binding	9.95102	4.76787e-05	1179	421	8612	3881	9.95102	4.32168
GO:0006281	DNA repair	9.94388	4.80204e-05	301	83	9490	4219	9.94388	4.31857
GO:0044452	nucleolar part	9.93062	4.86617e-05	117	22	9674	4280	9.93062	4.31281
GO:0060071	Wnt signaling pathway, planar cell polarity pathway	9.91478	4.94385e-05	78	11	9713	4291	9.91478	4.30593
GO:0043903	regulation of symbiosis, encompassing mutualism through parasitism	9.91157	4.95977e-05	159	35	9632	4267	9.91157	4.30454
GO:0017016	Ras GTPase binding	9.86286	5.20731e-05	243	63	9548	4239	9.86286	4.28339
GO:0042177	negative regulation of protein catabolic process	9.85907	5.22711e-05	96	16	9695	4286	9.85907	4.28174
GO:0001650	fibrillar center	9.85864	5.22932e-05	103	18	9688	4284	9.85864	4.28155
GO:0045936	negative regulation of phosphate metabolic process	9.85332	5.25723e-05	359	104	9432	4198	9.85332	4.27924
GO:0006357	regulation of transcription by RNA polymerase II	9.84517	5.30026e-05	1481	544	8310	3758	9.84517	4.2757
GO:0000314	organellar small ribosomal subunit	9.84475	5.30246e-05	27	0	9764	4302	9.84475	4.27552
GO:0050686	negative regulation of mRNA processing	9.84475	5.30246e-05	27	0	9764	4302	9.84475	4.27552
GO:0005763	mitochondrial small ribosomal subunit	9.84475	5.30246e-05	27	0	9764	4302	9.84475	4.27552
GO:0032555	purine ribonucleotide binding	9.84363	5.3084e-05	1170	418	8621	3884	9.84363	4.27504
GO:0010821	regulation of mitochondrion organization	9.82879	5.38779e-05	133	27	9658	4275	9.82879	4.26859
GO:0016491	oxidoreductase activity	9.76135	5.76367e-05	432	131	9359	4171	9.76135	4.2393
GO:0045815	positive regulation of gene expression, epigenetic	9.75802	5.78291e-05	44	3	9747	4299	9.75802	4.23785
GO:0030334	regulation of cell migration	9.75355	5.80878e-05	515	162	9276	4140	9.75355	4.23592
GO:1903364	positive regulation of cellular protein catabolic process	9.74802	5.84101e-05	99	17	9692	4285	9.74802	4.23351
GO:0031968	organelle outer membrane	9.74103	5.88199e-05	126	25	9665	4277	9.74103	4.23048
GO:0110053	regulation of actin filament organization	9.6981	6.14001e-05	164	37	9627	4265	9.6981	4.21183
GO:0030162	regulation of proteolysis	9.6971	6.14615e-05	407	122	9384	4180	9.6971	4.2114
GO:0099111	microtubule-based transport	9.67958	6.25481e-05	109	20	9682	4282	9.67958	4.20379
GO:0010970	transport along microtubule	9.67958	6.25481e-05	109	20	9682	4282	9.67958	4.20379
GO:0022402	cell cycle process	9.66896	6.32155e-05	567	182	9224	4120	9.66896	4.19918
GO:0032434	regulation of proteasomal ubiquitin-dependent protein catabolic process	9.66808	6.32713e-05	88	14	9703	4288	9.66808	4.19879
GO:0060147	regulation of posttranscriptional gene silencing	9.62521	6.60424e-05	73	10	9718	4292	9.62521	4.18018
GO:0060966	regulation of gene silencing by RNA	9.62521	6.60424e-05	73	10	9718	4292	9.62521	4.18018
GO:0140098	catalytic activity, acting on RNA	9.61176	6.69367e-05	197	48	9594	4254	9.61176	4.17434
GO:0010033	response to organic substance	9.61114	6.69786e-05	1246	450	8545	3852	9.61114	4.17406
GO:0048024	regulation of mRNA splicing, via spliceosome	9.58209	6.89525e-05	61	7	9730	4295	9.58209	4.16145
GO:0006283	transcription-coupled nucleotide-excision repair	9.57405	6.95091e-05	65	8	9726	4294	9.57405	4.15796
GO:0043085	positive regulation of catalytic activity	9.53882	7.20016e-05	829	284	8962	4018	9.53882	4.14266
GO:0098791	Golgi subcompartment	9.50037	7.48241e-05	128	26	9663	4276	9.50037	4.12596
GO:0006099	tricarboxylic acid cycle	9.47973	7.63847e-05	26	0	9765	4302	9.47973	4.11699
GO:1903573	negative regulation of response to endoplasmic reticulum stress	9.45489	7.83057e-05	38	2	9753	4300	9.45489	4.10621
GO:0006468	protein phosphorylation	9.44603	7.90028e-05	583	189	9208	4113	9.44603	4.10236
GO:0016020	membrane	9.41665	8.13583e-05	4155	1679	5636	2623	9.41665	4.0896
GO:1901991	negative regulation of mitotic cell cycle phase transition	9.41526	8.14712e-05	153	34	9638	4268	9.41526	4.089
GO:0031334	positive regulation of protein complex assembly	9.39493	8.31443e-05	156	35	9635	4267	9.39493	4.08017
GO:0007179	transforming growth factor beta receptor signaling pathway	9.38246	8.41879e-05	72	10	9719	4292	9.38246	4.07475
GO:0009314	response to radiation	9.36147	8.59733e-05	271	74	9520	4228	9.36147	4.06564
GO:1903052	positive regulation of proteolysis involved in cellular protein catabolic process	9.35492	8.65384e-05	83	13	9708	4289	9.35492	4.06279
GO:0044839	cell cycle G2/M phase transition	9.35207	8.67858e-05	104	19	9687	4283	9.35207	4.06155
GO:0007032	endosome organization	9.35117	8.68642e-05	56	6	9735	4296	9.35117	4.06116
GO:1902493	acetyltransferase complex	9.34173	8.76877e-05	68	9	9723	4293	9.34173	4.05706
GO:0031248	protein acetyltransferase complex	9.34173	8.76877e-05	68	9	9723	4293	9.34173	4.05706
GO:0044766	multi-organism transport	9.32013	8.96019e-05	60	7	9731	4295	9.32013	4.04768
GO:1902579	multi-organism localization	9.32013	8.96019e-05	60	7	9731	4295	9.32013	4.04768
GO:1903391	regulation of adherens junction organization	9.32013	8.96019e-05	60	7	9731	4295	9.32013	4.04768
GO:0009150	purine ribonucleotide metabolic process	9.30396	9.10629e-05	183	44	9608	4258	9.30396	4.04066
GO:0051270	regulation of cellular component movement	9.2966	9.17357e-05	584	190	9207	4112	9.2966	4.03746
GO:0006984	ER-nucleus signaling pathway	9.2917	9.21866e-05	32	1	9759	4301	9.2917	4.03533
GO:0071310	cellular response to organic substance	9.2853	9.27781e-05	808	277	8983	4025	9.2853	4.03255
GO:0022613	ribonucleoprotein complex biogenesis	9.26021	9.51352e-05	47	4	9744	4298	9.26021	4.02166
GO:0007264	small GTPase mediated signal transduction	9.24351	9.67372e-05	152	34	9639	4268	9.24351	4.01441
GO:0016922	nuclear receptor binding	9.2217	9.88708e-05	86	14	9705	4288	9.2217	4.00493
GO:0006979	response to oxidative stress	9.21018	0.000100016	247	66	9544	4236	9.21018	3.99993
GO:0140056	organelle localization by membrane tethering	9.20355	0.000100682	110	21	9681	4281	9.20355	3.99705
GO:0000726	non-recombinational repair	9.15344	0.000105855	42	3	9749	4299	9.15344	3.97529
GO:0019903	protein phosphatase binding	9.14782	0.000106451	103	19	9688	4283	9.14782	3.97285
GO:0035639	purine ribonucleoside triphosphate binding	9.14434	0.000106822	1135	408	8656	3894	9.14434	3.97134
GO:0060964	regulation of gene silencing by miRNA	9.14124	0.000107154	71	10	9720	4292	9.14124	3.96999
GO:0019843	rRNA binding	9.13791	0.000107512	37	2	9754	4300	9.13791	3.96854
GO:0023014	signal transduction by protein phosphorylation	9.13039	0.000108323	232	61	9559	4241	9.13039	3.96528
GO:0046540	U4/U6 x U5 tri-snRNP complex	9.11473	0.000110033	25	0	9766	4302	9.11473	3.95848
GO:0097526	spliceosomal tri-snRNP complex	9.11473	0.000110033	25	0	9766	4302	9.11473	3.95848
GO:0000245	spliceosomal complex assembly	9.11473	0.000110033	25	0	9766	4302	9.11473	3.95848
GO:0031970	organelle envelope lumen	9.09489	0.000112238	67	9	9724	4293	9.09489	3.94986
GO:0032388	positive regulation of intracellular transport	9.09221	0.000112539	148	33	9643	4269	9.09221	3.9487
GO:0045862	positive regulation of proteolysis	9.08923	0.000112875	223	58	9568	4244	9.08923	3.9474
GO:0042641	actomyosin	9.0825	0.000113638	55	6	9736	4296	9.0825	3.94448
GO:0051651	maintenance of location in cell	9.05974	0.000116253	59	7	9732	4295	9.05974	3.9346
GO:0040017	positive regulation of locomotion	9.03464	0.000119208	341	100	9450	4202	9.03464	3.92369
GO:0008219	cell death	9.02281	0.000120626	497	158	9294	4144	9.02281	3.91856
GO:0043122	regulation of I-kappaB kinase/NF-kappaB signaling	9.01835	0.000121166	163	38	9628	4264	9.01835	3.91662
GO:0031401	positive regulation of protein modification process	8.99949	0.000123473	692	233	9099	4069	8.99949	3.90843
GO:0000165	MAPK cascade	8.976	0.000126407	228	60	9563	4242	8.976	3.89823
GO:0007041	lysosomal transport	8.96703	0.000127547	74	11	9717	4291	8.96703	3.89433
GO:0038093	Fc receptor signaling pathway	8.96386	0.000127951	141	31	9650	4271	8.96386	3.89296
GO:0051338	regulation of transferase activity	8.94872	0.000129903	588	193	9203	4109	8.94872	3.88638
GO:0072522	purine-containing compound biosynthetic process	8.94497	0.000130392	102	19	9689	4283	8.94497	3.88475
GO:0000086	G2/M transition of mitotic cell cycle	8.94497	0.000130392	102	19	9689	4283	8.94497	3.88475
GO:0007034	vacuolar transport	8.90419	0.000135819	81	13	9710	4289	8.90419	3.86704
GO:0003714	transcription corepressor activity	8.8882	0.000138008	153	35	9638	4267	8.8882	3.8601
GO:1905114	cell surface receptor signaling pathway involved in cell-cell signaling	8.88572	0.000138351	236	63	9555	4239	8.88572	3.85902
GO:0045055	regulated exocytosis	8.87307	0.000140112	429	133	9362	4169	8.87307	3.85352
GO:0006303	double-strand break repair via nonhomologous end joining	8.85322	0.000142921	41	3	9750	4299	8.85322	3.8449
GO:0016301	kinase activity	8.84032	0.000144777	466	147	9325	4155	8.84032	3.8393
GO:0044093	positive regulation of molecular function	8.83643	0.000145341	1036	370	8755	3932	8.83643	3.83761
GO:0090311	regulation of protein deacetylation	8.82215	0.000147431	36	2	9755	4300	8.82215	3.83141
GO:0022603	regulation of anatomical structure morphogenesis	8.81006	0.000149224	646	216	9145	4086	8.81006	3.82616
GO:0035770	ribonucleoprotein granule	8.79003	0.000152244	140	31	9651	4271	8.79003	3.81746
GO:0002223	stimulatory C-type lectin receptor signaling pathway	8.78126	0.000153585	84	14	9707	4288	8.78126	3.81365
GO:0043087	regulation of GTPase activity	8.78093	0.000153635	289	82	9502	4220	8.78093	3.81351
GO:0044430	cytoskeletal part	8.77736	0.000154184	900	316	8891	3986	8.77736	3.81196
GO:0010646	regulation of cell communication	8.76801	0.000155633	2086	802	7705	3500	8.76801	3.8079
GO:0033119	negative regulation of RNA splicing	8.74977	0.000158498	24	0	9767	4302	8.74977	3.79998
GO:0070887	cellular response to chemical stimulus	8.7253	0.000162425	987	351	8804	3951	8.7253	3.78935
GO:0019901	protein kinase binding	8.71955	0.000163361	398	122	9393	4180	8.71955	3.78685
GO:0009411	response to UV	8.67585	0.000170658	104	20	9687	4282	8.67585	3.76787
GO:0006887	exocytosis	8.64267	0.000176415	464	147	9327	4155	8.64267	3.75346
GO:0009628	response to abiotic stimulus	8.61711	0.000180983	636	213	9155	4089	8.61711	3.74236
GO:0007265	Ras protein signal transduction	8.6152	0.000181328	107	21	9684	4281	8.6152	3.74154
GO:1903321	negative regulation of protein modification by small protein conjugation or removal	8.60603	0.000182998	65	9	9726	4293	8.60603	3.73755
GO:0097711	ciliary basal body-plasma membrane docking	8.58775	0.000186375	76	12	9715	4290	8.58775	3.72961
GO:2000736	regulation of stem cell differentiation	8.57572	0.00018863	90	16	9701	4286	8.57572	3.72439
GO:2001236	regulation of extrinsic apoptotic signaling pathway	8.56088	0.000191451	110	22	9681	4280	8.56088	3.71794
GO:2000059	negative regulation of ubiquitin-dependent protein catabolic process	8.55447	0.000192682	40	3	9751	4299	8.55447	3.71516
GO:0005096	GTPase activator activity	8.54626	0.00019427	154	36	9637	4266	8.54626	3.71159
GO:0030335	positive regulation of cell migration	8.54249	0.000195004	312	91	9479	4211	8.54249	3.70996
GO:1901800	positive regulation of proteasomal protein catabolic process	8.50251	0.000202958	72	11	9719	4291	8.50251	3.69259
GO:1901698	response to nitrogen compound	8.4892	0.000205678	536	175	9255	4127	8.4892	3.68681
GO:0023051	regulation of signaling	8.47576	0.000208461	2109	814	7682	3488	8.47576	3.68098
GO:0016817	hydrolase activity, acting on acid anhydrides	8.4756	0.000208494	457	145	9334	4157	8.4756	3.68091
GO:0016818	hydrolase activity, acting on acid anhydrides, in phosphorus-containing anhydrides	8.4756	0.000208494	457	145	9334	4157	8.4756	3.68091
GO:0002274	myeloid leukocyte activation	8.46031	0.000211706	374	114	9417	4188	8.46031	3.67427
GO:0043549	regulation of kinase activity	8.46009	0.000211753	520	169	9271	4133	8.46009	3.67417
GO:0044454	nuclear chromosome part	8.4578	0.000212238	303	88	9488	4214	8.4578	3.67318
GO:0070925	organelle assembly	8.45746	0.00021231	278	79	9513	4223	8.45746	3.67303
GO:0031300	intrinsic component of organelle membrane	8.44435	0.000215113	201	52	9590	4250	8.44435	3.66733
GO:1905897	regulation of response to endoplasmic reticulum stress	8.42718	0.000218837	68	10	9723	4292	8.42718	3.65988
GO:0031301	integral component of organelle membrane	8.38772	0.000227646	183	46	9608	4256	8.38772	3.64274
GO:0016462	pyrophosphatase activity	8.3779	0.000229893	456	145	9335	4157	8.3779	3.63847
GO:0061630	ubiquitin protein ligase activity	8.3706	0.000231576	109	22	9682	4280	8.3706	3.63531
GO:0032204	regulation of telomere maintenance	8.3641	0.000233086	64	9	9727	4293	8.3641	3.63248
GO:0043900	regulation of multi-organism process	8.35781	0.000234557	469	150	9322	4152	8.35781	3.62975
GO:0051817	modification of morphology or physiology of other organism involved in symbiotic interaction	8.347	0.000237107	82	14	9709	4288	8.347	3.62506
GO:0032273	positive regulation of protein polymerization	8.347	0.000237107	82	14	9709	4288	8.347	3.62506
GO:0048660	regulation of smooth muscle cell proliferation	8.34496	0.000237591	99	19	9692	4283	8.34496	3.62417
GO:0009991	response to extracellular stimulus	8.33971	0.000238841	302	88	9489	4214	8.33971	3.62189
GO:0005856	cytoskeleton	8.32857	0.000241518	495	160	9296	4142	8.32857	3.61705
GO:0005741	mitochondrial outer membrane	8.32487	0.000242413	112	23	9679	4279	8.32487	3.61544
GO:0006901	vesicle coating	8.28842	0.000251411	56	7	9735	4295	8.28842	3.59962
GO:0098840	protein transport along microtubule	8.28629	0.000251948	52	6	9739	4296	8.28629	3.59869
GO:0099118	microtubule-based protein transport	8.28629	0.000251948	52	6	9739	4296	8.28629	3.59869
GO:0030518	intracellular steroid hormone receptor signaling pathway	8.28629	0.000251948	52	6	9739	4296	8.28629	3.59869
GO:0036503	ERAD pathway	8.28629	0.000251948	52	6	9739	4296	8.28629	3.59869
GO:1903955	positive regulation of protein targeting to mitochondrion	8.28533	0.00025219	29	1	9762	4301	8.28533	3.59827
GO:0005844	polysome	8.28533	0.00025219	29	1	9762	4301	8.28533	3.59827
GO:0006164	purine nucleotide biosynthetic process	8.28518	0.000252227	92	17	9699	4285	8.28518	3.59821
GO:0010810	regulation of cell-substrate adhesion	8.26052	0.000258525	140	32	9651	4270	8.26052	3.5875
GO:0051640	organelle localization	8.25107	0.000260978	304	89	9487	4213	8.25107	3.5834
GO:0051348	negative regulation of transferase activity	8.24722	0.000261987	185	47	9606	4255	8.24722	3.58172
GO:0005667	transcription factor complex	8.23899	0.000264152	182	46	9609	4256	8.23899	3.57815
GO:0045944	positive regulation of transcription by RNA polymerase II	8.23315	0.000265699	634	214	9157	4088	8.23315	3.57561
GO:0046578	regulation of Ras protein signal transduction	8.21399	0.000270837	158	38	9633	4264	8.21399	3.56729
GO:0042325	regulation of phosphorylation	8.19927	0.000274854	892	316	8899	3986	8.19927	3.5609
GO:0008023	transcription elongation factor complex	8.19453	0.000276159	34	2	9757	4300	8.19453	3.55884
GO:0045321	leukocyte activation	8.18171	0.000279722	543	179	9248	4123	8.18171	3.55327
GO:0031667	response to nutrient levels	8.17239	0.000282343	284	82	9507	4220	8.17239	3.54922
GO:0070507	regulation of microtubule cytoskeleton organization	8.16296	0.000285019	127	28	9664	4274	8.16296	3.54513
GO:0009260	ribonucleotide biosynthetic process	8.14789	0.000289346	98	19	9693	4283	8.14789	3.53858
GO:0012501	programmed cell death	8.1419	0.000291084	472	152	9319	4150	8.1419	3.53598
GO:0036464	cytoplasmic ribonucleoprotein granule	8.14138	0.000291234	130	29	9661	4273	8.14138	3.53576
GO:0030832	regulation of actin filament length	8.13887	0.000291967	111	23	9680	4279	8.13887	3.53467
GO:0120031	plasma membrane bounded cell projection assembly	8.12176	0.000297005	190	49	9601	4253	8.12176	3.52724
GO:0045859	regulation of protein kinase activity	8.11787	0.000298164	477	154	9314	4148	8.11787	3.52554
GO:0042326	negative regulation of phosphorylation	8.10879	0.000300884	289	84	9502	4218	8.10879	3.5216
GO:0046390	ribose phosphate biosynthetic process	8.09048	0.000306443	101	20	9690	4282	8.09048	3.51365
GO:0009108	coenzyme biosynthetic process	8.08215	0.000309006	91	17	9700	4285	8.08215	3.51003
GO:0006469	negative regulation of protein kinase activity	8.06145	0.00031547	151	36	9640	4266	8.06145	3.50104
GO:0033673	negative regulation of kinase activity	8.05768	0.000316661	163	40	9628	4262	8.05768	3.49941
GO:0043393	regulation of protein binding	8.05637	0.000317076	160	39	9631	4263	8.05637	3.49884
GO:0051287	NAD binding	8.04736	0.000319945	47	5	9744	4297	8.04736	3.49492
GO:0031058	positive regulation of histone modification	8.04462	0.000320824	70	11	9721	4291	8.04462	3.49373
GO:0051186	cofactor metabolic process	8.03924	0.000322555	241	67	9550	4235	8.03924	3.4914
GO:0005783	endoplasmic reticulum	8.03075	0.000325304	593	199	9198	4103	8.03075	3.48771
GO:1903902	positive regulation of viral life cycle	8.02432	0.000327401	51	6	9740	4296	8.02432	3.48492
GO:0005793	endoplasmic reticulum-Golgi intermediate compartment	8.02432	0.000327401	51	6	9740	4296	8.02432	3.48492
GO:0031503	protein-containing complex localization	8.02157	0.000328304	77	13	9714	4289	8.02157	3.48372
GO:0090140	regulation of mitochondrial fission	8.01993	0.000328842	22	0	9769	4302	8.01993	3.48301
GO:0032479	regulation of type I interferon production	8.01331	0.000331027	94	18	9697	4284	8.01331	3.48014
GO:0030139	endocytic vesicle	7.99429	0.000337382	107	22	9684	4280	7.99429	3.47188
GO:0008064	regulation of actin polymerization or depolymerization	7.95429	0.000351154	110	23	9681	4279	7.95429	3.4545
GO:0006356	regulation of transcription by RNA polymerase I	7.95178	0.000352034	28	1	9763	4301	7.95178	3.45342
GO:0009719	response to endogenous stimulus	7.95024	0.000352576	628	213	9163	4089	7.95024	3.45275
GO:0043200	response to amino acid	7.91917	0.000363706	80	14	9711	4288	7.91917	3.43925
GO:0061659	ubiquitin-like protein ligase activity	7.91898	0.000363773	113	24	9678	4278	7.91898	3.43917
GO:0000387	spliceosomal snRNP assembly	7.88281	0.000377172	33	2	9758	4300	7.88281	3.42346
GO:0010243	response to organonitrogen compound	7.86305	0.0003847	503	165	9288	4137	7.86305	3.41488
GO:0045185	maintenance of protein location	7.81825	0.000402325	69	11	9722	4291	7.81825	3.39542
GO:0010595	positive regulation of endothelial cell migration	7.80504	0.000407675	76	13	9715	4289	7.80504	3.38969
GO:0048208	COPII vesicle coating	7.78293	0.000416791	54	7	9737	4295	7.78293	3.38008
GO:0051893	regulation of focal adhesion assembly	7.78293	0.000416791	54	7	9737	4295	7.78293	3.38008
GO:0003727	single-stranded RNA binding	7.78293	0.000416791	54	7	9737	4295	7.78293	3.38008
GO:0090109	regulation of cell-substrate junction assembly	7.78293	0.000416791	54	7	9737	4295	7.78293	3.38008
GO:0097517	contractile actin filament bundle	7.77746	0.000419073	46	5	9745	4297	7.77746	3.37771
GO:0001725	stress fiber	7.77746	0.000419073	46	5	9745	4297	7.77746	3.37771
GO:0010494	cytoplasmic stress granule	7.77746	0.000419073	46	5	9745	4297	7.77746	3.37771
GO:0031668	cellular response to extracellular stimulus	7.77054	0.000421983	170	43	9621	4259	7.77054	3.37471
GO:0046794	transport of virus	7.76418	0.000424678	50	6	9741	4296	7.76418	3.37194
GO:0098876	vesicle-mediated transport to the plasma membrane	7.76418	0.000424678	50	6	9741	4296	7.76418	3.37194
GO:1903322	positive regulation of protein modification by small protein conjugation or removal	7.75828	0.000427189	96	19	9695	4283	7.75828	3.36938
GO:0090175	regulation of establishment of planar polarity	7.75032	0.000430606	86	16	9705	4286	7.75032	3.36592
GO:0005694	chromosome	7.74978	0.000430837	143	34	9648	4268	7.74978	3.36569
GO:0009165	nucleotide biosynthetic process	7.74978	0.000430837	143	34	9648	4268	7.74978	3.36569
GO:0034599	cellular response to oxidative stress	7.74607	0.000432437	146	35	9645	4267	7.74607	3.36408
GO:1903047	mitotic cell cycle process	7.72087	0.000443477	383	120	9408	4182	7.72087	3.35313
GO:0042470	melanosome	7.70774	0.000449336	79	14	9712	4288	7.70774	3.34743
GO:0048770	pigment granule	7.70774	0.000449336	79	14	9712	4288	7.70774	3.34743
GO:1903214	regulation of protein targeting to mitochondrion	7.66765	0.000467717	37	3	9754	4299	7.66765	3.33002
GO:0002181	cytoplasmic translation	7.65506	0.00047364	21	0	9770	4302	7.65506	3.32455
GO:0031529	ruffle organization	7.65506	0.00047364	21	0	9770	4302	7.65506	3.32455
GO:0000123	histone acetyltransferase complex	7.64881	0.000476611	61	9	9730	4293	7.64881	3.32184
GO:0019637	organophosphate metabolic process	7.63267	0.000484367	516	171	9275	4131	7.63267	3.31483
GO:0044665	MLL1/2 complex	7.61929	0.00049089	27	1	9764	4301	7.61929	3.30902
GO:0071339	MLL1 complex	7.61929	0.00049089	27	1	9764	4301	7.61929	3.30902
GO:0060590	ATPase regulator activity	7.61929	0.00049089	27	1	9764	4301	7.61929	3.30902
GO:0031145	anaphase-promoting complex-dependent catabolic process	7.59366	0.000503634	68	11	9723	4291	7.59366	3.29788
GO:0032092	positive regulation of protein binding	7.59023	0.000505364	75	13	9716	4289	7.59023	3.2964
GO:0006383	transcription by RNA polymerase III	7.57257	0.000514368	32	2	9759	4300	7.57257	3.28873
GO:0007223	Wnt signaling pathway, calcium modulating pathway	7.57257	0.000514368	32	2	9759	4300	7.57257	3.28873
GO:2000147	positive regulation of cell motility	7.56062	0.000520554	317	96	9474	4206	7.56062	3.28353
GO:0035601	protein deacylation	7.55624	0.000522839	41	4	9750	4298	7.55624	3.28163
GO:0047485	protein N-terminus binding	7.54799	0.000527169	85	16	9706	4286	7.54799	3.27805
GO:0071495	cellular response to endogenous stimulus	7.54491	0.000528795	442	143	9349	4159	7.54491	3.27671
GO:0050852	T cell receptor signaling pathway	7.53349	0.00053487	114	25	9677	4277	7.53349	3.27175
GO:0044085	cellular component biogenesis	7.53295	0.000535155	53	7	9738	4295	7.53295	3.27152
GO:0140034	methylation-dependent protein binding	7.53295	0.000535155	53	7	9738	4295	7.53295	3.27152
GO:0035064	methylated histone binding	7.53295	0.000535155	53	7	9738	4295	7.53295	3.27152
GO:0016605	PML body	7.49802	0.00055418	78	14	9713	4288	7.49802	3.25635
GO:0090407	organophosphate biosynthetic process	7.49737	0.00055454	311	94	9480	4208	7.49737	3.25607
GO:0010921	regulation of phosphatase activity	7.49208	0.000557485	120	27	9671	4275	7.49208	3.25377
GO:0071900	regulation of protein serine/threonine kinase activity	7.48379	0.000562124	319	97	9472	4205	7.48379	3.25017
GO:0009152	purine ribonucleotide biosynthetic process	7.48256	0.000562817	88	17	9703	4285	7.48256	3.24963
GO:0090263	positive regulation of canonical Wnt signaling pathway	7.47703	0.000565938	101	21	9690	4281	7.47703	3.24723
GO:0097435	supramolecular fiber organization	7.47167	0.000568975	214	59	9577	4243	7.47167	3.24491
GO:0016773	phosphotransferase activity, alcohol group as acceptor	7.4636	0.000573586	428	138	9363	4164	7.4636	3.2414
GO:0030031	cell projection assembly	7.44711	0.000583122	191	51	9600	4251	7.44711	3.23424
GO:0006109	regulation of carbohydrate metabolic process	7.4334	0.000591176	138	33	9653	4269	7.4334	3.22828
GO:0017111	nucleoside-triphosphatase activity	7.42865	0.00059399	425	137	9366	4165	7.42865	3.22622
GO:0032481	positive regulation of type I interferon production	7.41404	0.00060273	60	9	9731	4293	7.41404	3.21988
GO:0033143	regulation of intracellular steroid hormone receptor signaling pathway	7.41404	0.00060273	60	9	9731	4293	7.41404	3.21988
GO:0008286	insulin receptor signaling pathway	7.41404	0.00060273	60	9	9731	4293	7.41404	3.21988
GO:0005773	vacuole	7.40859	0.000606026	236	67	9555	4235	7.40859	3.21751
GO:0046983	protein dimerization activity	7.37589	0.000626166	755	266	9036	4036	7.37589	3.20331
GO:0051272	positive regulation of cellular component movement	7.36628	0.000632215	326	100	9465	4202	7.36628	3.19914
GO:0002220	innate immune response activating cell surface receptor signaling pathway	7.34734	0.000644307	84	16	9707	4286	7.34734	3.19091
GO:0031967	organelle envelope	7.29649	0.000677916	125	29	9666	4273	7.29649	3.16882
GO:0031975	envelope	7.29649	0.000677916	125	29	9666	4273	7.29649	3.16882
GO:0006851	mitochondrial calcium ion transmembrane transport	7.29022	0.000682176	20	0	9771	4302	7.29022	3.1661
GO:0032786	positive regulation of DNA-templated transcription, elongation	7.29022	0.000682176	20	0	9771	4302	7.29022	3.1661
GO:0035561	regulation of chromatin binding	7.29022	0.000682176	20	0	9771	4302	7.29022	3.1661
GO:0043123	positive regulation of I-kappaB kinase/NF-kappaB signaling	7.28772	0.000683884	128	30	9663	4272	7.28772	3.16502
GO:0051188	cofactor biosynthetic process	7.28772	0.000683884	128	30	9663	4272	7.28772	3.16502
GO:0031669	cellular response to nutrient levels	7.28645	0.000684752	152	38	9639	4264	7.28645	3.16447
GO:0016925	protein sumoylation	7.28491	0.000685809	52	7	9739	4295	7.28491	3.1638
GO:0045646	regulation of erythrocyte differentiation	7.27839	0.000690298	40	4	9751	4298	7.27839	3.16096
GO:0050681	androgen receptor binding	7.27839	0.000690298	40	4	9751	4298	7.27839	3.16096
GO:1901214	regulation of neuron death	7.25459	0.000706919	201	55	9590	4247	7.25459	3.15063
GO:0032432	actin filament bundle	7.24959	0.000710467	48	6	9743	4296	7.24959	3.14846
GO:0032507	maintenance of protein location in cell	7.24959	0.000710467	48	6	9743	4296	7.24959	3.14846
GO:0006006	glucose metabolic process	7.21429	0.00073599	80	15	9711	4287	7.21429	3.13313
GO:0000122	negative regulation of transcription by RNA polymerase II	7.20617	0.000741991	480	159	9311	4143	7.20617	3.1296
GO:0071478	cellular response to radiation	7.18476	0.00075805	112	25	9679	4277	7.18476	3.1203
GO:0044217	other organism part	7.18119	0.000760765	59	9	9732	4293	7.18119	3.11875
GO:0045335	phagocytic vesicle	7.18119	0.000760765	59	9	9732	4293	7.18119	3.11875
GO:0033238	regulation of cellular amine metabolic process	7.18119	0.000760765	59	9	9732	4293	7.18119	3.11875
GO:0030833	regulation of actin filament polymerization	7.14494	0.000788843	96	20	9695	4282	7.14494	3.10301
GO:1903706	regulation of hemopoiesis	7.13612	0.000795831	286	86	9505	4216	7.13612	3.09918
GO:1901293	nucleoside phosphate biosynthetic process	7.12396	0.000805572	145	36	9646	4266	7.12396	3.0939
GO:0030029	actin filament-based process	7.10879	0.000817886	214	60	9577	4242	7.10879	3.08731
GO:0006997	nucleus organization	7.10249	0.000823051	55	8	9736	4294	7.10249	3.08457
GO:0006893	Golgi to plasma membrane transport	7.08504	0.000837544	35	3	9756	4299	7.08504	3.07699
GO:0097190	apoptotic signaling pathway	7.07157	0.000848903	171	45	9620	4257	7.07157	3.07114
GO:0007033	vacuole organization	7.04589	0.000870978	62	10	9729	4292	7.04589	3.05999
GO:0032869	cellular response to insulin stimulus	7.04589	0.000870978	62	10	9729	4292	7.04589	3.05999
GO:0007049	cell cycle	7.04297	0.000873532	277	83	9514	4219	7.04297	3.05872
GO:0044798	nuclear transcription factor complex	7.03115	0.000883916	108	24	9683	4278	7.03115	3.05359
GO:0042073	intraciliary transport	7.00249	0.000909612	39	4	9752	4298	7.00249	3.04114
GO:0032781	positive regulation of ATPase activity	7.00249	0.000909612	39	4	9752	4298	7.00249	3.04114
GO:1990928	response to amino acid starvation	7.00249	0.000909612	39	4	9752	4298	7.00249	3.04114
GO:0075733	intracellular transport of virus	6.99527	0.000916203	47	6	9744	4296	6.99527	3.03801
GO:0010611	regulation of cardiac muscle hypertrophy	6.99527	0.000916203	47	6	9744	4296	6.99527	3.03801
GO:0045637	regulation of myeloid cell differentiation	6.9868	0.000924	150	38	9641	4264	6.9868	3.03433
GO:1901799	negative regulation of proteasomal protein catabolic process	6.97922	0.000931033	43	5	9748	4297	6.97922	3.03103
GO:0030433	ubiquitin-dependent ERAD pathway	6.97922	0.000931033	43	5	9748	4297	6.97922	3.03103
GO:0032886	regulation of microtubule-based process	6.97202	0.000937758	144	36	9647	4266	6.97202	3.02791
GO:0044092	negative regulation of molecular function	6.96618	0.000943245	646	225	9145	4077	6.96618	3.02538
GO:0005802	trans-Golgi network	6.96057	0.000948558	95	20	9696	4282	6.96057	3.02294
GO:0046966	thyroid hormone receptor binding	6.95775	0.000951235	25	1	9766	4301	6.95775	3.02171
GO:0009060	aerobic respiration	6.95689	0.000952055	30	2	9761	4300	6.95689	3.02134
GO:0009452	7-methylguanosine RNA capping	6.95689	0.000952055	30	2	9761	4300	6.95689	3.02134
GO:0036260	RNA capping	6.95689	0.000952055	30	2	9761	4300	6.95689	3.02134
GO:0048025	negative regulation of mRNA splicing, via spliceosome	6.92541	0.000982495	19	0	9772	4302	6.92541	3.00767
GO:0006376	mRNA splice site selection	6.92541	0.000982495	19	0	9772	4302	6.92541	3.00767
GO:0032527	protein exit from endoplasmic reticulum	6.92541	0.000982495	19	0	9772	4302	6.92541	3.00767
GO:0001933	negative regulation of protein phosphorylation	6.92008	0.000987755	265	79	9526	4223	6.92008	3.00535
GO:1901699	cellular response to nitrogen compound	6.89295	0.00101491	300	92	9491	4210	6.89295	2.99357
GO:0001558	regulation of cell growth	6.88961	0.00101831	262	78	9529	4224	6.88961	2.99212
GO:0001883	purine nucleoside binding	6.88235	0.00102573	215	61	9576	4241	6.88235	2.98897
GO:0005198	structural molecule activity	6.87745	0.00103077	340	107	9451	4195	6.87745	2.98684
GO:0070603	SWI/SNF superfamily-type complex	6.86553	0.00104313	54	8	9737	4294	6.86553	2.98166
GO:0046782	regulation of viral transcription	6.86553	0.00104313	54	8	9737	4294	6.86553	2.98166
GO:0010822	positive regulation of mitochondrion organization	6.85171	0.00105765	88	18	9703	4284	6.85171	2.97566
GO:0000287	magnesium ion binding	6.83881	0.00107138	149	38	9642	4264	6.83881	2.97006
GO:0005775	vacuolar lumen	6.81871	0.00109313	116	27	9675	4275	6.81871	2.96133
GO:0006399	tRNA metabolic process	6.81871	0.00109313	116	27	9675	4275	6.81871	2.96133
GO:0019001	guanyl nucleotide binding	6.81128	0.00110128	220	63	9571	4239	6.81128	2.9581
GO:0001882	nucleoside binding	6.81128	0.00110128	220	63	9571	4239	6.81128	2.9581
GO:0032561	guanyl ribonucleotide binding	6.81128	0.00110128	220	63	9571	4239	6.81128	2.9581
GO:0005635	nuclear envelope	6.8111	0.00110148	119	28	9672	4274	6.8111	2.95802
GO:0031023	microtubule organizing center organization	6.79486	0.00111951	50	7	9741	4295	6.79486	2.95097
GO:0042579	microbody	6.77783	0.00113875	94	20	9697	4282	6.77783	2.94357
GO:0032880	regulation of protein localization	6.76469	0.00115381	618	215	9173	4087	6.76469	2.93787
GO:1903578	regulation of ATP metabolic process	6.75572	0.0011642	81	16	9710	4286	6.75572	2.93397
GO:2001237	negative regulation of extrinsic apoptotic signaling pathway	6.74895	0.00117211	71	13	9720	4289	6.74895	2.93103
GO:0030030	cell projection organization	6.7324	0.00119166	459	153	9332	4149	6.7324	2.92385
GO:0004386	helicase activity	6.72408	0.00120162	100	22	9691	4280	6.72408	2.92023
GO:2001021	negative regulation of response to DNA damage stimulus	6.72143	0.00120481	57	9	9734	4293	6.72143	2.91908
GO:0009161	ribonucleoside monophosphate metabolic process	6.71719	0.00120993	42	5	9749	4297	6.71719	2.91724
GO:0009967	positive regulation of signal transduction	6.69029	0.00124293	966	355	8825	3947	6.69029	2.90555
GO:0010634	positive regulation of epithelial cell migration	6.68648	0.00124767	106	24	9685	4278	6.68648	2.9039
GO:1901888	regulation of cell junction assembly	6.67692	0.00125965	74	14	9717	4288	6.67692	2.89975
GO:0030099	myeloid cell differentiation	6.66203	0.00127855	112	26	9679	4276	6.66203	2.89328
GO:0000045	autophagosome assembly	6.65163	0.00129192	29	2	9762	4300	6.65163	2.88876
GO:0030120	vesicle coat	6.65163	0.00129192	29	2	9762	4300	6.65163	2.88876
GO:0006370	7-methylguanosine mRNA capping	6.65163	0.00129192	29	2	9762	4300	6.65163	2.88876
GO:0061077	chaperone-mediated protein folding	6.65163	0.00129192	29	2	9762	4300	6.65163	2.88876
GO:0036257	multivesicular body organization	6.65163	0.00129192	29	2	9762	4300	6.65163	2.88876
GO:0042594	response to starvation	6.64459	0.00130104	127	31	9664	4271	6.64459	2.88571
GO:0007015	actin filament organization	6.6439	0.00130194	124	30	9667	4272	6.6439	2.88541
GO:0004672	protein kinase activity	6.63607	0.00131218	364	117	9427	4185	6.63607	2.88201
GO:0032550	purine ribonucleoside binding	6.63539	0.00131306	213	61	9578	4241	6.63539	2.88172
GO:0042147	retrograde transport, endosome to Golgi	6.63064	0.00131932	53	8	9738	4294	6.63064	2.87965
GO:0042826	histone deacetylase binding	6.6151	0.00133998	77	15	9714	4287	6.6151	2.8729
GO:0006140	regulation of nucleotide metabolic process	6.6151	0.00133998	77	15	9714	4287	6.6151	2.8729
GO:0044281	small molecule metabolic process	6.58815	0.00137658	984	363	8807	3939	6.58815	2.8612
GO:0001932	regulation of protein phosphorylation	6.57975	0.00138819	796	287	8995	4015	6.57975	2.85755
GO:0051052	regulation of DNA metabolic process	6.56837	0.00140409	218	63	9573	4239	6.56837	2.85261
GO:0042803	protein homodimerization activity	6.56155	0.00141369	511	174	9280	4128	6.56155	2.84965
GO:0001671	ATPase activator activity	6.56064	0.00141498	18	0	9773	4302	6.56064	2.84925
GO:1904872	regulation of telomerase RNA localization to Cajal body	6.56064	0.00141498	18	0	9773	4302	6.56064	2.84925
GO:0005158	insulin receptor binding	6.56064	0.00141498	18	0	9773	4302	6.56064	2.84925
GO:0005839	proteasome core complex	6.56064	0.00141498	18	0	9773	4302	6.56064	2.84925
GO:0043657	host cell	6.55299	0.00142585	49	7	9742	4295	6.55299	2.84593
GO:0000118	histone deacetylase complex	6.55299	0.00142585	49	7	9742	4295	6.55299	2.84593
GO:0006732	coenzyme metabolic process	6.54657	0.00143503	147	38	9644	4264	6.54657	2.84314
GO:0032549	ribonucleoside binding	6.54075	0.0014434	215	62	9576	4240	6.54075	2.84061
GO:0043467	regulation of generation of precursor metabolites and energy	6.53094	0.00145763	102	23	9689	4279	6.53094	2.83635
GO:0071417	cellular response to organonitrogen compound	6.52596	0.00146491	275	84	9516	4218	6.52596	2.83419
GO:0035735	intraciliary transport involved in cilium assembly	6.51011	0.00148832	33	3	9758	4299	6.51011	2.8273
GO:0043470	regulation of carbohydrate catabolic process	6.49889	0.00150511	63	11	9728	4291	6.49889	2.82243
GO:2000060	positive regulation of ubiquitin-dependent protein catabolic process	6.49889	0.00150511	63	11	9728	4291	6.49889	2.82243
GO:0003730	mRNA 3'-UTR binding	6.49465	0.00151151	56	9	9735	4293	6.49465	2.82059
GO:0005776	autophagosome	6.49465	0.00151151	56	9	9735	4293	6.49465	2.82059
GO:2001235	positive regulation of apoptotic signaling pathway	6.49298	0.00151403	129	32	9662	4270	6.49298	2.81987
GO:0051054	positive regulation of DNA metabolic process	6.49298	0.00151403	129	32	9662	4270	6.49298	2.81987
GO:0030308	negative regulation of cell growth	6.49075	0.0015174	114	27	9677	4275	6.49075	2.8189
GO:0071363	cellular response to growth factor stimulus	6.4889	0.00152023	181	50	9610	4252	6.4889	2.81809
GO:0043543	protein acylation	6.48644	0.00152396	123	30	9668	4272	6.48644	2.81703
GO:0070063	RNA polymerase binding	6.45734	0.00156897	41	5	9750	4297	6.45734	2.80439
GO:0098732	macromolecule deacylation	6.45734	0.00156897	41	5	9750	4297	6.45734	2.80439
GO:0030218	erythrocyte differentiation	6.45691	0.00156964	37	4	9754	4298	6.45691	2.8042
GO:0009144	purine nucleoside triphosphate metabolic process	6.45691	0.00156964	37	4	9754	4298	6.45691	2.8042
GO:0061014	positive regulation of mRNA catabolic process	6.45691	0.00156964	37	4	9754	4298	6.45691	2.8042
GO:0070848	response to growth factor	6.43258	0.00160829	203	58	9588	4244	6.43258	2.79364
GO:0016651	oxidoreductase activity, acting on NAD(P)H	6.41906	0.00163019	76	15	9715	4287	6.41906	2.78776
GO:1900542	regulation of purine nucleotide metabolic process	6.41906	0.00163019	76	15	9715	4287	6.41906	2.78776
GO:0051082	unfolded protein binding	6.41274	0.00164053	66	12	9725	4290	6.41274	2.78502
GO:0002039	p53 binding	6.39789	0.00166506	52	8	9739	4294	6.39789	2.77857
GO:0003725	double-stranded RNA binding	6.39789	0.00166506	52	8	9739	4294	6.39789	2.77857
GO:0001775	cell activation	6.39688	0.00166675	608	213	9183	4089	6.39688	2.77813
GO:0018105	peptidyl-serine phosphorylation	6.39428	0.00167108	95	21	9696	4281	6.39428	2.777
GO:0090575	RNA polymerase II transcription factor complex	6.39428	0.00167108	95	21	9696	4281	6.39428	2.777
GO:0019208	phosphatase regulator activity	6.38115	0.00169317	59	10	9732	4292	6.38115	2.7713
GO:0016874	ligase activity	6.36002	0.00172933	101	23	9690	4279	6.36002	2.76212
GO:0097193	intrinsic apoptotic signaling pathway	6.36002	0.00172933	101	23	9690	4279	6.36002	2.76212
GO:0009267	cellular response to starvation	6.36002	0.00172933	101	23	9690	4279	6.36002	2.76212
GO:0071007	U2-type catalytic step 2 spliceosome	6.34822	0.00174986	28	2	9763	4300	6.34822	2.757
GO:0006369	termination of RNA polymerase II transcription	6.34822	0.00174986	28	2	9763	4300	6.34822	2.757
GO:0036258	multivesicular body assembly	6.34822	0.00174986	28	2	9763	4300	6.34822	2.757
GO:0000790	nuclear chromatin	6.32547	0.00179012	157	42	9634	4260	6.32547	2.74712
GO:0065009	regulation of molecular function	6.31791	0.0018037	1764	688	8027	3614	6.31791	2.74384
GO:0014743	regulation of muscle hypertrophy	6.31331	0.00181202	48	7	9743	4295	6.31331	2.74184
GO:0001525	angiogenesis	6.31311	0.00181238	174	48	9617	4254	6.31311	2.74175
GO:0035091	phosphatidylinositol binding	6.30779	0.00182206	154	41	9637	4261	6.30779	2.73944
GO:0070536	protein K63-linked deubiquitination	6.30135	0.00183383	23	1	9768	4301	6.30135	2.73664
GO:1902175	regulation of oxidative stress-induced intrinsic apoptotic signaling pathway	6.30135	0.00183383	23	1	9768	4301	6.30135	2.73664
GO:0060765	regulation of androgen receptor signaling pathway	6.30135	0.00183383	23	1	9768	4301	6.30135	2.73664
GO:1903828	negative regulation of cellular protein localization	6.2937	0.00184791	85	18	9706	4284	6.2937	2.73332
GO:0005525	GTP binding	6.27221	0.00188805	210	61	9581	4241	6.27221	2.72399
GO:0048010	vascular endothelial growth factor receptor signaling pathway	6.27	0.00189222	55	9	9736	4293	6.27	2.72303
GO:0098573	intrinsic component of mitochondrial membrane	6.24512	0.00193989	44	6	9747	4296	6.24512	2.71222
GO:0071901	negative regulation of protein serine/threonine kinase activity	6.23971	0.00195042	91	20	9700	4282	6.23971	2.70987
GO:0008022	protein C-terminus binding	6.23156	0.00196637	139	36	9652	4266	6.23156	2.70633
GO:0097064	ncRNA export from nucleus	6.22577	0.00197779	32	3	9759	4299	6.22577	2.70382
GO:0097581	lamellipodium organization	6.22577	0.00197779	32	3	9759	4299	6.22577	2.70382
GO:0009126	purine nucleoside monophosphate metabolic process	6.22577	0.00197779	32	3	9759	4299	6.22577	2.70382
GO:0009167	purine ribonucleoside monophosphate metabolic process	6.22577	0.00197779	32	3	9759	4299	6.22577	2.70382
GO:0006473	protein acetylation	6.2034	0.00202254	97	22	9694	4280	6.2034	2.6941
GO:0048156	tau protein binding	6.19974	0.00202997	40	5	9751	4297	6.19974	2.69251
GO:0015030	Cajal body	6.19974	0.00202997	40	5	9751	4297	6.19974	2.69251
GO:0042273	ribosomal large subunit biogenesis	6.19589	0.00203778	17	0	9774	4302	6.19589	2.69084
GO:0070064	proline-rich region binding	6.19589	0.00203778	17	0	9774	4302	6.19589	2.69084
GO:2000641	regulation of early endosome to late endosome transport	6.19589	0.00203778	17	0	9774	4302	6.19589	2.69084
GO:0022624	proteasome accessory complex	6.19589	0.00203778	17	0	9774	4302	6.19589	2.69084
GO:0006515	protein quality control for misfolded or incompletely synthesized proteins	6.19589	0.00203778	17	0	9774	4302	6.19589	2.69084
GO:0006891	intra-Golgi vesicle-mediated transport	6.19589	0.00203778	17	0	9774	4302	6.19589	2.69084
GO:0034198	cellular response to amino acid starvation	6.18741	0.00205513	36	4	9755	4298	6.18741	2.68716
GO:0005770	late endosome	6.18123	0.00206789	103	24	9688	4278	6.18123	2.68447
GO:0045765	regulation of angiogenesis	6.17753	0.00207555	187	53	9604	4249	6.17753	2.68287
GO:0120036	plasma membrane bounded cell projection organization	6.15477	0.00212333	351	114	9440	4188	6.15477	2.67298
GO:0002020	protease binding	6.14275	0.002149	81	17	9710	4285	6.14275	2.66776
GO:0031398	positive regulation of protein ubiquitination	6.14275	0.002149	81	17	9710	4285	6.14275	2.66776
GO:0030036	actin cytoskeleton organization	6.12668	0.00218383	181	51	9610	4251	6.12668	2.66078
GO:0002376	immune system process	6.10183	0.00223876	1195	453	8596	3849	6.10183	2.64999
GO:0008630	intrinsic apoptotic signaling pathway in response to DNA damage	6.0759	0.00229757	47	7	9744	4295	6.0759	2.63873
GO:0034212	peptide N-acetyltransferase activity	6.0759	0.00229757	47	7	9744	4295	6.0759	2.63873
GO:1902882	regulation of response to oxidative stress	6.07502	0.00229959	61	11	9730	4291	6.07502	2.63835
GO:0055038	recycling endosome membrane	6.07502	0.00229959	61	11	9730	4291	6.07502	2.63835
GO:1903313	positive regulation of mRNA metabolic process	6.04756	0.00236361	54	9	9737	4293	6.04756	2.62642
GO:0043086	negative regulation of catalytic activity	6.04741	0.00236397	438	148	9353	4154	6.04741	2.62636
GO:1901342	regulation of vasculature development	6.03499	0.00239352	208	61	9583	4241	6.03499	2.62096
GO:0019318	hexose metabolic process	6.01603	0.00243932	102	24	9689	4278	6.01603	2.61273
GO:0043409	negative regulation of MAPK cascade	6.01253	0.00244788	114	28	9677	4274	6.01253	2.61121
GO:0030554	adenyl nucleotide binding	6.01217	0.00244878	984	367	8807	3935	6.01217	2.61105
GO:0004402	histone acetyltransferase activity	5.9996	0.00247974	43	6	9748	4296	5.9996	2.60559
GO:0032592	integral component of mitochondrial membrane	5.9996	0.00247974	43	6	9748	4296	5.9996	2.60559
GO:0043539	protein serine/threonine kinase activator activity	5.97532	0.00254069	22	1	9769	4301	5.97532	2.59505
GO:0005689	U12-type spliceosomal complex	5.97532	0.00254069	22	1	9769	4301	5.97532	2.59505
GO:0006517	protein deglycosylation	5.97532	0.00254069	22	1	9769	4301	5.97532	2.59505
GO:0015980	energy derivation by oxidation of organic compounds	5.95859	0.00258355	80	17	9711	4285	5.95859	2.58778
GO:0030117	membrane coat	5.94448	0.00262026	39	5	9752	4297	5.94448	2.58166
GO:0034260	negative regulation of GTPase activity	5.94448	0.00262026	39	5	9752	4297	5.94448	2.58166
GO:0016575	histone deacetylation	5.94367	0.00262239	31	3	9760	4299	5.94367	2.5813
GO:0000428	DNA-directed RNA polymerase complex	5.94367	0.00262239	31	3	9760	4299	5.94367	2.5813
GO:1905037	autophagosome organization	5.94367	0.00262239	31	3	9760	4299	5.94367	2.5813
GO:0055029	nuclear DNA-directed RNA polymerase complex	5.94367	0.00262239	31	3	9760	4299	5.94367	2.5813
GO:0030880	RNA polymerase complex	5.94367	0.00262239	31	3	9760	4299	5.94367	2.5813
GO:0044216	other organism cell	5.93909	0.00263442	50	8	9741	4294	5.93909	2.57931
GO:0032006	regulation of TOR signaling	5.93837	0.00263633	67	13	9724	4289	5.93837	2.579
GO:0033683	nucleotide-excision repair, DNA incision	5.92025	0.00268454	35	4	9756	4298	5.92025	2.57113
GO:0018394	peptidyl-lysine acetylation	5.90793	0.00271782	86	19	9705	4283	5.90793	2.56578
GO:0002218	activation of innate immune response	5.90016	0.00273901	168	47	9623	4255	5.90016	2.56241
GO:0090501	RNA phosphodiester bond hydrolysis	5.88966	0.00276792	89	20	9702	4282	5.88966	2.55785
GO:0043168	anion binding	5.88572	0.00277884	1621	632	8170	3670	5.88572	2.55614
GO:0030177	positive regulation of Wnt signaling pathway	5.88028	0.002794	122	31	9669	4271	5.88028	2.55377
GO:0033674	positive regulation of kinase activity	5.87907	0.00279738	348	114	9443	4188	5.87907	2.55325
GO:0008092	cytoskeletal protein binding	5.86245	0.00284428	530	185	9261	4117	5.86245	2.54603
GO:0036094	small molecule binding	5.85433	0.00286745	1484	575	8307	3727	5.85433	2.5425
GO:0007050	cell cycle arrest	5.85249	0.00287273	101	24	9690	4278	5.85249	2.54171
GO:0034329	cell junction assembly	5.85249	0.00287273	101	24	9690	4278	5.85249	2.54171
GO:0010812	negative regulation of cell-substrate adhesion	5.84084	0.00290639	46	7	9745	4295	5.84084	2.53665
GO:0019646	aerobic electron transport chain	5.83118	0.00293462	16	0	9775	4302	5.83118	2.53245
GO:0071782	endoplasmic reticulum tubular network	5.83118	0.00293462	16	0	9775	4302	5.83118	2.53245
GO:1902176	negative regulation of oxidative stress-induced intrinsic apoptotic signaling pathway	5.83118	0.00293462	16	0	9775	4302	5.83118	2.53245
GO:0005868	cytoplasmic dynein complex	5.83118	0.00293462	16	0	9775	4302	5.83118	2.53245
GO:0006123	mitochondrial electron transport, cytochrome c to oxygen	5.83118	0.00293462	16	0	9775	4302	5.83118	2.53245
GO:0034237	protein kinase A regulatory subunit binding	5.83118	0.00293462	16	0	9775	4302	5.83118	2.53245
GO:0009067	aspartate family amino acid biosynthetic process	5.83118	0.00293462	16	0	9775	4302	5.83118	2.53245
GO:0032436	positive regulation of proteasomal ubiquitin-dependent protein catabolic process	5.82739	0.00294575	53	9	9738	4293	5.82739	2.5308
GO:0051347	positive regulation of transferase activity	5.81469	0.00298341	394	132	9397	4170	5.81469	2.52529
GO:0032559	adenyl ribonucleotide binding	5.8104	0.00299624	978	366	8813	3936	5.8104	2.52342
GO:0017053	transcriptional repressor complex	5.79785	0.00303406	63	12	9728	4290	5.79785	2.51798
GO:0010507	negative regulation of autophagy	5.79785	0.00303406	63	12	9728	4290	5.79785	2.51798
GO:0046822	regulation of nucleocytoplasmic transport	5.77635	0.00310002	79	17	9712	4285	5.77635	2.50864
GO:0050896	response to stimulus	5.7611	0.00314763	2708	1094	7083	3208	5.7611	2.50202
GO:0016667	oxidoreductase activity, acting on a sulfur group of donors	5.75649	0.00316219	42	6	9749	4296	5.75649	2.50001
GO:1903844	regulation of cellular response to transforming growth factor beta stimulus	5.752	0.00317641	82	18	9709	4284	5.752	2.49806
GO:0031333	negative regulation of protein complex assembly	5.752	0.00317641	82	18	9709	4284	5.752	2.49806
GO:0030032	lamellipodium assembly	5.74745	0.0031909	26	2	9765	4300	5.74745	2.49609
GO:0031112	positive regulation of microtubule polymerization or depolymerization	5.74745	0.0031909	26	2	9765	4300	5.74745	2.49609
GO:0090169	regulation of spindle assembly	5.74745	0.0031909	26	2	9765	4300	5.74745	2.49609
GO:0015629	actin cytoskeleton	5.74105	0.00321138	147	40	9644	4262	5.74105	2.49331
GO:0032838	plasma membrane bounded cell projection cytoplasm	5.74086	0.00321201	66	13	9725	4289	5.74086	2.49322
GO:0031060	regulation of histone methylation	5.71318	0.00330215	49	8	9742	4294	5.71318	2.4812
GO:0090305	nucleic acid phosphodiester bond hydrolysis	5.69797	0.00335278	172	49	9619	4253	5.69797	2.47459
GO:0051701	interaction with host	5.69753	0.00335423	109	27	9682	4275	5.69753	2.47441
GO:0044003	modification by symbiont of host morphology or physiology	5.69167	0.00337394	38	5	9753	4297	5.69167	2.47186
GO:0001098	basal transcription machinery binding	5.69167	0.00337394	38	5	9753	4297	5.69167	2.47186
GO:0001099	basal RNA polymerase II transcription machinery binding	5.69167	0.00337394	38	5	9753	4297	5.69167	2.47186
GO:0045070	positive regulation of viral genome replication	5.66392	0.0034689	30	3	9761	4299	5.66392	2.45981
GO:0007029	endoplasmic reticulum organization	5.66392	0.0034689	30	3	9761	4299	5.66392	2.45981
GO:0048514	blood vessel morphogenesis	5.65982	0.00348316	59	11	9732	4291	5.65982	2.45803
GO:0031098	stress-activated protein kinase signaling cascade	5.65982	0.00348316	59	11	9732	4291	5.65982	2.45803
GO:0071616	acyl-CoA biosynthetic process	5.65552	0.00349814	34	4	9757	4298	5.65552	2.45616
GO:1903146	regulation of autophagy of mitochondrion	5.65552	0.00349814	34	4	9757	4298	5.65552	2.45616
GO:0006476	protein deacetylation	5.65552	0.00349814	34	4	9757	4298	5.65552	2.45616
GO:0009199	ribonucleoside triphosphate metabolic process	5.65552	0.00349814	34	4	9757	4298	5.65552	2.45616
GO:0060236	regulation of mitotic spindle organization	5.65552	0.00349814	34	4	9757	4298	5.65552	2.45616
GO:0035384	thioester biosynthetic process	5.65552	0.00349814	34	4	9757	4298	5.65552	2.45616
GO:0009055	electron transfer activity	5.65432	0.00350236	72	15	9719	4287	5.65432	2.45564
GO:0045948	positive regulation of translational initiation	5.65089	0.0035144	21	1	9770	4301	5.65089	2.45415
GO:1901673	regulation of mitotic spindle assembly	5.65089	0.0035144	21	1	9770	4301	5.65089	2.45415
GO:1901889	negative regulation of cell junction assembly	5.65089	0.0035144	21	1	9770	4301	5.65089	2.45415
GO:0000715	nucleotide-excision repair, DNA damage recognition	5.65089	0.0035144	21	1	9770	4301	5.65089	2.45415
GO:0000717	nucleotide-excision repair, DNA duplex unwinding	5.65089	0.0035144	21	1	9770	4301	5.65089	2.45415
GO:0009185	ribonucleoside diphosphate metabolic process	5.60821	0.00366762	45	7	9746	4295	5.60821	2.43562
GO:0016573	histone acetylation	5.57522	0.00379065	81	18	9710	4284	5.57522	2.42129
GO:0017015	regulation of transforming growth factor beta receptor signaling pathway	5.57522	0.00379065	81	18	9710	4284	5.57522	2.42129
GO:0044432	endoplasmic reticulum part	5.55488	0.00386854	802	296	8989	4006	5.55488	2.41245
GO:0005789	endoplasmic reticulum membrane	5.54731	0.00389793	576	205	9215	4097	5.54731	2.40917
GO:0006475	internal protein amino acid acetylation	5.54684	0.00389976	87	20	9704	4282	5.54684	2.40896
GO:0043535	regulation of blood vessel endothelial cell migration	5.54549	0.00390501	65	13	9726	4289	5.54549	2.40838
GO:0045860	positive regulation of protein kinase activity	5.54024	0.00392557	326	107	9465	4195	5.54024	2.4061
GO:0030111	regulation of Wnt signaling pathway	5.5312	0.00396122	228	70	9563	4232	5.5312	2.40217
GO:0043502	regulation of muscle adaptation	5.52493	0.00398615	55	10	9736	4292	5.52493	2.39945
GO:0071479	cellular response to ionizing radiation	5.52493	0.00398615	55	10	9736	4292	5.52493	2.39945
GO:1901983	regulation of protein acetylation	5.52493	0.00398615	55	10	9736	4292	5.52493	2.39945
GO:0046128	purine ribonucleoside metabolic process	5.51588	0.00402239	41	6	9750	4296	5.51588	2.39552
GO:0032206	positive regulation of telomere maintenance	5.51588	0.00402239	41	6	9750	4296	5.51588	2.39552
GO:0008333	endosome to lysosome transport	5.51588	0.00402239	41	6	9750	4296	5.51588	2.39552
GO:0048284	organelle fusion	5.4897	0.00412908	48	8	9743	4294	5.4897	2.38415
GO:1904356	regulation of telomere maintenance via telomere lengthening	5.4897	0.00412908	48	8	9743	4294	5.4897	2.38415
GO:0042809	vitamin D receptor binding	5.4665	0.00422602	15	0	9776	4302	5.4665	2.37407
GO:0043923	positive regulation by host of viral transcription	5.4665	0.00422602	15	0	9776	4302	5.4665	2.37407
GO:0070993	translation preinitiation complex	5.4665	0.00422602	15	0	9776	4302	5.4665	2.37407
GO:1904874	positive regulation of telomerase RNA localization to Cajal body	5.4665	0.00422602	15	0	9776	4302	5.4665	2.37407
GO:0140223	general transcription initiation factor activity	5.4665	0.00422602	15	0	9776	4302	5.4665	2.37407
GO:0005852	eukaryotic translation initiation factor 3 complex	5.4665	0.00422602	15	0	9776	4302	5.4665	2.37407
GO:0035459	vesicle cargo loading	5.4665	0.00422602	15	0	9776	4302	5.4665	2.37407
GO:1990868	response to chemokine	5.4665	0.00422602	15	0	9776	4302	5.4665	2.37407
GO:1990869	cellular response to chemokine	5.4665	0.00422602	15	0	9776	4302	5.4665	2.37407
GO:0038084	vascular endothelial growth factor signaling pathway	5.4665	0.00422602	15	0	9776	4302	5.4665	2.37407
GO:0032870	cellular response to hormone stimulus	5.45949	0.00425573	203	61	9588	4241	5.45949	2.37103
GO:0045639	positive regulation of myeloid cell differentiation	5.4556	0.00427232	58	11	9733	4291	5.4556	2.36934
GO:0044272	sulfur compound biosynthetic process	5.45438	0.00427753	122	32	9669	4270	5.45438	2.36881
GO:0005085	guanyl-nucleotide exchange factor activity	5.45132	0.00429064	142	39	9649	4263	5.45132	2.36748
GO:1902253	regulation of intrinsic apoptotic signaling pathway by p53 class mediator	5.45035	0.00429481	25	2	9766	4300	5.45035	2.36706
GO:0006626	protein targeting to mitochondrion	5.45035	0.00429481	25	2	9766	4300	5.45035	2.36706
GO:1990391	DNA repair complex	5.45035	0.00429481	25	2	9766	4300	5.45035	2.36706
GO:0060828	regulation of canonical Wnt signaling pathway	5.44545	0.00431588	181	53	9610	4249	5.44545	2.36493
GO:0043022	ribosome binding	5.44142	0.00433334	37	5	9754	4297	5.44142	2.36318
GO:0044450	microtubule organizing center part	5.42534	0.00440358	116	30	9675	4272	5.42534	2.35619
GO:0009416	response to light stimulus	5.41607	0.00444457	178	52	9613	4250	5.41607	2.35217
GO:0002758	innate immune response-activating signal transduction	5.41603	0.00444477	153	43	9638	4259	5.41603	2.35215
GO:0061025	membrane fusion	5.39878	0.0045221	61	12	9730	4290	5.39878	2.34466
GO:0006296	nucleotide-excision repair, DNA incision, 5'-to lesion	5.39336	0.00454667	33	4	9758	4298	5.39336	2.34231
GO:0006906	vesicle fusion	5.39336	0.00454667	33	4	9758	4298	5.39336	2.34231
GO:0035307	positive regulation of protein dephosphorylation	5.39336	0.00454667	33	4	9758	4298	5.39336	2.34231
GO:0018393	internal peptidyl-lysine acetylation	5.38738	0.00457393	83	19	9708	4283	5.38738	2.33971
GO:2001251	negative regulation of chromosome organization	5.38738	0.00457393	83	19	9708	4283	5.38738	2.33971
GO:0070534	protein K63-linked ubiquitination	5.38665	0.00457727	29	3	9762	4299	5.38665	2.33939
GO:0048286	lung alveolus development	5.38665	0.00457727	29	3	9762	4299	5.38665	2.33939
GO:0051031	tRNA transport	5.38665	0.00457727	29	3	9762	4299	5.38665	2.33939
GO:0005669	transcription factor TFIID complex	5.38665	0.00457727	29	3	9762	4299	5.38665	2.33939
GO:0006409	tRNA export from nucleus	5.38665	0.00457727	29	3	9762	4299	5.38665	2.33939
GO:0043547	positive regulation of GTPase activity	5.38581	0.00458113	232	72	9559	4230	5.38581	2.33903
GO:0001952	regulation of cell-matrix adhesion	5.37822	0.00461602	86	20	9705	4282	5.37822	2.33573
GO:0033866	nucleoside bisphosphate biosynthetic process	5.3781	0.00461658	44	7	9747	4295	5.3781	2.33568
GO:0034030	ribonucleoside bisphosphate biosynthetic process	5.3781	0.00461658	44	7	9747	4295	5.3781	2.33568
GO:0034033	purine nucleoside bisphosphate biosynthetic process	5.3781	0.00461658	44	7	9747	4295	5.3781	2.33568
GO:0061733	peptide-lysine-N-acetyltransferase activity	5.3781	0.00461658	44	7	9747	4295	5.3781	2.33568
GO:0101005	ubiquitinyl hydrolase activity	5.35233	0.00473709	64	13	9727	4289	5.35233	2.32449
GO:0110020	regulation of actomyosin structure organization	5.35233	0.00473709	64	13	9727	4289	5.35233	2.32449
GO:0120111	neuron projection cytoplasm	5.35233	0.00473709	64	13	9727	4289	5.35233	2.32449
GO:0005524	ATP binding	5.33395	0.004825	945	356	8846	3946	5.33395	2.3165
GO:0070717	poly-purine tract binding	5.32818	0.00485289	20	1	9771	4301	5.32818	2.314
GO:0045943	positive regulation of transcription by RNA polymerase I	5.32818	0.00485289	20	1	9771	4301	5.32818	2.314
GO:1903579	negative regulation of ATP metabolic process	5.32818	0.00485289	20	1	9771	4301	5.32818	2.314
GO:1903649	regulation of cytoplasmic transport	5.32818	0.00485289	20	1	9771	4301	5.32818	2.314
GO:0051457	maintenance of protein location in nucleus	5.32818	0.00485289	20	1	9771	4301	5.32818	2.314
GO:0140142	nucleocytoplasmic carrier activity	5.32818	0.00485289	20	1	9771	4301	5.32818	2.314
GO:0006458	'de novo' protein folding	5.32818	0.00485289	20	1	9771	4301	5.32818	2.314
GO:0090312	positive regulation of protein deacetylation	5.32818	0.00485289	20	1	9771	4301	5.32818	2.314
GO:1903312	negative regulation of mRNA metabolic process	5.31666	0.00490913	54	10	9737	4292	5.31666	2.309
GO:0006259	DNA metabolic process	5.31641	0.00491034	434	150	9357	4152	5.31641	2.30889
GO:0048534	hematopoietic or lymphoid organ development	5.31189	0.00493261	121	32	9670	4270	5.31189	2.30692
GO:0043244	regulation of protein complex disassembly	5.2842	0.00507108	70	15	9721	4287	5.2842	2.2949
GO:0045333	cellular respiration	5.27787	0.0051033	40	6	9751	4296	5.27787	2.29215
GO:0032940	secretion by cell	5.27269	0.00512981	562	201	9229	4101	5.27269	2.2899
GO:0032922	circadian regulation of gene expression	5.26873	0.00515017	47	8	9744	4294	5.26873	2.28818
GO:0007006	mitochondrial membrane organization	5.26012	0.00519468	73	16	9718	4286	5.26012	2.28444
GO:0009725	response to hormone	5.25874	0.00520188	395	135	9396	4167	5.25874	2.28384
GO:0045787	positive regulation of cell cycle	5.21348	0.00544267	241	76	9550	4226	5.21348	2.26419
GO:0050680	negative regulation of epithelial cell proliferation	5.21151	0.00545345	85	20	9706	4282	5.21151	2.26333
GO:0005814	centriole	5.21151	0.00545345	85	20	9706	4282	5.21151	2.26333
GO:0050851	antigen receptor-mediated signaling pathway	5.20955	0.00546415	126	34	9665	4268	5.20955	2.26248
GO:0009066	aspartate family amino acid metabolic process	5.19383	0.00555073	36	5	9755	4297	5.19383	2.25565
GO:0090174	organelle membrane fusion	5.19383	0.00555073	36	5	9755	4297	5.19383	2.25565
GO:0090224	regulation of spindle organization	5.19383	0.00555073	36	5	9755	4297	5.19383	2.25565
GO:0071230	cellular response to amino acid stimulus	5.18119	0.00562132	50	9	9741	4293	5.18119	2.25016
GO:0071407	cellular response to organic cyclic compound	5.17896	0.00563384	238	75	9553	4227	5.17896	2.2492
GO:0050793	regulation of developmental process	5.17108	0.00567842	1450	567	8341	3735	5.17108	2.24577
GO:0048661	positive regulation of smooth muscle cell proliferation	5.16142	0.00573354	63	13	9728	4289	5.16142	2.24158
GO:0036459	thiol-dependent ubiquitinyl hydrolase activity	5.16142	0.00573354	63	13	9728	4289	5.16142	2.24158
GO:0070911	global genome nucleotide-excision repair	5.15563	0.00576685	24	2	9767	4300	5.15563	2.23906
GO:0035329	hippo signaling	5.15563	0.00576685	24	2	9767	4300	5.15563	2.23906
GO:0042278	purine nucleoside metabolic process	5.1506	0.00579594	43	7	9748	4295	5.1506	2.23688
GO:0009135	purine nucleoside diphosphate metabolic process	5.1506	0.00579594	43	7	9748	4295	5.1506	2.23688
GO:0009179	purine ribonucleoside diphosphate metabolic process	5.1506	0.00579594	43	7	9748	4295	5.1506	2.23688
GO:0032535	regulation of cellular component size	5.1505	0.00579648	162	47	9629	4255	5.1505	2.23684
GO:0046825	regulation of protein export from nucleus	5.13389	0.00589362	32	4	9759	4298	5.13389	2.22962
GO:1902229	regulation of intrinsic apoptotic signaling pathway in response to DNA damage	5.13389	0.00589362	32	4	9759	4298	5.13389	2.22962
GO:0030331	estrogen receptor binding	5.13389	0.00589362	32	4	9759	4298	5.13389	2.22962
GO:0032231	regulation of actin filament bundle assembly	5.12841	0.00592597	66	14	9725	4288	5.12841	2.22724
GO:0001101	response to acid chemical	5.11746	0.00599123	208	64	9583	4238	5.11746	2.22248
GO:0072665	protein localization to vacuole	5.11202	0.00602393	28	3	9763	4299	5.11202	2.22012
GO:0048008	platelet-derived growth factor receptor signaling pathway	5.11202	0.00602393	28	3	9763	4299	5.11202	2.22012
GO:1902562	H4 histone acetyltransferase complex	5.11202	0.00602393	28	3	9763	4299	5.11202	2.22012
GO:0030521	androgen receptor signaling pathway	5.11202	0.00602393	28	3	9763	4299	5.11202	2.22012
GO:0032435	negative regulation of proteasomal ubiquitin-dependent protein catabolic process	5.11202	0.00602393	28	3	9763	4299	5.11202	2.22012
GO:0009225	nucleotide-sugar metabolic process	5.11202	0.00602393	28	3	9763	4299	5.11202	2.22012
GO:0051702	interaction with symbiont	5.11083	0.00603107	53	10	9738	4292	5.11083	2.21961
GO:0043436	oxoacid metabolic process	5.10298	0.0060786	557	200	9234	4102	5.10298	2.2162
GO:0016282	eukaryotic 43S preinitiation complex	5.10184	0.00608551	14	0	9777	4302	5.10184	2.2157
GO:1900151	regulation of nuclear-transcribed mRNA catabolic process, deadenylation-dependent decay	5.10184	0.00608551	14	0	9777	4302	5.10184	2.2157
GO:1900153	positive regulation of nuclear-transcribed mRNA catabolic process, deadenylation-dependent decay	5.10184	0.00608551	14	0	9777	4302	5.10184	2.2157
GO:0000963	mitochondrial RNA processing	5.10184	0.00608551	14	0	9777	4302	5.10184	2.2157
GO:0001732	formation of cytoplasmic translation initiation complex	5.10184	0.00608551	14	0	9777	4302	5.10184	2.2157
GO:0140053	mitochondrial gene expression	5.10184	0.00608551	14	0	9777	4302	5.10184	2.2157
GO:0005095	GTPase inhibitor activity	5.10184	0.00608551	14	0	9777	4302	5.10184	2.2157
GO:0033290	eukaryotic 48S preinitiation complex	5.10184	0.00608551	14	0	9777	4302	5.10184	2.2157
GO:0034629	cellular protein-containing complex localization	5.10184	0.00608551	14	0	9777	4302	5.10184	2.2157
GO:0015631	tubulin binding	5.09449	0.00613045	178	53	9613	4249	5.09449	2.21251
GO:0001726	ruffle	5.08225	0.00620592	72	16	9719	4286	5.08225	2.20719
GO:0014070	response to organic cyclic compound	5.06338	0.00632417	456	160	9335	4142	5.06338	2.199
GO:0008033	tRNA processing	5.0567	0.00636653	78	18	9713	4284	5.0567	2.1961
GO:0030838	positive regulation of actin filament polymerization	5.05425	0.00638214	56	11	9735	4291	5.05425	2.19503
GO:0006970	response to osmotic stress	5.05425	0.00638214	56	11	9735	4291	5.05425	2.19503
GO:0008360	regulation of cell shape	5.05356	0.00638654	93	23	9698	4279	5.05356	2.19473
GO:0070585	protein localization to mitochondrion	5.05034	0.00640712	46	8	9745	4294	5.05034	2.19334
GO:0043039	tRNA aminoacylation	5.04256	0.00645718	39	6	9752	4296	5.04256	2.18996
GO:0030178	negative regulation of Wnt signaling pathway	5.03257	0.00652206	136	38	9655	4264	5.03257	2.18562
GO:0010565	regulation of cellular ketone metabolic process	5.03148	0.00652914	119	32	9672	4270	5.03148	2.18514
GO:0071345	cellular response to cytokine stimulus	5.01473	0.00663942	268	87	9523	4215	5.01473	2.17787
GO:0006897	endocytosis	5.01066	0.00666653	207	64	9584	4238	5.01066	2.1761
GO:0051492	regulation of stress fiber assembly	5.0089	0.00667826	59	12	9732	4290	5.0089	2.17534
GO:0035578	azurophil granule lumen	5.0089	0.00667826	59	12	9732	4290	5.0089	2.17534
GO:1901701	cellular response to oxygen-containing compound	5.00883	0.00667871	488	173	9303	4129	5.00883	2.17531
GO:0070469	respirasome	5.00736	0.00668856	19	1	9772	4301	5.00736	2.17467
GO:0072666	establishment of protein localization to vacuole	5.00736	0.00668856	19	1	9772	4301	5.00736	2.17467
GO:0006379	mRNA cleavage	5.00736	0.00668856	19	1	9772	4301	5.00736	2.17467
GO:0031935	regulation of chromatin silencing	5.00736	0.00668856	19	1	9772	4301	5.00736	2.17467
GO:0032452	histone demethylase activity	5.00736	0.00668856	19	1	9772	4301	5.00736	2.17467
GO:0032543	mitochondrial translation	5.00736	0.00668856	19	1	9772	4301	5.00736	2.17467
GO:0032878	regulation of establishment or maintenance of cell polarity	5.00736	0.00668856	19	1	9772	4301	5.00736	2.17467
GO:0036507	protein demannosylation	5.00736	0.00668856	19	1	9772	4301	5.00736	2.17467
GO:0036508	protein alpha-1,2-demannosylation	5.00736	0.00668856	19	1	9772	4301	5.00736	2.17467
GO:0030496	midbody	4.9936	0.00678123	113	30	9678	4272	4.9936	2.16869
GO:0034097	response to cytokine	4.99122	0.00679736	343	116	9448	4186	4.99122	2.16766
GO:0019888	protein phosphatase regulator activity	4.97081	0.00693756	49	9	9742	4293	4.97081	2.15879
GO:2000756	regulation of peptidyl-lysine acetylation	4.97081	0.00693756	49	9	9742	4293	4.97081	2.15879
GO:0000323	lytic vacuole	4.95124	0.00707465	193	59	9598	4243	4.95124	2.1503
GO:0005764	lysosome	4.95124	0.00707465	193	59	9598	4243	4.95124	2.1503
GO:0051018	protein kinase A binding	4.94902	0.00709035	35	5	9756	4297	4.94902	2.14933
GO:1990841	promoter-specific chromatin binding	4.94902	0.00709035	35	5	9756	4297	4.94902	2.14933
GO:1902533	positive regulation of intracellular signal transduction	4.94594	0.00711225	587	213	9204	4089	4.94594	2.14799
GO:0046034	ATP metabolic process	4.9445	0.00712251	65	14	9726	4288	4.9445	2.14737
GO:0035306	positive regulation of dephosphorylation	4.9258	0.00725692	42	7	9749	4295	4.9258	2.13925
GO:0003697	single-stranded DNA binding	4.92272	0.00727928	68	15	9723	4287	4.92272	2.13791
GO:0051235	maintenance of location	4.91817	0.00731249	98	25	9693	4277	4.91817	2.13593
GO:0051494	negative regulation of cytoskeleton organization	4.88392	0.00756732	83	20	9708	4282	4.88392	2.12106
GO:1903293	phosphatase complex	4.87724	0.00761802	31	4	9760	4298	4.87724	2.11816
GO:0032784	regulation of DNA-templated transcription, elongation	4.87724	0.00761802	31	4	9760	4298	4.87724	2.11816
GO:0008287	protein serine/threonine phosphatase complex	4.87724	0.00761802	31	4	9760	4298	4.87724	2.11816
GO:0031063	regulation of histone deacetylation	4.86346	0.00772368	23	2	9768	4300	4.86346	2.11218
GO:0031116	positive regulation of microtubule polymerization	4.86346	0.00772368	23	2	9768	4300	4.86346	2.11218
GO:0006007	glucose catabolic process	4.86346	0.00772368	23	2	9768	4300	4.86346	2.11218
GO:0031440	regulation of mRNA 3'-end processing	4.86346	0.00772368	23	2	9768	4300	4.86346	2.11218
GO:0006471	protein ADP-ribosylation	4.86346	0.00772368	23	2	9768	4300	4.86346	2.11218
GO:0033120	positive regulation of RNA splicing	4.86346	0.00772368	23	2	9768	4300	4.86346	2.11218
GO:0090568	nuclear transcriptional repressor complex	4.86346	0.00772368	23	2	9768	4300	4.86346	2.11218
GO:1903747	regulation of establishment of protein localization to mitochondrion	4.85725	0.00777184	55	11	9736	4291	4.85725	2.10948
GO:0051403	stress-activated MAPK cascade	4.85725	0.00777184	55	11	9736	4291	4.85725	2.10948
GO:0006110	regulation of glycolytic process	4.85725	0.00777184	55	11	9736	4291	4.85725	2.10948
GO:0043433	negative regulation of DNA-binding transcription factor activity	4.85289	0.00780577	112	30	9679	4272	4.85289	2.10758
GO:0051271	negative regulation of cellular component movement	4.85222	0.007811	184	56	9607	4246	4.85222	2.10729
GO:0005874	microtubule	4.84394	0.00787598	232	74	9559	4228	4.84394	2.1037
GO:0019058	viral life cycle	4.84016	0.00790577	27	3	9764	4299	4.84016	2.10206
GO:0097718	disordered domain specific binding	4.84016	0.00790577	27	3	9764	4299	4.84016	2.10206
GO:0099023	tethering complex	4.83464	0.00794951	45	8	9746	4294	4.83464	2.09966
GO:1904115	axon cytoplasm	4.83464	0.00794951	45	8	9746	4294	4.83464	2.09966
GO:1905330	regulation of morphogenesis of an epithelium	4.8277	0.00800487	126	35	9665	4267	4.8277	2.09665
GO:0046332	SMAD binding	4.81755	0.00808656	58	12	9733	4290	4.81755	2.09224
GO:0007031	peroxisome organization	4.81755	0.00808656	58	12	9733	4290	4.81755	2.09224
GO:0018209	peptidyl-serine modification	4.81587	0.00810019	106	28	9685	4274	4.81587	2.0915
GO:0030374	nuclear receptor transcription coactivator activity	4.81007	0.00814726	38	6	9753	4296	4.81007	2.08899
GO:0031648	protein destabilization	4.81007	0.00814726	38	6	9753	4296	4.81007	2.08899
GO:0044283	small molecule biosynthetic process	4.78875	0.00832288	320	108	9471	4194	4.78875	2.07973
GO:0090100	positive regulation of transmembrane receptor protein serine/threonine kinase signaling pathway	4.78658	0.00834094	61	13	9730	4289	4.78658	2.07879
GO:0007507	heart development	4.78013	0.00839488	120	33	9671	4269	4.78013	2.07599
GO:0000781	chromosome, telomeric region	4.76892	0.00848953	97	25	9694	4277	4.76892	2.07112
GO:1901135	carbohydrate derivative metabolic process	4.76422	0.00852957	482	172	9309	4130	4.76422	2.06907
GO:0045069	regulation of viral genome replication	4.76289	0.00854089	64	14	9727	4288	4.76289	2.0685
GO:0044089	positive regulation of cellular component biogenesis	4.75289	0.0086267	317	107	9474	4195	4.75289	2.06416
GO:0000302	response to reactive oxygen species	4.7485	0.00866471	131	37	9660	4265	4.7485	2.06225
GO:0016779	nucleotidyltransferase activity	4.74534	0.00869207	67	15	9724	4287	4.74534	2.06088
GO:0007623	circadian rhythm	4.74483	0.0086965	91	23	9700	4279	4.74483	2.06066
GO:0016251	RNA polymerase II general transcription initiation factor activity	4.73722	0.00876294	13	0	9778	4302	4.73722	2.05735
GO:0042274	ribosomal small subunit biogenesis	4.73722	0.00876294	13	0	9778	4302	4.73722	2.05735
GO:0017056	structural constituent of nuclear pore	4.73722	0.00876294	13	0	9778	4302	4.73722	2.05735
GO:0042762	regulation of sulfur metabolic process	4.73722	0.00876294	13	0	9778	4302	4.73722	2.05735
GO:0042800	histone methyltransferase activity (H3-K4 specific)	4.73722	0.00876294	13	0	9778	4302	4.73722	2.05735
GO:0044090	positive regulation of vacuole organization	4.73722	0.00876294	13	0	9778	4302	4.73722	2.05735
GO:0048009	insulin-like growth factor receptor signaling pathway	4.73722	0.00876294	13	0	9778	4302	4.73722	2.05735
GO:0005665	RNA polymerase II, core complex	4.73722	0.00876294	13	0	9778	4302	4.73722	2.05735
GO:0006555	methionine metabolic process	4.73722	0.00876294	13	0	9778	4302	4.73722	2.05735
GO:0035613	RNA stem-loop binding	4.73722	0.00876294	13	0	9778	4302	4.73722	2.05735
GO:0090141	positive regulation of mitochondrial fission	4.73722	0.00876294	13	0	9778	4302	4.73722	2.05735
GO:0040013	negative regulation of locomotion	4.73509	0.00878169	191	59	9600	4243	4.73509	2.05642
GO:0006790	sulfur compound metabolic process	4.73349	0.00879568	215	68	9576	4234	4.73349	2.05573
GO:1902652	secondary alcohol metabolic process	4.72812	0.00884304	85	21	9706	4281	4.72812	2.0534
GO:0002504	antigen processing and presentation of peptide or polysaccharide antigen via MHC class II	4.7252	0.00886891	73	17	9718	4285	4.7252	2.05213
GO:0002495	antigen processing and presentation of peptide antigen via MHC class II	4.7252	0.00886891	73	17	9718	4285	4.7252	2.05213
GO:0034504	protein localization to nucleus	4.7252	0.00886891	73	17	9718	4285	4.7252	2.05213
GO:1901657	glycosyl compound metabolic process	4.72311	0.0088875	82	20	9709	4282	4.72311	2.05122
GO:0005777	peroxisome	4.72126	0.00890393	76	18	9715	4284	4.72126	2.05042
GO:0016574	histone ubiquitination	4.70713	0.00903068	34	5	9757	4297	4.70713	2.04428
GO:0046031	ADP metabolic process	4.70713	0.00903068	34	5	9757	4297	4.70713	2.04428
GO:0000381	regulation of alternative mRNA splicing, via spliceosome	4.70713	0.00903068	34	5	9757	4297	4.70713	2.04428
GO:0030119	AP-type membrane coat adaptor complex	4.70713	0.00903068	34	5	9757	4297	4.70713	2.04428
GO:0051865	protein autoubiquitination	4.70681	0.00903358	51	10	9740	4292	4.70681	2.04414
GO:0072655	establishment of protein localization to mitochondrion	4.70381	0.0090607	41	7	9750	4295	4.70381	2.04284
GO:0051058	negative regulation of small GTPase mediated signal transduction	4.70381	0.0090607	41	7	9750	4295	4.70381	2.04284
GO:0019752	carboxylic acid metabolic process	4.69498	0.00914104	501	180	9290	4122	4.69498	2.039
GO:0101031	chaperone complex	4.68858	0.00919975	18	1	9773	4301	4.68858	2.03622
GO:0016441	posttranscriptional gene silencing	4.68858	0.00919975	18	1	9773	4301	4.68858	2.03622
GO:1903392	negative regulation of adherens junction organization	4.68858	0.00919975	18	1	9773	4301	4.68858	2.03622
GO:0030904	retromer complex	4.68858	0.00919975	18	1	9773	4301	4.68858	2.03622
GO:0032069	regulation of nuclease activity	4.68858	0.00919975	18	1	9773	4301	4.68858	2.03622
GO:0006623	protein targeting to vacuole	4.68858	0.00919975	18	1	9773	4301	4.68858	2.03622
GO:0006900	vesicle budding from membrane	4.68858	0.00919975	18	1	9773	4301	4.68858	2.03622
GO:0034067	protein localization to Golgi apparatus	4.68858	0.00919975	18	1	9773	4301	4.68858	2.03622
GO:0016887	ATPase activity	4.6629	0.00943907	193	60	9598	4242	4.6629	2.02507
GO:0004843	thiol-dependent ubiquitin-specific protease activity	4.66278	0.00944016	54	11	9737	4291	4.66278	2.02502
GO:0099568	cytoplasmic region	4.64392	0.00961992	155	46	9636	4256	4.64392	2.01683
GO:0097367	carbohydrate derivative binding	4.63909	0.00966652	1309	513	8482	3789	4.63909	2.01473
GO:0051170	import into nucleus	4.62869	0.00976759	57	12	9734	4290	4.62869	2.01021
GO:0018208	peptidyl-proline modification	4.62357	0.00981772	30	4	9761	4298	4.62357	2.00799
GO:0000291	nuclear-transcribed mRNA catabolic process, exonucleolytic	4.62357	0.00981772	30	4	9761	4298	4.62357	2.00799
GO:0031062	positive regulation of histone methylation	4.62357	0.00981772	30	4	9761	4298	4.62357	2.00799
GO:0031593	polyubiquitin modification-dependent protein binding	4.62357	0.00981772	30	4	9761	4298	4.62357	2.00799
GO:0018107	peptidyl-threonine phosphorylation	4.62172	0.00983588	44	8	9747	4294	4.62172	2.00719
GO:0031461	cullin-RING ubiquitin ligase complex	4.60664	0.00998532	93	24	9698	4278	4.60664	2.00064
GO:1902911	protein kinase complex	4.60276	0.0100241	60	13	9731	4289	4.60276	1.99895
GO:0005913	cell-cell adherens junction	4.60276	0.0100241	60	13	9731	4289	4.60276	1.99895
GO:0030135	coated vesicle	4.58167	0.0102378	87	22	9704	4280	4.58167	1.98979
GO:0070849	response to epidermal growth factor	4.58052	0.0102496	37	6	9754	4296	4.58052	1.98929
GO:0046364	monosaccharide biosynthetic process	4.58052	0.0102496	37	6	9754	4296	4.58052	1.98929
GO:0051438	regulation of ubiquitin-protein transferase activity	4.58052	0.0102496	37	6	9754	4296	4.58052	1.98929
GO:1905268	negative regulation of chromatin organization	4.58052	0.0102496	37	6	9754	4296	4.58052	1.98929
GO:0006418	tRNA aminoacylation for protein translation	4.58052	0.0102496	37	6	9754	4296	4.58052	1.98929
GO:0016592	mediator complex	4.57404	0.0103162	22	2	9769	4300	4.57404	1.98648
GO:0071108	protein K48-linked deubiquitination	4.57404	0.0103162	22	2	9769	4300	4.57404	1.98648
GO:0045601	regulation of endothelial cell differentiation	4.57404	0.0103162	22	2	9769	4300	4.57404	1.98648
GO:0000178	exosome (RNase complex)	4.57404	0.0103162	22	2	9769	4300	4.57404	1.98648
GO:1905354	exoribonuclease complex	4.57404	0.0103162	22	2	9769	4300	4.57404	1.98648
GO:0030131	clathrin adaptor complex	4.57404	0.0103162	22	2	9769	4300	4.57404	1.98648
GO:0031304	intrinsic component of mitochondrial inner membrane	4.57404	0.0103162	22	2	9769	4300	4.57404	1.98648
GO:0031305	integral component of mitochondrial inner membrane	4.57404	0.0103162	22	2	9769	4300	4.57404	1.98648
GO:0009201	ribonucleoside triphosphate biosynthetic process	4.57404	0.0103162	22	2	9769	4300	4.57404	1.98648
GO:0031902	late endosome membrane	4.57194	0.0103379	84	21	9707	4281	4.57194	1.98557
GO:0016896	exoribonuclease activity, producing 5'-phosphomonoesters	4.57126	0.0103449	26	3	9765	4299	4.57126	1.98527
GO:0043330	response to exogenous dsRNA	4.57126	0.0103449	26	3	9765	4299	4.57126	1.98527
GO:0044068	modulation by symbiont of host cellular process	4.57126	0.0103449	26	3	9765	4299	4.57126	1.98527
GO:0046326	positive regulation of glucose import	4.57126	0.0103449	26	3	9765	4299	4.57126	1.98527
GO:1902235	regulation of endoplasmic reticulum stress-induced intrinsic apoptotic signaling pathway	4.57126	0.0103449	26	3	9765	4299	4.57126	1.98527
GO:0050779	RNA destabilization	4.57126	0.0103449	26	3	9765	4299	4.57126	1.98527
GO:0006294	nucleotide-excision repair, preincision complex assembly	4.57126	0.0103449	26	3	9765	4299	4.57126	1.98527
GO:0060395	SMAD protein signal transduction	4.57126	0.0103449	26	3	9765	4299	4.57126	1.98527
GO:0010613	positive regulation of cardiac muscle hypertrophy	4.57126	0.0103449	26	3	9765	4299	4.57126	1.98527
GO:0014742	positive regulation of muscle hypertrophy	4.57126	0.0103449	26	3	9765	4299	4.57126	1.98527
GO:2000379	positive regulation of reactive oxygen species metabolic process	4.57027	0.0103552	66	15	9725	4287	4.57027	1.98484
GO:0007420	brain development	4.56697	0.0103894	124	35	9667	4267	4.56697	1.98341
GO:0033135	regulation of peptidyl-serine phosphorylation	4.56434	0.0104168	81	20	9710	4282	4.56434	1.98227
GO:0031346	positive regulation of cell projection organization	4.56392	0.0104211	237	77	9554	4225	4.56392	1.98209
GO:0000932	P-body	4.55805	0.0104825	47	9	9744	4293	4.55805	1.97954
GO:0090734	site of DNA damage	4.55805	0.0104825	47	9	9744	4293	4.55805	1.97954
GO:0019886	antigen processing and presentation of exogenous peptide antigen via MHC class II	4.55744	0.0104888	72	17	9719	4285	4.55744	1.97927
GO:0000784	nuclear chromosome, telomeric region	4.55673	0.0104963	75	18	9716	4284	4.55673	1.97896
GO:0090092	regulation of transmembrane receptor protein serine/threonine kinase signaling pathway	4.55229	0.010543	135	39	9656	4263	4.55229	1.97704
GO:0065008	regulation of biological quality	4.54681	0.010601	1965	791	7826	3511	4.54681	1.97465
GO:0090090	negative regulation of canonical Wnt signaling pathway	4.5148	0.0109458	118	33	9673	4269	4.5148	1.96075
GO:0008234	cysteine-type peptidase activity	4.51313	0.0109641	101	27	9690	4275	4.51313	1.96003
GO:0009141	nucleoside triphosphate metabolic process	4.50876	0.0110121	50	10	9741	4292	4.50876	1.95813
GO:0051017	actin filament bundle assembly	4.48473	0.0112799	40	7	9751	4295	4.48473	1.94769
GO:0006165	nucleoside diphosphate phosphorylation	4.48473	0.0112799	40	7	9751	4295	4.48473	1.94769
GO:0061572	actin filament bundle organization	4.48473	0.0112799	40	7	9751	4295	4.48473	1.94769
GO:0032580	Golgi cisterna membrane	4.47092	0.0114367	53	11	9738	4291	4.47092	1.9417
GO:0008080	N-acetyltransferase activity	4.47092	0.0114367	53	11	9738	4291	4.47092	1.9417
GO:0007098	centrosome cycle	4.46828	0.011467	33	5	9758	4297	4.46828	1.94055
GO:0030670	phagocytic vesicle membrane	4.44236	0.0117681	56	12	9735	4290	4.44236	1.92929
GO:0030522	intracellular receptor signaling pathway	4.44068	0.0117879	109	30	9682	4272	4.44068	1.92856
GO:0001701	in utero embryonic development	4.4389	0.0118089	123	35	9668	4267	4.4389	1.92779
GO:0008285	negative regulation of cell population proliferation	4.43342	0.0118738	407	144	9384	4158	4.43342	1.92541
GO:1901653	cellular response to peptide	4.43258	0.0118838	145	43	9646	4259	4.43258	1.92504
GO:0030336	negative regulation of cell migration	4.43211	0.0118893	164	50	9627	4252	4.43211	1.92484
GO:0006082	organic acid metabolic process	4.43208	0.0118897	564	207	9227	4095	4.43208	1.92483
GO:0042542	response to hydrogen peroxide	4.42987	0.0119161	86	22	9705	4280	4.42987	1.92387
GO:2000146	negative regulation of cell motility	4.4238	0.0119885	172	53	9619	4249	4.4238	1.92124
GO:0048511	rhythmic process	4.4238	0.0119885	172	53	9619	4249	4.4238	1.92124
GO:0030258	lipid modification	4.41729	0.0120669	106	29	9685	4273	4.41729	1.9184
GO:0006090	pyruvate metabolic process	4.41166	0.012135	43	8	9748	4294	4.41166	1.91596
GO:2000377	regulation of reactive oxygen species metabolic process	4.41149	0.0121371	120	34	9671	4268	4.41149	1.91589
GO:0033209	tumor necrosis factor-mediated signaling pathway	4.40764	0.0121838	80	20	9711	4282	4.40764	1.91422
GO:0071482	cellular response to light stimulus	4.39755	0.0123075	65	15	9726	4287	4.39755	1.90983
GO:0004540	ribonuclease activity	4.3928	0.0123661	68	16	9723	4286	4.3928	1.90777
GO:0016504	peptidase activator activity	4.37303	0.012613	29	4	9762	4298	4.37303	1.89918
GO:0042162	telomeric DNA binding	4.37303	0.012613	29	4	9762	4298	4.37303	1.89918
GO:0043928	exonucleolytic catabolism of deadenylated mRNA	4.37303	0.012613	29	4	9762	4298	4.37303	1.89918
GO:0044257	cellular protein catabolic process	4.37303	0.012613	29	4	9762	4298	4.37303	1.89918
GO:0046148	pigment biosynthetic process	4.37303	0.012613	29	4	9762	4298	4.37303	1.89918
GO:2000725	regulation of cardiac muscle cell differentiation	4.37303	0.012613	29	4	9762	4298	4.37303	1.89918
GO:0072595	maintenance of protein localization in organelle	4.37303	0.012613	29	4	9762	4298	4.37303	1.89918
GO:0003724	RNA helicase activity	4.37303	0.012613	29	4	9762	4298	4.37303	1.89918
GO:0031228	intrinsic component of Golgi membrane	4.37303	0.012613	29	4	9762	4298	4.37303	1.89918
GO:0009205	purine ribonucleoside triphosphate metabolic process	4.37303	0.012613	29	4	9762	4298	4.37303	1.89918
GO:0043024	ribosomal small subunit binding	4.37263	0.012618	12	0	9779	4302	4.37263	1.89901
GO:0097201	negative regulation of transcription from RNA polymerase II promoter in response to stress	4.37263	0.012618	12	0	9779	4302	4.37263	1.89901
GO:0048038	quinone binding	4.37263	0.012618	12	0	9779	4302	4.37263	1.89901
GO:0000346	transcription export complex	4.37263	0.012618	12	0	9779	4302	4.37263	1.89901
GO:0000407	phagophore assembly site	4.37263	0.012618	12	0	9779	4302	4.37263	1.89901
GO:1903513	endoplasmic reticulum to cytosol transport	4.37263	0.012618	12	0	9779	4302	4.37263	1.89901
GO:0030127	COPII vesicle coat	4.37263	0.012618	12	0	9779	4302	4.37263	1.89901
GO:0030970	retrograde protein transport, ER to cytosol	4.37263	0.012618	12	0	9779	4302	4.37263	1.89901
GO:0006012	galactose metabolic process	4.37263	0.012618	12	0	9779	4302	4.37263	1.89901
GO:0006085	acetyl-CoA biosynthetic process	4.37263	0.012618	12	0	9779	4302	4.37263	1.89901
GO:0031937	positive regulation of chromatin silencing	4.37263	0.012618	12	0	9779	4302	4.37263	1.89901
GO:0032239	regulation of nucleobase-containing compound transport	4.37263	0.012618	12	0	9779	4302	4.37263	1.89901
GO:0006999	nuclear pore organization	4.37263	0.012618	12	0	9779	4302	4.37263	1.89901
GO:0034709	methylosome	4.37263	0.012618	12	0	9779	4302	4.37263	1.89901
GO:0035563	positive regulation of chromatin binding	4.37263	0.012618	12	0	9779	4302	4.37263	1.89901
GO:1990381	ubiquitin-specific protease binding	4.37263	0.012618	12	0	9779	4302	4.37263	1.89901
GO:0090069	regulation of ribosome biogenesis	4.37263	0.012618	12	0	9779	4302	4.37263	1.89901
GO:0016601	Rac protein signal transduction	4.37204	0.0126254	17	1	9774	4301	4.37204	1.89875
GO:0043034	costamere	4.37204	0.0126254	17	1	9774	4301	4.37204	1.89875
GO:0070003	threonine-type peptidase activity	4.37204	0.0126254	17	1	9774	4301	4.37204	1.89875
GO:0070932	histone H3 deacetylation	4.37204	0.0126254	17	1	9774	4301	4.37204	1.89875
GO:0045947	negative regulation of translational initiation	4.37204	0.0126254	17	1	9774	4301	4.37204	1.89875
GO:2000114	regulation of establishment of cell polarity	4.37204	0.0126254	17	1	9774	4301	4.37204	1.89875
GO:0097066	response to thyroid hormone	4.37204	0.0126254	17	1	9774	4301	4.37204	1.89875
GO:0098827	endoplasmic reticulum subcompartment	4.37204	0.0126254	17	1	9774	4301	4.37204	1.89875
GO:0001091	RNA polymerase II general transcription initiation factor binding	4.37204	0.0126254	17	1	9774	4301	4.37204	1.89875
GO:0051895	negative regulation of focal adhesion assembly	4.37204	0.0126254	17	1	9774	4301	4.37204	1.89875
GO:0004298	threonine-type endopeptidase activity	4.37204	0.0126254	17	1	9774	4301	4.37204	1.89875
GO:0031065	positive regulation of histone deacetylation	4.37204	0.0126254	17	1	9774	4301	4.37204	1.89875
GO:0006622	protein targeting to lysosome	4.37204	0.0126254	17	1	9774	4301	4.37204	1.89875
GO:0007221	positive regulation of transcription of Notch receptor target	4.37204	0.0126254	17	1	9774	4301	4.37204	1.89875
GO:0035145	exon-exon junction complex	4.37204	0.0126254	17	1	9774	4301	4.37204	1.89875
GO:1901652	response to peptide	4.36186	0.0127546	227	74	9564	4228	4.36186	1.89433
GO:0046580	negative regulation of Ras protein signal transduction	4.35402	0.0128551	36	6	9755	4296	4.35402	1.89092
GO:0031113	regulation of microtubule polymerization	4.35402	0.0128551	36	6	9755	4296	4.35402	1.89092
GO:0090342	regulation of cell aging	4.35402	0.0128551	36	6	9755	4296	4.35402	1.89092
GO:1903900	regulation of viral life cycle	4.35202	0.0128808	97	26	9694	4276	4.35202	1.89006
GO:0009615	response to virus	4.31617	0.0133509	171	53	9620	4249	4.31617	1.87449
GO:0010675	regulation of cellular carbohydrate metabolic process	4.3135	0.0133867	91	24	9700	4278	4.3135	1.87333
GO:0035821	modification of morphology or physiology of other organism	4.3135	0.0133867	91	24	9700	4278	4.3135	1.87333
GO:0043462	regulation of ATPase activity	4.31346	0.0133871	49	10	9742	4292	4.31346	1.87331
GO:0051851	modification by host of symbiont morphology or physiology	4.31346	0.0133871	49	10	9742	4292	4.31346	1.87331
GO:0003684	damaged DNA binding	4.31346	0.0133871	49	10	9742	4292	4.31346	1.87331
GO:0009791	post-embryonic development	4.31346	0.0133871	49	10	9742	4292	4.31346	1.87331
GO:1905475	regulation of protein localization to membrane	4.31239	0.0134015	122	35	9669	4267	4.31239	1.87285
GO:0045648	positive regulation of erythrocyte differentiation	4.30551	0.0134941	25	3	9766	4299	4.30551	1.86986
GO:0071480	cellular response to gamma radiation	4.30551	0.0134941	25	3	9766	4299	4.30551	1.86986
GO:0051059	NF-kappaB binding	4.30551	0.0134941	25	3	9766	4299	4.30551	1.86986
GO:0051090	regulation of DNA-binding transcription factor activity	4.29756	0.0136017	273	92	9518	4210	4.29756	1.86641
GO:0045937	positive regulation of phosphate metabolic process	4.28978	0.0137079	606	225	9185	4077	4.28978	1.86303
GO:0010562	positive regulation of phosphorus metabolic process	4.28978	0.0137079	606	225	9185	4077	4.28978	1.86303
GO:0048027	mRNA 5'-UTR binding	4.28756	0.0137384	21	2	9770	4300	4.28756	1.86206
GO:0000313	organellar ribosome	4.28756	0.0137384	21	2	9770	4300	4.28756	1.86206
GO:1903671	negative regulation of sprouting angiogenesis	4.28756	0.0137384	21	2	9770	4300	4.28756	1.86206
GO:0005761	mitochondrial ribosome	4.28756	0.0137384	21	2	9770	4300	4.28756	1.86206
GO:0060148	positive regulation of posttranscriptional gene silencing	4.28756	0.0137384	21	2	9770	4300	4.28756	1.86206
GO:0061615	glycolytic process through fructose-6-phosphate	4.28756	0.0137384	21	2	9770	4300	4.28756	1.86206
GO:0061620	glycolytic process through glucose-6-phosphate	4.28756	0.0137384	21	2	9770	4300	4.28756	1.86206
GO:1900407	regulation of cellular response to oxidative stress	4.28175	0.0138185	52	11	9739	4291	4.28175	1.85954
GO:0072662	protein localization to peroxisome	4.28175	0.0138185	52	11	9739	4291	4.28175	1.85954
GO:0072663	establishment of protein localization to peroxisome	4.28175	0.0138185	52	11	9739	4291	4.28175	1.85954
GO:0006625	protein targeting to peroxisome	4.28175	0.0138185	52	11	9739	4291	4.28175	1.85954
GO:0071902	positive regulation of protein serine/threonine kinase activity	4.27664	0.0138893	213	69	9578	4233	4.27664	1.85732
GO:0043038	amino acid activation	4.26868	0.0140002	39	7	9752	4295	4.26868	1.85387
GO:0031491	nucleosome binding	4.26868	0.0140002	39	7	9752	4295	4.26868	1.85387
GO:0019207	kinase regulator activity	4.25778	0.0141537	102	28	9689	4274	4.25778	1.84913
GO:0044325	ion channel binding	4.25306	0.0142206	79	20	9712	4282	4.25306	1.84708
GO:1901215	negative regulation of neuron death	4.2473	0.0143028	127	37	9664	4265	4.2473	1.84458
GO:0048145	regulation of fibroblast proliferation	4.24263	0.0143697	58	13	9733	4289	4.24263	1.84255
GO:0010906	regulation of glucose metabolic process	4.2425	0.0143717	76	19	9715	4283	4.2425	1.84249
GO:0044088	regulation of vacuole organization	4.23264	0.0145141	32	5	9759	4297	4.23264	1.83821
GO:1901068	guanosine-containing compound metabolic process	4.23264	0.0145141	32	5	9759	4297	4.23264	1.83821
GO:0048487	beta-tubulin binding	4.23264	0.0145141	32	5	9759	4297	4.23264	1.83821
GO:0016407	acetyltransferase activity	4.22724	0.0145927	64	15	9727	4287	4.22724	1.83586
GO:2001022	positive regulation of response to DNA damage stimulus	4.22724	0.0145927	64	15	9727	4287	4.22724	1.83586
GO:0016525	negative regulation of angiogenesis	4.22618	0.0146082	67	16	9724	4286	4.22618	1.8354
GO:0045807	positive regulation of endocytosis	4.22618	0.0146082	67	16	9724	4286	4.22618	1.8354
GO:1901216	positive regulation of neuron death	4.22618	0.0146082	67	16	9724	4286	4.22618	1.8354
GO:0030136	clathrin-coated vesicle	4.22618	0.0146082	67	16	9724	4286	4.22618	1.8354
GO:0032868	response to insulin	4.21194	0.0148175	96	26	9695	4276	4.21194	1.82923
GO:0048771	tissue remodeling	4.20458	0.0149271	42	8	9749	4294	4.20458	1.82602
GO:0032210	regulation of telomere maintenance via telomerase	4.20458	0.0149271	42	8	9749	4294	4.20458	1.82602
GO:0007163	establishment or maintenance of cell polarity	4.16982	0.015455	90	24	9701	4278	4.16982	1.81093
GO:0070491	repressing transcription factor binding	4.15655	0.0156615	45	9	9746	4293	4.15655	1.80517
GO:1903749	positive regulation of establishment of protein localization to mitochondrion	4.15655	0.0156615	45	9	9746	4293	4.15655	1.80517
GO:1900180	regulation of protein localization to nucleus	4.13232	0.0160457	84	22	9707	4280	4.13232	1.79464
GO:0044042	glucan metabolic process	4.13071	0.0160715	35	6	9756	4296	4.13071	1.79394
GO:0000186	activation of MAPKK activity	4.13071	0.0160715	35	6	9756	4296	4.13071	1.79394
GO:0005080	protein kinase C binding	4.13071	0.0160715	35	6	9756	4296	4.13071	1.79394
GO:0006073	cellular glucan metabolic process	4.13071	0.0160715	35	6	9756	4296	4.13071	1.79394
GO:0032480	negative regulation of type I interferon production	4.13071	0.0160715	35	6	9756	4296	4.13071	1.79394
GO:2000785	regulation of autophagosome assembly	4.1258	0.0161505	28	4	9763	4298	4.1258	1.79181
GO:0051568	histone H3-K4 methylation	4.1258	0.0161505	28	4	9763	4298	4.1258	1.79181
GO:0032205	negative regulation of telomere maintenance	4.1258	0.0161505	28	4	9763	4298	4.1258	1.79181
GO:0032456	endocytic recycling	4.1258	0.0161505	28	4	9763	4298	4.1258	1.79181
GO:0006513	protein monoubiquitination	4.121	0.0162283	48	10	9743	4292	4.121	1.78973
GO:0008088	axo-dendritic transport	4.121	0.0162283	48	10	9743	4292	4.121	1.78973
GO:0009119	ribonucleoside metabolic process	4.121	0.0162283	48	10	9743	4292	4.121	1.78973
GO:0014910	regulation of smooth muscle cell migration	4.121	0.0162283	48	10	9743	4292	4.121	1.78973
GO:0017137	Rab GTPase binding	4.11565	0.0163153	81	21	9710	4281	4.11565	1.7874
GO:0032103	positive regulation of response to external stimulus	4.10171	0.0165444	347	122	9444	4180	4.10171	1.78135
GO:0008203	cholesterol metabolic process	4.10062	0.0165623	78	20	9713	4282	4.10062	1.78088
GO:1901981	phosphatidylinositol phosphate binding	4.09785	0.0166084	98	27	9693	4275	4.09785	1.77967
GO:0043009	chordate embryonic development	4.09481	0.0166589	123	36	9668	4266	4.09481	1.77835
GO:0019395	fatty acid oxidation	4.07763	0.0169476	54	12	9737	4290	4.07763	1.77089
GO:0034440	lipid oxidation	4.07763	0.0169476	54	12	9737	4290	4.07763	1.77089
GO:0043523	regulation of neuron apoptotic process	4.07001	0.0170773	131	39	9660	4263	4.07001	1.76758
GO:0043202	lysosomal lumen	4.06777	0.0171156	69	17	9722	4285	4.06777	1.76661
GO:0019783	ubiquitin-like protein-specific protease activity	4.06777	0.0171156	69	17	9722	4285	4.06777	1.76661
GO:0001843	neural tube closure	4.06644	0.0171382	57	13	9734	4289	4.06644	1.76603
GO:0016675	oxidoreductase activity, acting on a heme group of donors	4.05798	0.0172839	16	1	9775	4301	4.05798	1.76236
GO:0070840	dynein complex binding	4.05798	0.0172839	16	1	9775	4301	4.05798	1.76236
GO:0070971	endoplasmic reticulum exit site	4.05798	0.0172839	16	1	9775	4301	4.05798	1.76236
GO:0046599	regulation of centriole replication	4.05798	0.0172839	16	1	9775	4301	4.05798	1.76236
GO:1902236	negative regulation of endoplasmic reticulum stress-induced intrinsic apoptotic signaling pathway	4.05798	0.0172839	16	1	9775	4301	4.05798	1.76236
GO:0000380	alternative mRNA splicing, via spliceosome	4.05798	0.0172839	16	1	9775	4301	4.05798	1.76236
GO:1903599	positive regulation of autophagy of mitochondrion	4.05798	0.0172839	16	1	9775	4301	4.05798	1.76236
GO:0000930	gamma-tubulin complex	4.05798	0.0172839	16	1	9775	4301	4.05798	1.76236
GO:0005697	telomerase holoenzyme complex	4.05798	0.0172839	16	1	9775	4301	4.05798	1.76236
GO:0031306	intrinsic component of mitochondrial outer membrane	4.05798	0.0172839	16	1	9775	4301	4.05798	1.76236
GO:0009303	rRNA transcription	4.05798	0.0172839	16	1	9775	4301	4.05798	1.76236
GO:0035194	posttranscriptional gene silencing by RNA	4.05798	0.0172839	16	1	9775	4301	4.05798	1.76236
GO:0006487	protein N-linked glycosylation	4.05578	0.017322	38	7	9753	4295	4.05578	1.7614
GO:0012507	ER to Golgi transport vesicle membrane	4.05578	0.017322	38	7	9753	4295	4.05578	1.7614
GO:0048584	positive regulation of response to stimulus	4.05543	0.017328	1288	510	8503	3792	4.05543	1.76125
GO:0042327	positive regulation of phosphorylation	4.0474	0.0174677	565	210	9226	4092	4.0474	1.75776
GO:0042771	intrinsic apoptotic signaling pathway in response to DNA damage by p53 class mediator	4.04309	0.0175431	24	3	9767	4299	4.04309	1.75589
GO:0043001	Golgi to plasma membrane protein transport	4.04309	0.0175431	24	3	9767	4299	4.04309	1.75589
GO:1901797	negative regulation of signal transduction by p53 class mediator	4.04309	0.0175431	24	3	9767	4299	4.04309	1.75589
GO:0000175	3'-5'-exoribonuclease activity	4.04309	0.0175431	24	3	9767	4299	4.04309	1.75589
GO:1903846	positive regulation of cellular response to transforming growth factor beta stimulus	4.04309	0.0175431	24	3	9767	4299	4.04309	1.75589
GO:1904030	negative regulation of cyclin-dependent protein kinase activity	4.04309	0.0175431	24	3	9767	4299	4.04309	1.75589
GO:1904837	beta-catenin-TCF complex assembly	4.04309	0.0175431	24	3	9767	4299	4.04309	1.75589
GO:0030511	positive regulation of transforming growth factor beta receptor signaling pathway	4.04309	0.0175431	24	3	9767	4299	4.04309	1.75589
GO:0008186	RNA-dependent ATPase activity	4.04309	0.0175431	24	3	9767	4299	4.04309	1.75589
GO:0061157	mRNA destabilization	4.04309	0.0175431	24	3	9767	4299	4.04309	1.75589
GO:0061462	protein localization to lysosome	4.04309	0.0175431	24	3	9767	4299	4.04309	1.75589
GO:0050662	coenzyme binding	4.04148	0.0175714	179	57	9612	4245	4.04148	1.75519
GO:0032502	developmental process	4.03539	0.0176788	2581	1061	7210	3241	4.03539	1.75255
GO:0005543	phospholipid binding	4.03471	0.0176908	239	80	9552	4222	4.03471	1.75225
GO:0070201	regulation of establishment of protein localization	4.02173	0.017922	446	162	9345	4140	4.02173	1.74661
GO:1901700	response to oxygen-containing compound	4.01779	0.0179926	779	298	9012	4004	4.01779	1.74491
GO:0022604	regulation of cell morphogenesis	4.0171	0.0180052	285	98	9506	4204	4.0171	1.7446
GO:0071375	cellular response to peptide hormone stimulus	4.01633	0.018019	103	29	9688	4273	4.01633	1.74427
GO:0042159	lipoprotein catabolic process	4.00808	0.0181683	11	0	9780	4302	4.00808	1.74069
GO:0042340	keratan sulfate catabolic process	4.00808	0.0181683	11	0	9780	4302	4.00808	1.74069
GO:0042405	nuclear inclusion body	4.00808	0.0181683	11	0	9780	4302	4.00808	1.74069
GO:0070213	protein auto-ADP-ribosylation	4.00808	0.0181683	11	0	9780	4302	4.00808	1.74069
GO:0070525	tRNA threonylcarbamoyladenosine metabolic process	4.00808	0.0181683	11	0	9780	4302	4.00808	1.74069
GO:2000232	regulation of rRNA processing	4.00808	0.0181683	11	0	9780	4302	4.00808	1.74069
GO:0046831	regulation of RNA export from nucleus	4.00808	0.0181683	11	0	9780	4302	4.00808	1.74069
GO:2000786	positive regulation of autophagosome assembly	4.00808	0.0181683	11	0	9780	4302	4.00808	1.74069
GO:0097178	ruffle assembly	4.00808	0.0181683	11	0	9780	4302	4.00808	1.74069
GO:0048185	activin binding	4.00808	0.0181683	11	0	9780	4302	4.00808	1.74069
GO:0000002	mitochondrial genome maintenance	4.00808	0.0181683	11	0	9780	4302	4.00808	1.74069
GO:0000244	spliceosomal tri-snRNP complex assembly	4.00808	0.0181683	11	0	9780	4302	4.00808	1.74069
GO:0001094	TFIID-class transcription factor complex binding	4.00808	0.0181683	11	0	9780	4302	4.00808	1.74069
GO:1905214	regulation of RNA binding	4.00808	0.0181683	11	0	9780	4302	4.00808	1.74069
GO:1905666	regulation of protein localization to endosome	4.00808	0.0181683	11	0	9780	4302	4.00808	1.74069
GO:0003159	morphogenesis of an endothelium	4.00808	0.0181683	11	0	9780	4302	4.00808	1.74069
GO:0030008	TRAPP complex	4.00808	0.0181683	11	0	9780	4302	4.00808	1.74069
GO:0030122	AP-2 adaptor complex	4.00808	0.0181683	11	0	9780	4302	4.00808	1.74069
GO:0006122	mitochondrial electron transport, ubiquinol to cytochrome c	4.00808	0.0181683	11	0	9780	4302	4.00808	1.74069
GO:0006983	ER overload response	4.00808	0.0181683	11	0	9780	4302	4.00808	1.74069
GO:0032968	positive regulation of transcription elongation from RNA polymerase II promoter	4.00808	0.0181683	11	0	9780	4302	4.00808	1.74069
GO:0008179	adenylate cyclase binding	4.00808	0.0181683	11	0	9780	4302	4.00808	1.74069
GO:0061154	endothelial tube morphogenesis	4.00808	0.0181683	11	0	9780	4302	4.00808	1.74069
GO:0061578	Lys63-specific deubiquitinase activity	4.00808	0.0181683	11	0	9780	4302	4.00808	1.74069
GO:0090110	COPII-coated vesicle cargo loading	4.00808	0.0181683	11	0	9780	4302	4.00808	1.74069
GO:0150065	regulation of deacetylase activity	4.00808	0.0181683	11	0	9780	4302	4.00808	1.74069
GO:0034284	response to monosaccharide	4.0068	0.0181915	86	23	9705	4279	4.0068	1.74013
GO:0044322	endoplasmic reticulum quality control compartment	4.00426	0.0182377	20	2	9771	4300	4.00426	1.73903
GO:2000637	positive regulation of gene silencing by miRNA	4.00426	0.0182377	20	2	9771	4300	4.00426	1.73903
GO:1902003	regulation of amyloid-beta formation	4.00426	0.0182377	20	2	9771	4300	4.00426	1.73903
GO:0004407	histone deacetylase activity	4.00426	0.0182377	20	2	9771	4300	4.00426	1.73903
GO:0006735	NADH regeneration	4.00426	0.0182377	20	2	9771	4300	4.00426	1.73903
GO:0034453	microtubule anchoring	4.00426	0.0182377	20	2	9771	4300	4.00426	1.73903
GO:0061621	canonical glycolysis	4.00426	0.0182377	20	2	9771	4300	4.00426	1.73903
GO:0061718	glucose catabolic process to pyruvate	4.00426	0.0182377	20	2	9771	4300	4.00426	1.73903
GO:0014912	negative regulation of smooth muscle cell migration	4.00426	0.0182377	20	2	9771	4300	4.00426	1.73903
GO:0043536	positive regulation of blood vessel endothelial cell migration	4.00058	0.0183051	41	8	9750	4294	4.00058	1.73743
GO:0043967	histone H4 acetylation	4.00058	0.0183051	41	8	9750	4294	4.00058	1.73743
GO:0046939	nucleotide phosphorylation	4.00058	0.0183051	41	8	9750	4294	4.00058	1.73743
GO:0048015	phosphatidylinositol-mediated signaling	4.00058	0.0183051	41	8	9750	4294	4.00058	1.73743
GO:0032272	negative regulation of protein polymerization	4.00058	0.0183051	41	8	9750	4294	4.00058	1.73743
GO:0008026	ATP-dependent helicase activity	4.00058	0.0183051	41	8	9750	4294	4.00058	1.73743
GO:0042149	cellular response to glucose starvation	4.00034	0.0183093	31	5	9760	4297	4.00034	1.73733
GO:0016875	ligase activity, forming carbon-oxygen bonds	4.00034	0.0183093	31	5	9760	4297	4.00034	1.73733
GO:0016879	ligase activity, forming carbon-nitrogen bonds	4.00034	0.0183093	31	5	9760	4297	4.00034	1.73733
GO:0019048	modulation by virus of host morphology or physiology	4.00034	0.0183093	31	5	9760	4297	4.00034	1.73733
GO:2000772	regulation of cellular senescence	4.00034	0.0183093	31	5	9760	4297	4.00034	1.73733
GO:0004812	aminoacyl-tRNA ligase activity	4.00034	0.0183093	31	5	9760	4297	4.00034	1.73733
GO:0031057	negative regulation of histone modification	4.00034	0.0183093	31	5	9760	4297	4.00034	1.73733
GO:0034330	cell junction organization	3.98622	0.0185697	133	40	9658	4262	3.98622	1.7312
GO:0023056	positive regulation of signaling	3.98201	0.0186482	1031	403	8760	3899	3.98201	1.72936
GO:1903201	regulation of oxidative stress-induced cell death	3.96026	0.0190581	44	9	9747	4293	3.96026	1.71992
GO:0045089	positive regulation of innate immune response	3.95713	0.0191179	207	68	9584	4234	3.95713	1.71856
GO:0035690	cellular response to drug	3.94121	0.0194246	199	65	9592	4237	3.94121	1.71165
GO:0051259	protein complex oligomerization	3.93705	0.0195056	317	111	9474	4191	3.93705	1.70984
GO:0002833	positive regulation of response to biotic stimulus	3.92027	0.0198358	217	72	9574	4230	3.92027	1.70255
GO:0000149	SNARE binding	3.91175	0.0200054	50	11	9741	4291	3.91175	1.69885
GO:0031110	regulation of microtubule polymerization or depolymerization	3.91175	0.0200054	50	11	9741	4291	3.91175	1.69885
GO:0071364	cellular response to epidermal growth factor stimulus	3.91073	0.0200259	34	6	9757	4296	3.91073	1.69841
GO:0048662	negative regulation of smooth muscle cell proliferation	3.91073	0.0200259	34	6	9757	4296	3.91073	1.69841
GO:0005977	glycogen metabolic process	3.91073	0.0200259	34	6	9757	4296	3.91073	1.69841
GO:0035722	interleukin-12-mediated signaling pathway	3.91073	0.0200259	34	6	9757	4296	3.91073	1.69841
GO:1990090	cellular response to nerve growth factor stimulus	3.91073	0.0200259	34	6	9757	4296	3.91073	1.69841
GO:0001934	positive regulation of protein phosphorylation	3.90518	0.0201373	538	200	9253	4102	3.90518	1.696
GO:0043434	response to peptide hormone	3.90504	0.0201401	175	56	9616	4246	3.90504	1.69594
GO:0120034	positive regulation of plasma membrane bounded cell projection assembly	3.90016	0.0202387	65	16	9726	4286	3.90016	1.69382
GO:0043574	peroxisomal transport	3.89936	0.0202549	53	12	9738	4290	3.89936	1.69347
GO:0071260	cellular response to mechanical stimulus	3.89936	0.0202549	53	12	9738	4290	3.89936	1.69347
GO:0030660	Golgi-associated vesicle membrane	3.89936	0.0202549	53	12	9738	4290	3.89936	1.69347
GO:0033138	positive regulation of peptidyl-serine phosphorylation	3.89143	0.0204161	59	14	9732	4288	3.89143	1.69003
GO:0098657	import into cell	3.8854	0.0205395	245	83	9546	4219	3.8854	1.68741
GO:0070482	response to oxygen levels	3.88393	0.0205698	201	66	9590	4236	3.88393	1.68677
GO:0016859	cis-trans isomerase activity	3.88207	0.0206082	27	4	9764	4298	3.88207	1.68596
GO:0043175	RNA polymerase core enzyme binding	3.88207	0.0206082	27	4	9764	4298	3.88207	1.68596
GO:0071470	cellular response to osmotic stress	3.88207	0.0206082	27	4	9764	4298	3.88207	1.68596
GO:0000096	sulfur amino acid metabolic process	3.88207	0.0206082	27	4	9764	4298	3.88207	1.68596
GO:1903393	positive regulation of adherens junction organization	3.88207	0.0206082	27	4	9764	4298	3.88207	1.68596
GO:0006757	ATP generation from ADP	3.88207	0.0206082	27	4	9764	4298	3.88207	1.68596
GO:1902806	regulation of cell cycle G1/S phase transition	3.87975	0.020656	113	33	9678	4269	3.87975	1.68495
GO:0010035	response to inorganic substance	3.87051	0.0208477	306	107	9485	4195	3.87051	1.68094
GO:0009451	RNA modification	3.86523	0.020958	85	23	9706	4279	3.86523	1.67865
GO:0003779	actin binding	3.84887	0.0213038	242	82	9549	4220	3.84887	1.67154
GO:0017048	Rho GTPase binding	3.84884	0.0213044	110	32	9681	4270	3.84884	1.67153
GO:0005923	bicellular tight junction	3.84306	0.0214279	82	22	9709	4280	3.84306	1.66902
GO:0006302	double-strand break repair	3.83027	0.0217038	96	27	9695	4275	3.83027	1.66346
GO:0043408	regulation of MAPK cascade	3.81455	0.0220476	413	150	9378	4152	3.81455	1.65664
GO:0040008	regulation of growth	3.81123	0.022121	403	146	9388	4156	3.81123	1.6552
GO:0016853	isomerase activity	3.80311	0.0223014	93	26	9698	4276	3.80311	1.65167
GO:1902904	negative regulation of supramolecular fiber organization	3.80235	0.0223183	76	20	9715	4282	3.80235	1.65134
GO:0031072	heat shock protein binding	3.80235	0.0223183	76	20	9715	4282	3.80235	1.65134
GO:0046365	monosaccharide catabolic process	3.79977	0.022376	40	8	9751	4294	3.79977	1.65022
GO:1901185	negative regulation of ERBB signaling pathway	3.79977	0.022376	40	8	9751	4294	3.79977	1.65022
GO:0098930	axonal transport	3.79977	0.022376	40	8	9751	4294	3.79977	1.65022
GO:0015078	proton transmembrane transporter activity	3.79977	0.022376	40	8	9751	4294	3.79977	1.65022
GO:0009790	embryo development	3.79295	0.022529	134	41	9657	4261	3.79295	1.64726
GO:0009792	embryo development ending in birth or egg hatching	3.79295	0.022529	134	41	9657	4261	3.79295	1.64726
GO:0003677	DNA binding	3.79211	0.0225481	1298	517	8493	3785	3.79211	1.64689
GO:0070884	regulation of calcineurin-NFAT signaling cascade	3.78424	0.022726	23	3	9768	4299	3.78424	1.64348
GO:0045736	negative regulation of cyclin-dependent protein serine/threonine kinase activity	3.78424	0.022726	23	3	9768	4299	3.78424	1.64348
GO:0106056	regulation of calcineurin-mediated signaling	3.78424	0.022726	23	3	9768	4299	3.78424	1.64348
GO:1905476	negative regulation of protein localization to membrane	3.78424	0.022726	23	3	9768	4299	3.78424	1.64348
GO:0030866	cortical actin cytoskeleton organization	3.78424	0.022726	23	3	9768	4299	3.78424	1.64348
GO:0031985	Golgi cisterna	3.78424	0.022726	23	3	9768	4299	3.78424	1.64348
GO:0006611	protein export from nucleus	3.78424	0.022726	23	3	9768	4299	3.78424	1.64348
GO:0006734	NADH metabolic process	3.78424	0.022726	23	3	9768	4299	3.78424	1.64348
GO:0016706	2-oxoglutarate-dependent dioxygenase activity	3.77157	0.0230159	30	5	9761	4297	3.77157	1.63797
GO:0043331	response to dsRNA	3.77157	0.0230159	30	5	9761	4297	3.77157	1.63797
GO:0032007	negative regulation of TOR signaling	3.77157	0.0230159	30	5	9761	4297	3.77157	1.63797
GO:0046686	response to cadmium ion	3.76707	0.0231196	43	9	9748	4293	3.76707	1.63602
GO:0048017	inositol lipid-mediated signaling	3.76707	0.0231196	43	9	9748	4293	3.76707	1.63602
GO:0010332	response to gamma radiation	3.76707	0.0231196	43	9	9748	4293	3.76707	1.63602
GO:0035065	regulation of histone acetylation	3.76707	0.0231196	43	9	9748	4293	3.76707	1.63602
GO:2000027	regulation of animal organ morphogenesis	3.76001	0.0232836	163	52	9628	4250	3.76001	1.63295
GO:0060627	regulation of vesicle-mediated transport	3.75529	0.0233936	307	108	9484	4194	3.75529	1.6309
GO:1904949	ATPase complex	3.75311	0.0234446	67	17	9724	4285	3.75311	1.62996
GO:0016676	oxidoreductase activity, acting on a heme group of donors, oxygen as acceptor	3.74664	0.023597	15	1	9776	4301	3.74664	1.62714
GO:0043555	regulation of translation in response to stress	3.74664	0.023597	15	1	9776	4301	3.74664	1.62714
GO:0044764	multi-organism cellular process	3.74664	0.023597	15	1	9776	4301	3.74664	1.62714
GO:0070897	transcription preinitiation complex assembly	3.74664	0.023597	15	1	9776	4301	3.74664	1.62714
GO:1900363	regulation of mRNA polyadenylation	3.74664	0.023597	15	1	9776	4301	3.74664	1.62714
GO:0000289	nuclear-transcribed mRNA poly(A) tail shortening	3.74664	0.023597	15	1	9776	4301	3.74664	1.62714
GO:0099524	postsynaptic cytosol	3.74664	0.023597	15	1	9776	4301	3.74664	1.62714
GO:0051084	'de novo' posttranslational protein folding	3.74664	0.023597	15	1	9776	4301	3.74664	1.62714
GO:1904380	endoplasmic reticulum mannose trimming	3.74664	0.023597	15	1	9776	4301	3.74664	1.62714
GO:0004129	cytochrome-c oxidase activity	3.74664	0.023597	15	1	9776	4301	3.74664	1.62714
GO:0031307	integral component of mitochondrial outer membrane	3.74664	0.023597	15	1	9776	4301	3.74664	1.62714
GO:0006450	regulation of translational fidelity	3.74664	0.023597	15	1	9776	4301	3.74664	1.62714
GO:0032183	SUMO binding	3.74664	0.023597	15	1	9776	4301	3.74664	1.62714
GO:0032516	positive regulation of phosphoprotein phosphatase activity	3.74664	0.023597	15	1	9776	4301	3.74664	1.62714
GO:0007549	dosage compensation	3.74664	0.023597	15	1	9776	4301	3.74664	1.62714
GO:1990404	protein ADP-ribosylase activity	3.74664	0.023597	15	1	9776	4301	3.74664	1.62714
GO:0015002	heme-copper terminal oxidase activity	3.74664	0.023597	15	1	9776	4301	3.74664	1.62714
GO:0010633	negative regulation of epithelial cell migration	3.74493	0.0236373	46	10	9745	4292	3.74493	1.6264
GO:0035577	azurophil granule membrane	3.74493	0.0236373	46	10	9745	4292	3.74493	1.6264
GO:0003690	double-stranded DNA binding	3.74279	0.0236879	454	167	9337	4135	3.74279	1.62547
GO:0016125	sterol metabolic process	3.72575	0.024095	84	23	9707	4279	3.72575	1.61807
GO:0070160	tight junction	3.72575	0.024095	84	23	9707	4279	3.72575	1.61807
GO:0016578	histone deubiquitination	3.7244	0.0241275	19	2	9772	4300	3.7244	1.61749
GO:0070273	phosphatidylinositol-4-phosphate binding	3.7244	0.0241275	19	2	9772	4300	3.7244	1.61749
GO:0045724	positive regulation of cilium assembly	3.7244	0.0241275	19	2	9772	4300	3.7244	1.61749
GO:0071985	multivesicular body sorting pathway	3.7244	0.0241275	19	2	9772	4300	3.7244	1.61749
GO:0051220	cytoplasmic sequestering of protein	3.7244	0.0241275	19	2	9772	4300	3.7244	1.61749
GO:0006293	nucleotide-excision repair, preincision complex stabilization	3.7244	0.0241275	19	2	9772	4300	3.7244	1.61749
GO:0006295	nucleotide-excision repair, DNA incision, 3'-to lesion	3.7244	0.0241275	19	2	9772	4300	3.7244	1.61749
GO:0039702	viral budding via host ESCRT complex	3.7244	0.0241275	19	2	9772	4300	3.7244	1.61749
GO:0051117	ATPase binding	3.72391	0.0241393	52	12	9739	4290	3.72391	1.61728
GO:0005811	lipid droplet	3.72391	0.0241393	52	12	9739	4290	3.72391	1.61728
GO:0031490	chromatin DNA binding	3.72391	0.0241393	52	12	9739	4290	3.72391	1.61728
GO:1900182	positive regulation of protein localization to nucleus	3.72215	0.0241818	55	13	9736	4289	3.72215	1.61651
GO:0009132	nucleoside diphosphate metabolic process	3.72215	0.0241818	55	13	9736	4289	3.72215	1.61651
GO:0043405	regulation of MAP kinase activity	3.70467	0.0246083	212	71	9579	4231	3.70467	1.60892
GO:0019319	hexose biosynthetic process	3.69423	0.0248666	33	6	9758	4296	3.69423	1.60438
GO:0048260	positive regulation of receptor-mediated endocytosis	3.69423	0.0248666	33	6	9758	4296	3.69423	1.60438
GO:1902883	negative regulation of response to oxidative stress	3.69423	0.0248666	33	6	9758	4296	3.69423	1.60438
GO:0010647	positive regulation of cell communication	3.67913	0.025245	1024	403	8767	3899	3.67913	1.59782
GO:0009749	response to glucose	3.67853	0.0252601	78	21	9713	4281	3.67853	1.59756
GO:0007017	microtubule-based process	3.672	0.0254256	326	116	9465	4186	3.672	1.59473
GO:0032989	cellular component morphogenesis	3.67155	0.0254371	245	84	9546	4218	3.67155	1.59453
GO:1901343	negative regulation of vasculature development	3.65658	0.0258206	75	20	9716	4282	3.65658	1.58803
GO:0003924	GTPase activity	3.64546	0.0261095	146	46	9645	4256	3.64546	1.5832
GO:0042255	ribosome assembly	3.64355	0.0261593	10	0	9781	4302	3.64355	1.58237
GO:0043248	proteasome assembly	3.64355	0.0261593	10	0	9781	4302	3.64355	1.58237
GO:0043558	regulation of translational initiation in response to stress	3.64355	0.0261593	10	0	9781	4302	3.64355	1.58237
GO:0019211	phosphatase activator activity	3.64355	0.0261593	10	0	9781	4302	3.64355	1.58237
GO:0019774	proteasome core complex, beta-subunit complex	3.64355	0.0261593	10	0	9781	4302	3.64355	1.58237
GO:0045603	positive regulation of endothelial cell differentiation	3.64355	0.0261593	10	0	9781	4302	3.64355	1.58237
GO:0045647	negative regulation of erythrocyte differentiation	3.64355	0.0261593	10	0	9781	4302	3.64355	1.58237
GO:1900102	negative regulation of endoplasmic reticulum unfolded protein response	3.64355	0.0261593	10	0	9781	4302	3.64355	1.58237
GO:0072546	ER membrane protein complex	3.64355	0.0261593	10	0	9781	4302	3.64355	1.58237
GO:2001171	positive regulation of ATP biosynthetic process	3.64355	0.0261593	10	0	9781	4302	3.64355	1.58237
GO:1902065	response to L-glutamate	3.64355	0.0261593	10	0	9781	4302	3.64355	1.58237
GO:0048188	Set1C/COMPASS complex	3.64355	0.0261593	10	0	9781	4302	3.64355	1.58237
GO:1902414	protein localization to cell junction	3.64355	0.0261593	10	0	9781	4302	3.64355	1.58237
GO:0075522	IRES-dependent viral translational initiation	3.64355	0.0261593	10	0	9781	4302	3.64355	1.58237
GO:0051196	regulation of coenzyme metabolic process	3.64355	0.0261593	10	0	9781	4302	3.64355	1.58237
GO:0051292	nuclear pore complex assembly	3.64355	0.0261593	10	0	9781	4302	3.64355	1.58237
GO:0051561	positive regulation of mitochondrial calcium ion concentration	3.64355	0.0261593	10	0	9781	4302	3.64355	1.58237
GO:0001779	natural killer cell differentiation	3.64355	0.0261593	10	0	9781	4302	3.64355	1.58237
GO:0001893	maternal placenta development	3.64355	0.0261593	10	0	9781	4302	3.64355	1.58237
GO:1904903	ESCRT III complex disassembly	3.64355	0.0261593	10	0	9781	4302	3.64355	1.58237
GO:1904896	ESCRT complex disassembly	3.64355	0.0261593	10	0	9781	4302	3.64355	1.58237
GO:0002730	regulation of dendritic cell cytokine production	3.64355	0.0261593	10	0	9781	4302	3.64355	1.58237
GO:1905668	positive regulation of protein localization to endosome	3.64355	0.0261593	10	0	9781	4302	3.64355	1.58237
GO:0003016	respiratory system process	3.64355	0.0261593	10	0	9781	4302	3.64355	1.58237
GO:0005522	profilin binding	3.64355	0.0261593	10	0	9781	4302	3.64355	1.58237
GO:0005685	U1 snRNP	3.64355	0.0261593	10	0	9781	4302	3.64355	1.58237
GO:0005845	mRNA cap binding complex	3.64355	0.0261593	10	0	9781	4302	3.64355	1.58237
GO:0005885	Arp2/3 protein complex	3.64355	0.0261593	10	0	9781	4302	3.64355	1.58237
GO:0006853	carnitine shuttle	3.64355	0.0261593	10	0	9781	4302	3.64355	1.58237
GO:0032454	histone demethylase activity (H3-K9 specific)	3.64355	0.0261593	10	0	9781	4302	3.64355	1.58237
GO:0033523	histone H2B ubiquitination	3.64355	0.0261593	10	0	9781	4302	3.64355	1.58237
GO:0008097	5S rRNA binding	3.64355	0.0261593	10	0	9781	4302	3.64355	1.58237
GO:0008641	ubiquitin-like modifier activating enzyme activity	3.64355	0.0261593	10	0	9781	4302	3.64355	1.58237
GO:0034452	dynactin binding	3.64355	0.0261593	10	0	9781	4302	3.64355	1.58237
GO:0034518	RNA cap binding complex	3.64355	0.0261593	10	0	9781	4302	3.64355	1.58237
GO:0009086	methionine biosynthetic process	3.64355	0.0261593	10	0	9781	4302	3.64355	1.58237
GO:0060211	regulation of nuclear-transcribed mRNA poly(A) tail shortening	3.64355	0.0261593	10	0	9781	4302	3.64355	1.58237
GO:0060213	positive regulation of nuclear-transcribed mRNA poly(A) tail shortening	3.64355	0.0261593	10	0	9781	4302	3.64355	1.58237
GO:0009415	response to water	3.64355	0.0261593	10	0	9781	4302	3.64355	1.58237
GO:0060391	positive regulation of SMAD protein signal transduction	3.64355	0.0261593	10	0	9781	4302	3.64355	1.58237
GO:0035627	ceramide transport	3.64355	0.0261593	10	0	9781	4302	3.64355	1.58237
GO:1990380	Lys48-specific deubiquitinase activity	3.64355	0.0261593	10	0	9781	4302	3.64355	1.58237
GO:1990907	beta-catenin-TCF complex	3.64355	0.0261593	10	0	9781	4302	3.64355	1.58237
GO:0090646	mitochondrial tRNA processing	3.64355	0.0261593	10	0	9781	4302	3.64355	1.58237
GO:0016242	negative regulation of macroautophagy	3.64203	0.026199	26	4	9765	4298	3.64203	1.58172
GO:0016248	channel inhibitor activity	3.64203	0.026199	26	4	9765	4298	3.64203	1.58172
GO:0043516	regulation of DNA damage response, signal transduction by p53 class mediator	3.64203	0.026199	26	4	9765	4298	3.64203	1.58172
GO:0051193	regulation of cofactor metabolic process	3.64203	0.026199	26	4	9765	4298	3.64203	1.58172
GO:0002753	cytoplasmic pattern recognition receptor signaling pathway	3.64203	0.026199	26	4	9765	4298	3.64203	1.58172
GO:0003755	peptidyl-prolyl cis-trans isomerase activity	3.64203	0.026199	26	4	9765	4298	3.64203	1.58172
GO:0006096	glycolytic process	3.64203	0.026199	26	4	9765	4298	3.64203	1.58172
GO:0006361	transcription initiation from RNA polymerase I promoter	3.64203	0.026199	26	4	9765	4298	3.64203	1.58172
GO:0090313	regulation of protein targeting to membrane	3.64203	0.026199	26	4	9765	4298	3.64203	1.58172
GO:1900024	regulation of substrate adhesion-dependent cell spreading	3.63992	0.0262546	36	7	9755	4295	3.63992	1.58079
GO:0046324	regulation of glucose import	3.63992	0.0262546	36	7	9755	4295	3.63992	1.58079
GO:0060759	regulation of response to cytokine stimulus	3.63743	0.02632	111	33	9680	4269	3.63743	1.57971
GO:0009116	nucleoside metabolic process	3.61684	0.0268674	69	18	9722	4284	3.61684	1.57077
GO:2001238	positive regulation of extrinsic apoptotic signaling pathway	3.60227	0.0272618	39	8	9752	4294	3.60227	1.56445
GO:0043255	regulation of carbohydrate biosynthetic process	3.58414	0.0277606	63	16	9728	4286	3.58414	1.55657
GO:0030097	hemopoiesis	3.58414	0.0277606	63	16	9728	4286	3.58414	1.55657
GO:0032154	cleavage furrow	3.5771	0.0279567	42	9	9749	4293	3.5771	1.55351
GO:0035308	negative regulation of protein dephosphorylation	3.5771	0.0279567	42	9	9749	4293	3.5771	1.55351
GO:0044782	cilium organization	3.57665	0.0279693	124	38	9667	4264	3.57665	1.55332
GO:0016410	N-acyltransferase activity	3.57117	0.0281228	60	15	9731	4287	3.57117	1.55094
GO:0006220	pyrimidine nucleotide metabolic process	3.56151	0.028396	45	10	9746	4292	3.56151	1.54674
GO:0032088	negative regulation of NF-kappaB transcription factor activity	3.56101	0.02841	57	14	9734	4288	3.56101	1.54653
GO:0060606	tube closure	3.56101	0.02841	57	14	9734	4288	3.56101	1.54653
GO:0048646	anatomical structure formation involved in morphogenesis	3.55724	0.0285173	409	150	9382	4152	3.55724	1.54489
GO:0051213	dioxygenase activity	3.55419	0.0286045	54	13	9737	4289	3.55419	1.54357
GO:0018210	peptidyl-threonine modification	3.55344	0.0286261	48	11	9743	4291	3.55344	1.54324
GO:0001837	epithelial to mesenchymal transition	3.55344	0.0286261	48	11	9743	4291	3.55344	1.54324
GO:0045926	negative regulation of growth	3.54926	0.0287459	153	49	9638	4253	3.54926	1.54142
GO:0070527	platelet aggregation	3.5465	0.0288254	29	5	9762	4297	3.5465	1.54022
GO:1902116	negative regulation of organelle assembly	3.5465	0.0288254	29	5	9762	4297	3.5465	1.54022
GO:0001953	negative regulation of cell-matrix adhesion	3.5465	0.0288254	29	5	9762	4297	3.5465	1.54022
GO:0004532	exoribonuclease activity	3.5465	0.0288254	29	5	9762	4297	3.5465	1.54022
GO:0140296	general transcription initiation factor binding	3.5465	0.0288254	29	5	9762	4297	3.5465	1.54022
GO:0034333	adherens junction assembly	3.5465	0.0288254	29	5	9762	4297	3.5465	1.54022
GO:0009142	nucleoside triphosphate biosynthetic process	3.5465	0.0288254	29	5	9762	4297	3.5465	1.54022
GO:0010828	positive regulation of glucose transmembrane transport	3.5465	0.0288254	29	5	9762	4297	3.5465	1.54022
GO:0090049	regulation of cell migration involved in sprouting angiogenesis	3.5465	0.0288254	29	5	9762	4297	3.5465	1.54022
GO:0030100	regulation of endocytosis	3.53671	0.0291089	129	40	9662	4262	3.53671	1.53597
GO:0017004	cytochrome complex assembly	3.52921	0.029328	22	3	9769	4299	3.52921	1.53272
GO:0043921	modulation by host of viral transcription	3.52921	0.029328	22	3	9769	4299	3.52921	1.53272
GO:0046755	viral budding	3.52921	0.029328	22	3	9769	4299	3.52921	1.53272
GO:0046875	ephrin receptor binding	3.52921	0.029328	22	3	9769	4299	3.52921	1.53272
GO:0052472	modulation by host of symbiont transcription	3.52921	0.029328	22	3	9769	4299	3.52921	1.53272
GO:0030316	osteoclast differentiation	3.52921	0.029328	22	3	9769	4299	3.52921	1.53272
GO:0006482	protein demethylation	3.52921	0.029328	22	3	9769	4299	3.52921	1.53272
GO:0032801	receptor catabolic process	3.52921	0.029328	22	3	9769	4299	3.52921	1.53272
GO:0033558	protein deacetylase activity	3.52921	0.029328	22	3	9769	4299	3.52921	1.53272
GO:0008214	protein dealkylation	3.52921	0.029328	22	3	9769	4299	3.52921	1.53272
GO:0035035	histone acetyltransferase binding	3.52921	0.029328	22	3	9769	4299	3.52921	1.53272
GO:0010862	positive regulation of pathway-restricted SMAD protein phosphorylation	3.52921	0.029328	22	3	9769	4299	3.52921	1.53272
GO:0036452	ESCRT complex	3.52921	0.029328	22	3	9769	4299	3.52921	1.53272
GO:0090314	positive regulation of protein targeting to membrane	3.52921	0.029328	22	3	9769	4299	3.52921	1.53272
GO:0045088	regulation of innate immune response	3.52155	0.0295535	266	93	9525	4209	3.52155	1.52939
GO:0031901	early endosome membrane	3.50705	0.0299854	99	29	9692	4273	3.50705	1.52309
GO:0030426	growth cone	3.48501	0.0306533	107	32	9684	4270	3.48501	1.51352
GO:0019674	NAD metabolic process	3.48137	0.0307652	32	6	9759	4296	3.48137	1.51194
GO:0001047	core promoter binding	3.48137	0.0307652	32	6	9759	4296	3.48137	1.51194
GO:0006221	pyrimidine nucleotide biosynthetic process	3.48137	0.0307652	32	6	9759	4296	3.48137	1.51194
GO:0031952	regulation of protein autophosphorylation	3.48137	0.0307652	32	6	9759	4296	3.48137	1.51194
GO:0008154	actin polymerization or depolymerization	3.48137	0.0307652	32	6	9759	4296	3.48137	1.51194
GO:0034614	cellular response to reactive oxygen species	3.45317	0.0316451	82	23	9709	4279	3.45317	1.49969
GO:0042451	purine nucleoside biosynthetic process	3.44828	0.0318004	18	2	9773	4300	3.44828	1.49757
GO:0042455	ribonucleoside biosynthetic process	3.44828	0.0318004	18	2	9773	4300	3.44828	1.49757
GO:0043984	histone H4-K16 acetylation	3.44828	0.0318004	18	2	9773	4300	3.44828	1.49757
GO:0071157	negative regulation of cell cycle arrest	3.44828	0.0318004	18	2	9773	4300	3.44828	1.49757
GO:0046129	purine ribonucleoside biosynthetic process	3.44828	0.0318004	18	2	9773	4300	3.44828	1.49757
GO:1902254	negative regulation of intrinsic apoptotic signaling pathway by p53 class mediator	3.44828	0.0318004	18	2	9773	4300	3.44828	1.49757
GO:1902914	regulation of protein polyubiquitination	3.44828	0.0318004	18	2	9773	4300	3.44828	1.49757
GO:1903077	negative regulation of protein localization to plasma membrane	3.44828	0.0318004	18	2	9773	4300	3.44828	1.49757
GO:0001935	endothelial cell proliferation	3.44828	0.0318004	18	2	9773	4300	3.44828	1.49757
GO:0003950	NAD+ ADP-ribosyltransferase activity	3.44828	0.0318004	18	2	9773	4300	3.44828	1.49757
GO:0006359	regulation of transcription by RNA polymerase III	3.44828	0.0318004	18	2	9773	4300	3.44828	1.49757
GO:0032469	endoplasmic reticulum calcium ion homeostasis	3.44828	0.0318004	18	2	9773	4300	3.44828	1.49757
GO:0009145	purine nucleoside triphosphate biosynthetic process	3.44828	0.0318004	18	2	9773	4300	3.44828	1.49757
GO:0009226	nucleotide-sugar biosynthetic process	3.44828	0.0318004	18	2	9773	4300	3.44828	1.49757
GO:0035967	cellular response to topologically incorrect protein	3.44828	0.0318004	18	2	9773	4300	3.44828	1.49757
GO:2000001	regulation of DNA damage checkpoint	3.43832	0.0321185	14	1	9777	4301	3.43832	1.49324
GO:2001169	regulation of ATP biosynthetic process	3.43832	0.0321185	14	1	9777	4301	3.43832	1.49324
GO:0023026	MHC class II protein complex binding	3.43832	0.0321185	14	1	9777	4301	3.43832	1.49324
GO:1902188	positive regulation of viral release from host cell	3.43832	0.0321185	14	1	9777	4301	3.43832	1.49324
GO:0048821	erythrocyte development	3.43832	0.0321185	14	1	9777	4301	3.43832	1.49324
GO:0001825	blastocyst formation	3.43832	0.0321185	14	1	9777	4301	3.43832	1.49324
GO:0030014	CCR4-NOT complex	3.43832	0.0321185	14	1	9777	4301	3.43832	1.49324
GO:0004675	transmembrane receptor protein serine/threonine kinase activity	3.43832	0.0321185	14	1	9777	4301	3.43832	1.49324
GO:0030275	LRR domain binding	3.43832	0.0321185	14	1	9777	4301	3.43832	1.49324
GO:0005545	1-phosphatidylinositol binding	3.43832	0.0321185	14	1	9777	4301	3.43832	1.49324
GO:0031468	nuclear envelope reassembly	3.43832	0.0321185	14	1	9777	4301	3.43832	1.49324
GO:0008143	poly(A) binding	3.43832	0.0321185	14	1	9777	4301	3.43832	1.49324
GO:0009200	deoxyribonucleoside triphosphate metabolic process	3.43832	0.0321185	14	1	9777	4301	3.43832	1.49324
GO:0045540	regulation of cholesterol biosynthetic process	3.43723	0.0321536	35	7	9756	4295	3.43723	1.49277
GO:0106118	regulation of sterol biosynthetic process	3.43723	0.0321536	35	7	9756	4295	3.43723	1.49277
GO:1990089	response to nerve growth factor	3.43723	0.0321536	35	7	9756	4295	3.43723	1.49277
GO:1904375	regulation of protein localization to cell periphery	3.42534	0.0325383	79	22	9712	4280	3.42534	1.48761
GO:0007010	cytoskeleton organization	3.42059	0.0326933	429	159	9362	4143	3.42059	1.48554
GO:0009743	response to carbohydrate	3.41777	0.0327854	101	30	9690	4272	3.41777	1.48432
GO:0017038	protein import	3.41374	0.0329177	59	15	9732	4287	3.41374	1.48257
GO:0019887	protein kinase regulator activity	3.41192	0.032978	90	26	9701	4276	3.41192	1.48178
GO:1902305	regulation of sodium ion transmembrane transport	3.40821	0.0331005	38	8	9753	4294	3.40821	1.48017
GO:0032515	negative regulation of phosphoprotein phosphatase activity	3.40821	0.0331005	38	8	9753	4294	3.40821	1.48017
GO:0042339	keratan sulfate metabolic process	3.40592	0.0331764	25	4	9766	4298	3.40592	1.47917
GO:0042558	pteridine-containing compound metabolic process	3.40592	0.0331764	25	4	9766	4298	3.40592	1.47917
GO:0019692	deoxyribose phosphate metabolic process	3.40592	0.0331764	25	4	9766	4298	3.40592	1.47917
GO:1902230	negative regulation of intrinsic apoptotic signaling pathway in response to DNA damage	3.40592	0.0331764	25	4	9766	4298	3.40592	1.47917
GO:0000959	mitochondrial RNA metabolic process	3.40592	0.0331764	25	4	9766	4298	3.40592	1.47917
GO:0030173	integral component of Golgi membrane	3.40592	0.0331764	25	4	9766	4298	3.40592	1.47917
GO:0030865	cortical cytoskeleton organization	3.40592	0.0331764	25	4	9766	4298	3.40592	1.47917
GO:0006362	transcription elongation from RNA polymerase I promoter	3.40592	0.0331764	25	4	9766	4298	3.40592	1.47917
GO:0006363	termination of RNA polymerase I transcription	3.40592	0.0331764	25	4	9766	4298	3.40592	1.47917
GO:0008200	ion channel inhibitor activity	3.40592	0.0331764	25	4	9766	4298	3.40592	1.47917
GO:0009262	deoxyribonucleotide metabolic process	3.40592	0.0331764	25	4	9766	4298	3.40592	1.47917
GO:0010390	histone monoubiquitination	3.40592	0.0331764	25	4	9766	4298	3.40592	1.47917
GO:0051607	defense response to virus	3.40202	0.033306	109	33	9682	4269	3.40202	1.47748
GO:0030176	integral component of endoplasmic reticulum membrane	3.39825	0.0334318	76	21	9715	4281	3.39825	1.47584
GO:0060271	cilium assembly	3.3939	0.0335776	117	36	9674	4266	3.3939	1.47395
GO:0098796	membrane protein complex	3.39128	0.0336656	563	214	9228	4088	3.39128	1.47281
GO:0045739	positive regulation of DNA repair	3.39044	0.0336938	41	9	9750	4293	3.39044	1.47245
GO:0072384	organelle transport along microtubule	3.38182	0.0339854	50	12	9741	4290	3.38182	1.46871
GO:1902554	serine/threonine protein kinase complex	3.38182	0.0339854	50	12	9741	4290	3.38182	1.46871
GO:0007569	cell aging	3.38182	0.0339854	50	12	9741	4290	3.38182	1.46871
GO:0051536	iron-sulfur cluster binding	3.38129	0.0340035	44	10	9747	4292	3.38129	1.46848
GO:0051540	metal cluster binding	3.38129	0.0340035	44	10	9747	4292	3.38129	1.46848
GO:0009166	nucleotide catabolic process	3.38129	0.0340035	44	10	9747	4292	3.38129	1.46848
GO:0070373	negative regulation of ERK1 and ERK2 cascade	3.37888	0.0340858	47	11	9744	4291	3.37888	1.46743
GO:0072659	protein localization to plasma membrane	3.35822	0.034797	114	35	9677	4267	3.35822	1.45846
GO:0019838	growth factor binding	3.35028	0.0350745	84	24	9707	4278	3.35028	1.45501
GO:0051223	regulation of protein transport	3.34644	0.0352094	413	153	9378	4149	3.34644	1.45334
GO:0006520	cellular amino acid metabolic process	3.33285	0.0356914	182	61	9609	4241	3.33285	1.44744
GO:0051301	cell division	3.33019	0.0357865	266	94	9525	4208	3.33019	1.44628
GO:0007018	microtubule-based movement	3.32744	0.0358848	135	43	9656	4259	3.32744	1.44509
GO:0019005	SCF ubiquitin ligase complex	3.32532	0.035961	28	5	9763	4297	3.32532	1.44417
GO:0030276	clathrin binding	3.32532	0.035961	28	5	9763	4297	3.32532	1.44417
GO:0032266	phosphatidylinositol-3-phosphate binding	3.32532	0.035961	28	5	9763	4297	3.32532	1.44417
GO:0033144	negative regulation of intracellular steroid hormone receptor signaling pathway	3.32532	0.035961	28	5	9763	4297	3.32532	1.44417
GO:0048037	cofactor binding	3.32382	0.0360149	281	100	9510	4202	3.32382	1.44352
GO:2000181	negative regulation of blood vessel morphogenesis	3.32263	0.0360579	67	18	9724	4284	3.32263	1.443
GO:0009746	response to hexose	3.32014	0.0361477	81	23	9710	4279	3.32014	1.44192
GO:0016614	oxidoreductase activity, acting on CH-OH group of donors	3.29054	0.0372336	78	22	9713	4280	3.29054	1.42906
GO:0030427	site of polarized growth	3.28695	0.0373676	108	33	9683	4269	3.28695	1.4275
GO:0051346	negative regulation of hydrolase activity	3.28298	0.0375161	230	80	9561	4222	3.28298	1.42578
GO:0016281	eukaryotic translation initiation factor 4F complex	3.27905	0.0376638	9	0	9782	4302	3.27905	1.42408
GO:0043522	leucine zipper domain binding	3.27905	0.0376638	9	0	9782	4302	3.27905	1.42408
GO:0070016	armadillo repeat domain binding	3.27905	0.0376638	9	0	9782	4302	3.27905	1.42408
GO:0070099	regulation of chemokine-mediated signaling pathway	3.27905	0.0376638	9	0	9782	4302	3.27905	1.42408
GO:0044666	MLL3/4 complex	3.27905	0.0376638	9	0	9782	4302	3.27905	1.42408
GO:0044754	autolysosome	3.27905	0.0376638	9	0	9782	4302	3.27905	1.42408
GO:0044783	G1 DNA damage checkpoint	3.27905	0.0376638	9	0	9782	4302	3.27905	1.42408
GO:0044819	mitotic G1/S transition checkpoint	3.27905	0.0376638	9	0	9782	4302	3.27905	1.42408
GO:0045277	respiratory chain complex IV	3.27905	0.0376638	9	0	9782	4302	3.27905	1.42408
GO:0019855	calcium channel inhibitor activity	3.27905	0.0376638	9	0	9782	4302	3.27905	1.42408
GO:0070933	histone H4 deacetylation	3.27905	0.0376638	9	0	9782	4302	3.27905	1.42408
GO:0071257	cellular response to electrical stimulus	3.27905	0.0376638	9	0	9782	4302	3.27905	1.42408
GO:0071372	cellular response to follicle-stimulating hormone stimulus	3.27905	0.0376638	9	0	9782	4302	3.27905	1.42408
GO:0071437	invadopodium	3.27905	0.0376638	9	0	9782	4302	3.27905	1.42408
GO:1900112	regulation of histone H3-K9 trimethylation	3.27905	0.0376638	9	0	9782	4302	3.27905	1.42408
GO:0046325	negative regulation of glucose import	3.27905	0.0376638	9	0	9782	4302	3.27905	1.42408
GO:2000628	regulation of miRNA metabolic process	3.27905	0.0376638	9	0	9782	4302	3.27905	1.42408
GO:1901725	regulation of histone deacetylase activity	3.27905	0.0376638	9	0	9782	4302	3.27905	1.42408
GO:1902415	regulation of mRNA binding	3.27905	0.0376638	9	0	9782	4302	3.27905	1.42408
GO:0098760	response to interleukin-7	3.27905	0.0376638	9	0	9782	4302	3.27905	1.42408
GO:0098761	cellular response to interleukin-7	3.27905	0.0376638	9	0	9782	4302	3.27905	1.42408
GO:0000164	protein phosphatase type 1 complex	3.27905	0.0376638	9	0	9782	4302	3.27905	1.42408
GO:0000176	nuclear exosome (RNase complex)	3.27905	0.0376638	9	0	9782	4302	3.27905	1.42408
GO:1903069	regulation of ER-associated ubiquitin-dependent protein catabolic process	3.27905	0.0376638	9	0	9782	4302	3.27905	1.42408
GO:0050812	regulation of acyl-CoA biosynthetic process	3.27905	0.0376638	9	0	9782	4302	3.27905	1.42408
GO:1903800	positive regulation of production of miRNAs involved in gene silencing by miRNA	3.27905	0.0376638	9	0	9782	4302	3.27905	1.42408
GO:0001672	regulation of chromatin assembly or disassembly	3.27905	0.0376638	9	0	9782	4302	3.27905	1.42408
GO:0001765	membrane raft assembly	3.27905	0.0376638	9	0	9782	4302	3.27905	1.42408
GO:0001886	endothelial cell morphogenesis	3.27905	0.0376638	9	0	9782	4302	3.27905	1.42408
GO:1904869	regulation of protein localization to Cajal body	3.27905	0.0376638	9	0	9782	4302	3.27905	1.42408
GO:1904871	positive regulation of protein localization to Cajal body	3.27905	0.0376638	9	0	9782	4302	3.27905	1.42408
GO:0002483	antigen processing and presentation of endogenous peptide antigen	3.27905	0.0376638	9	0	9782	4302	3.27905	1.42408
GO:0140312	cargo adaptor activity	3.27905	0.0376638	9	0	9782	4302	3.27905	1.42408
GO:0005687	U4 snRNP	3.27905	0.0376638	9	0	9782	4302	3.27905	1.42408
GO:0033182	regulation of histone ubiquitination	3.27905	0.0376638	9	0	9782	4302	3.27905	1.42408
GO:0034098	VCP-NPL4-UFD1 AAA ATPase complex	3.27905	0.0376638	9	0	9782	4302	3.27905	1.42408
GO:0009215	purine deoxyribonucleoside triphosphate metabolic process	3.27905	0.0376638	9	0	9782	4302	3.27905	1.42408
GO:0010457	centriole-centriole cohesion	3.27905	0.0376638	9	0	9782	4302	3.27905	1.42408
GO:0035520	monoubiquitinated protein deubiquitination	3.27905	0.0376638	9	0	9782	4302	3.27905	1.42408
GO:0035615	clathrin adaptor activity	3.27905	0.0376638	9	0	9782	4302	3.27905	1.42408
GO:0036500	ATF6-mediated unfolded protein response	3.27905	0.0376638	9	0	9782	4302	3.27905	1.42408
GO:0036513	Derlin-1 retrotranslocation complex	3.27905	0.0376638	9	0	9782	4302	3.27905	1.42408
GO:0090043	regulation of tubulin deacetylation	3.27905	0.0376638	9	0	9782	4302	3.27905	1.42408
GO:0032392	DNA geometric change	3.27854	0.0376833	61	16	9730	4286	3.27854	1.42385
GO:0015949	nucleobase-containing small molecule interconversion	3.27826	0.0376936	21	3	9770	4299	3.27826	1.42373
GO:0016799	hydrolase activity, hydrolyzing N-glycosyl compounds	3.27826	0.0376936	21	3	9770	4299	3.27826	1.42373
GO:1900101	regulation of endoplasmic reticulum unfolded protein response	3.27826	0.0376936	21	3	9770	4299	3.27826	1.42373
GO:0000421	autophagosome membrane	3.27826	0.0376936	21	3	9770	4299	3.27826	1.42373
GO:0004004	ATP-dependent RNA helicase activity	3.27826	0.0376936	21	3	9770	4299	3.27826	1.42373
GO:0008334	histone mRNA metabolic process	3.27826	0.0376936	21	3	9770	4299	3.27826	1.42373
GO:0035872	nucleotide-binding domain, leucine rich repeat containing receptor signaling pathway	3.27826	0.0376936	21	3	9770	4299	3.27826	1.42373
GO:0042645	mitochondrial nucleoid	3.27232	0.0379183	31	6	9760	4296	3.27232	1.42115
GO:1900408	negative regulation of cellular response to oxidative stress	3.27232	0.0379183	31	6	9760	4296	3.27232	1.42115
GO:1903202	negative regulation of oxidative stress-induced cell death	3.27232	0.0379183	31	6	9760	4296	3.27232	1.42115
GO:0080171	lytic vacuole organization	3.27232	0.0379183	31	6	9760	4296	3.27232	1.42115
GO:0006111	regulation of gluconeogenesis	3.27232	0.0379183	31	6	9760	4296	3.27232	1.42115
GO:0007040	lysosome organization	3.27232	0.0379183	31	6	9760	4296	3.27232	1.42115
GO:0009295	nucleoid	3.27232	0.0379183	31	6	9760	4296	3.27232	1.42115
GO:0060393	regulation of pathway-restricted SMAD protein phosphorylation	3.27232	0.0379183	31	6	9760	4296	3.27232	1.42115
GO:0061515	myeloid cell development	3.27232	0.0379183	31	6	9760	4296	3.27232	1.42115
GO:0042127	regulation of cell population proliferation	3.26381	0.0382424	890	351	8901	3951	3.26381	1.41745
GO:0006352	DNA-templated transcription, initiation	3.26247	0.0382938	137	44	9654	4258	3.26247	1.41687
GO:0016234	inclusion body	3.25907	0.0384242	58	15	9733	4287	3.25907	1.4154
GO:0016458	gene silencing	3.25907	0.0384242	58	15	9733	4287	3.25907	1.4154
GO:0097191	extrinsic apoptotic signaling pathway	3.25907	0.0384242	58	15	9733	4287	3.25907	1.4154
GO:0048762	mesenchymal cell differentiation	3.25907	0.0384242	58	15	9733	4287	3.25907	1.4154
GO:0034644	cellular response to UV	3.25907	0.0384242	58	15	9733	4287	3.25907	1.4154
GO:0019320	hexose catabolic process	3.23824	0.0392329	34	7	9757	4295	3.23824	1.40635
GO:0010596	negative regulation of endothelial cell migration	3.23824	0.0392329	34	7	9757	4295	3.23824	1.40635
GO:0044438	microbody part	3.23329	0.0394277	72	20	9719	4282	3.23329	1.4042
GO:0044439	peroxisomal part	3.23329	0.0394277	72	20	9719	4282	3.23329	1.4042
GO:0044843	cell cycle G1/S phase transition	3.23329	0.0394277	72	20	9719	4282	3.23329	1.4042
GO:0000904	cell morphogenesis involved in differentiation	3.23329	0.0394277	72	20	9719	4282	3.23329	1.4042
GO:0051291	protein heterooligomerization	3.23329	0.0394277	72	20	9719	4282	3.23329	1.4042
GO:0002698	negative regulation of immune effector process	3.23329	0.0394277	72	20	9719	4282	3.23329	1.4042
GO:0006282	regulation of DNA repair	3.23329	0.0394277	72	20	9719	4282	3.23329	1.4042
GO:0120035	regulation of plasma membrane bounded cell projection organization	3.22126	0.0399047	406	151	9385	4151	3.22126	1.39898
GO:1904705	regulation of vascular smooth muscle cell proliferation	3.21771	0.0400467	37	8	9754	4294	3.21771	1.39743
GO:0031623	receptor internalization	3.21771	0.0400467	37	8	9754	4294	3.21771	1.39743
GO:0032648	regulation of interferon-beta production	3.21771	0.0400467	37	8	9754	4294	3.21771	1.39743
GO:0099513	polymeric cytoskeletal fiber	3.21677	0.0400845	302	109	9489	4193	3.21677	1.39702
GO:0019209	kinase activator activity	3.21534	0.0401417	49	12	9742	4290	3.21534	1.3964
GO:0030509	BMP signaling pathway	3.2075	0.0404576	46	11	9745	4291	3.2075	1.393
GO:0019905	syntaxin binding	3.20722	0.0404688	40	9	9751	4293	3.20722	1.39288
GO:0045814	negative regulation of gene expression, epigenetic	3.20722	0.0404688	40	9	9751	4293	3.20722	1.39288
GO:0046605	regulation of centrosome cycle	3.20722	0.0404688	40	9	9751	4293	3.20722	1.39288
GO:0030971	receptor tyrosine kinase binding	3.20722	0.0404688	40	9	9751	4293	3.20722	1.39288
GO:0005876	spindle microtubule	3.20722	0.0404688	40	9	9751	4293	3.20722	1.39288
GO:0008144	drug binding	3.20568	0.0405313	1048	418	8743	3884	3.20568	1.39221
GO:0005778	peroxisomal membrane	3.20438	0.0405839	43	10	9748	4292	3.20438	1.39165
GO:0031903	microbody membrane	3.20438	0.0405839	43	10	9748	4292	3.20438	1.39165
GO:0032155	cell division site part	3.20438	0.0405839	43	10	9748	4292	3.20438	1.39165
GO:0031983	vesicle lumen	3.20087	0.0407266	201	69	9590	4233	3.20087	1.39012
GO:0016746	transferase activity, transferring acyl groups	3.19968	0.0407753	139	45	9652	4257	3.19968	1.3896
GO:0036293	response to decreased oxygen levels	3.1939	0.0410118	183	62	9608	4240	3.1939	1.38709
GO:0045931	positive regulation of mitotic cell cycle	3.18033	0.0415721	99	30	9692	4272	3.18033	1.3812
GO:0070034	telomerase RNA binding	3.17621	0.0417434	17	2	9774	4300	3.17621	1.37941
GO:0070577	lysine-acetylated histone binding	3.17621	0.0417434	17	2	9774	4300	3.17621	1.37941
GO:1902307	positive regulation of sodium ion transmembrane transport	3.17621	0.0417434	17	2	9774	4300	3.17621	1.37941
GO:0050431	transforming growth factor beta binding	3.17621	0.0417434	17	2	9774	4300	3.17621	1.37941
GO:0051560	mitochondrial calcium ion homeostasis	3.17621	0.0417434	17	2	9774	4300	3.17621	1.37941
GO:0001782	B cell homeostasis	3.17621	0.0417434	17	2	9774	4300	3.17621	1.37941
GO:0140033	acetylation-dependent protein binding	3.17621	0.0417434	17	2	9774	4300	3.17621	1.37941
GO:0034391	regulation of smooth muscle cell apoptotic process	3.17621	0.0417434	17	2	9774	4300	3.17621	1.37941
GO:0009206	purine ribonucleoside triphosphate biosynthetic process	3.17621	0.0417434	17	2	9774	4300	3.17621	1.37941
GO:0000791	euchromatin	3.17396	0.0418377	24	4	9767	4298	3.17396	1.37843
GO:1904292	regulation of ERAD pathway	3.17396	0.0418377	24	4	9767	4298	3.17396	1.37843
GO:0001756	somitogenesis	3.17396	0.0418377	24	4	9767	4298	3.17396	1.37843
GO:0002102	podosome	3.17396	0.0418377	24	4	9767	4298	3.17396	1.37843
GO:0031122	cytoplasmic microtubule organization	3.17396	0.0418377	24	4	9767	4298	3.17396	1.37843
GO:0032728	positive regulation of interferon-beta production	3.17396	0.0418377	24	4	9767	4298	3.17396	1.37843
GO:0060674	placenta blood vessel development	3.17396	0.0418377	24	4	9767	4298	3.17396	1.37843
GO:0010922	positive regulation of phosphatase activity	3.17396	0.0418377	24	4	9767	4298	3.17396	1.37843
GO:0090543	Flemming body	3.17396	0.0418377	24	4	9767	4298	3.17396	1.37843
GO:0010952	positive regulation of peptidase activity	3.17345	0.0418589	115	36	9676	4266	3.17345	1.37821
GO:0043413	macromolecule glycosylation	3.16186	0.0423471	136	44	9655	4258	3.16186	1.37318
GO:0006486	protein glycosylation	3.16186	0.0423471	136	44	9655	4258	3.16186	1.37318
GO:1901184	regulation of ERBB signaling pathway	3.1539	0.0426852	63	17	9728	4285	3.1539	1.36972
GO:0008283	cell population proliferation	3.15173	0.0427782	311	113	9480	4189	3.15173	1.36878
[truncated: 16,747 more rows]

## Sheet: gliosis
Column1	Column2	Column3	Column4	Column5	Column6	Column7	Column8	Column9
Gene symbol	Transcript ID	Total counts	P-value (spät vs. früh)	FDR step up (spät vs. früh)	Ratio (spät vs. früh)	Fold change (early vs. late)	LSMean(late) (late vs. early)	LSMean(early) (late vs. early)
MT2A	MT2A-005	13.668405985317237E0	0.029997700066595592E0	1.0E0	2.417101495969059E0	2.417101495969059E0	2.4171014963293094E0	1.0E0
ZFP36L1	ZFP36L1-201	16.833333333333336E0	0.04504104016182598E0	1.0E0	3.208333332701726E0	3.208333332701726E0	3.2083333333333335E0	1.0000000000000004E0
TSPAN4	TSPAN4-005	14.628172482772742E0	0.06868237892971066E0	1.0E0	2.6570431202547056E0	2.6570431202547056E0	2.6570431206931855E0	1.0E0
PTGS2	PTGS2-001	13.489962427595284E0	0.06885388356584131E0	1.0E0	2.3724906065526827E0	2.3724906065526827E0	2.372490606898821E0	1.0E0
SOX9	SOX9-001	11.64367816091954E0	0.08020036772219302E0	1.0E0	1.9109195400209074E0	1.9109195400209074E0	1.910919540229885E0	1.0E0
CRISPLD2	CRISPLD2-006	11.085998168646121E0	0.14652272326619523E0	1.0E0	1.7714995419904627E0	1.7714995419904627E0	1.77149954216153E0	1.0000000000000002E0
MT2A	MT2A-006	10.072158517973564E0	0.1491647044549267E0	1.0E0	1.518039629386383E0	1.518039629386383E0	1.518039629493391E0	1.0E0
HMGA1	HMGA1-201	19.256133129963576E0	0.160008706428012E0	1.0E0	3.8140332816286606E0	3.8140332816286606E0	3.814033282490894E0	1.0E0
GADD45B	GADD45B-001	12.193646430587712E0	0.18385387222433205E0	1.0E0	2.048411607398878E0	2.048411607398878E0	2.0484116076469276E0	1.0000000000000004E0
FKBP5	FKBP5-201	12.799948321648507E0	0.18816850457081793E0	1.0E0	2.1999870801192034E0	2.1999870801192034E0	2.1999870804121273E0	0.9999999999999996E0
CRYAB	CRYAB-011	12.504498637693668E0	0.1993571961657655E0	1.0E0	2.1261246591525884E0	2.1261246591525884E0	2.126124659423417E0	1.0E0
MT2A	MT2A-001	9.568413612103255E0	0.2067952645214499E0	1.0E0	1.3921034029480424E0	1.3921034029480424E0	1.3921034030258137E0	1.0E0
OLFM1	OLFM1-001	15.379111570695041E0	0.21360435321824187E0	1.0E0	2.8447778921715017E0	2.8447778921715017E0	2.8447778926737604E0	1.0E0
SORBS1	SORBS1-203	373.7482505202548E0	0.24087095067760428E0	1.0E0	92.43706255940386E0	92.43706255940386E0	92.4370626300637E0	1.0E0
CRISPLD2	CRISPLD2-009	12.126875922311841E0	0.2420321022823531E0	1.0E0	2.0317189803347406E0	2.0317189803347406E0	2.0317189805779603E0	1.0E0
SLC1A2	SLC1A2-001	12.55205342426946E0	0.28671290526700544E0	1.0E0	2.1380133557930083E0	2.1380133557930083E0	2.138013356067365E0	1.0E0
MT2A	MT2A-004	8.854401634747557E0	0.3021694222253367E0	1.0E0	1.2136004086472132E0	1.2136004086472132E0	1.213600408686889E0	1.0000000000000002E0
B2M	B2M-001	330289.33665301756E0	0.30605593705082434E0	1.0E0	82571.33400538749E0	82571.33400538749E0	82571.33416325439E0	1.0E0
CHI3L1	CHI3L1-002	18.012077053816178E0	0.3074667499631559E0	1.0E0	3.5030192627124412E0	3.5030192627124412E0	3.5030192634540445E0	1.0E0
CD109	CD109-001	210.26718883121328E0	0.3099999359192255E0	1.0E0	51.56679717346771E0	51.56679717346771E0	51.56679720780332E0	1.0E0
GBP3	GBP3-009	572108.5400704723E0	0.3160843922285023E0	1.0E0	143026.13473089956E0	143026.13473089956E0	143026.13501761807E0	1.0E0
HSPB1	HSPB1-002	1759441.5811485841E0	0.3205756202997202E0	1.0E0	439859.39432192885E0	439859.39432192885E0	439859.39528714604E0	1.0E0
CTGF	CTGF-001	9.745904558404558E0	0.3380280944105274E0	1.0E0	1.4364761395132781E0	1.4364761395132781E0	1.4364761396011396E0	0.9999999999999998E0
GCNT2	GCNT2-002	2427.8656028463815E0	0.355339748188337E0	1.0E0	605.9664000559748E0	605.9664000559748E0	605.9664007115954E0	1.0E0
GFAP	GFAP-023	13.511111111111111E0	0.36027607771739045E0	1.0E0	2.377777777429974E0	2.377777777429974E0	2.3777777777777778E0	1.0E0
ZFP36L1	ZFP36L1-001	8.815034710353668E0	0.3626969101931156E0	1.0E0	1.2037586775507176E0	1.2037586775507176E0	1.2037586775884166E0	1.0000000000000004E0
SRGN	SRGN-001	8.962085111427218E0	0.36583825644578527E0	1.0E0	1.2405212778116521E0	1.2405212778116521E0	1.2405212778568042E0	1.0000000000000002E0
ZFP36L1	ZFP36L1-003	8.607758005836333E0	0.3720537755182666E0	1.0E0	1.1519395014315672E0	1.1519395014315672E0	1.1519395014590832E0	1.0E0
HMOX1	HMOX1-001	9.359800362976406E0	0.37546362437684105E0	1.0E0	1.339950090677884E0	1.339950090677884E0	1.3399500907441015E0	1.0E0
SERPING1	SERPING1-007	25.27821806213748E0	0.387104609624899E0	1.0E0	5.31955451403291E0	5.31955451403291E0	5.31955451553437E0	1.0E0
HMGA1	HMGA1-001	9.108964197140798E0	0.429637170458442E0	1.0E0	1.2772410492324193E0	1.2772410492324193E0	1.2772410492851995E0	1.0E0
HMGA1	HMGA1-002	9.108935222815825E0	0.4296617378675908E0	1.0E0	1.2772338056511763E0	1.2772338056511763E0	1.2772338057039558E0	1.0000000000000004E0
HMGA1	HMGA1-004	9.108912221397757E0	0.4296906273926805E0	1.0E0	1.2772280552966622E0	1.2772280552966622E0	1.2772280553494395E0	0.9999999999999998E0
GDF15	GDF15-001	11.847619047619048E0	0.4609306253411671E0	1.0E0	1.9619047616814846E0	1.9619047616814846E0	1.961904761904762E0	1.0E0
ALDH1L1	ALDH1L1-011	13.421808385849E0	0.4616911417036132E0	1.0E0	2.3554520961214647E0	2.3554520961214647E0	2.35545209646225E0	1.0E0
SORBS1	SORBS1-202	177.60832015118027E0	0.4695823298342362E0	1.0E0	43.4020800101593E0	43.4020800101593E0	43.402080037795066E0	1.0E0
TUBB6	TUBB6-002	12.011688334314938E0	0.48553828744985117E0	1.0E0	2.0029220833437904E0	2.0029220833437904E0	2.0029220835787345E0	1.0E0
SORBS1	SORBS1-201	177.5872251225793E0	0.48787820841182444E0	1.0E0	43.3968062530133E0	43.3968062530133E0	43.396806280644824E0	1.0E0
IER3	IER3-001	9.711362865809171E0	0.5178161790277876E0	1.0E0	1.4278407163664129E0	1.4278407163664129E0	1.4278407164522926E0	1.0000000000000002E0
IER3	IER3-002	9.71129387880511E0	0.5178260424460354E0	1.0E0	1.4278234696154017E0	1.4278234696154017E0	1.4278234697012775E0	1.0E0
ASNS	ASNS-008	11.734784925844794E0	0.5183797002209483E0	1.0E0	1.9336962312458614E0	1.9336962312458614E0	1.9336962314611987E0	0.9999999999999998E0
GBP3	GBP3-008	77466.08515027986E0	0.5199590829341365E0	1.0E0	19365.521255287804E0	19365.521255287804E0	19365.521287569965E0	1.0E0
SORBS1	SORBS1-013	8.894462070902293E0	0.5385269403898187E0	1.0E0	1.223615517683872E0	1.223615517683872E0	1.2236155177255732E0	1.0E0
TAPBP	TAPBP-004	9.568632329643913E0	0.5442501339758571E0	1.0E0	1.3921580823331947E0	1.3921580823331947E0	1.3921580824109783E0	1.0E0
CD44	CD44-015	82.72511430380965E0	0.5468260624670311E0	1.0E0	19.68127856604906E0	19.68127856604906E0	19.681278575952412E0	1.0E0
SORBS1	SORBS1-015	66145.17823506753E0	0.5554275338746859E0	1.0E0	16535.29453164387E0	16535.29453164387E0	16535.294558766884E0	1.0E0
SLC39A14	SLC39A14-002	8.507396504407987E0	0.5662500694112143E0	1.0E0	1.1268491260792708E0	1.1268491260792708E0	1.1268491261019968E0	1.0E0
SORBS1	SORBS1-204	9480103.238222659E0	0.5744936317653835E0	1.0E0	1000000.0E0	1000000.0E0	2370024.8095556647E0	1.0E0
VIM	VIM-002	108.74537585186962E0	0.5977462817968652E0	1.0E0	26.186343948527952E0	26.186343948527952E0	26.186343962967406E0	1.0E0
B3GNT5	B3GNT5-001	10.1009738290638E0	0.601299419158987E0	1.0E0	1.5252434571572147E0	1.5252434571572147E0	1.5252434572659501E0	1.0E0
AKAP12	AKAP12-002	10.529630037874469E0	0.705371107485042E0	1.0E0	1.6324075093335242E0	1.6324075093335242E0	1.6324075094686175E0	0.9999999999999998E0
AKAP12	AKAP12-201	10.529256976180287E0	0.7056283753751038E0	1.0E0	1.6323142439100016E0	1.6323142439100016E0	1.6323142440450717E0	1.0E0
OLFM1	OLFM1-002	8.940182647736982E0	0.717932497941514E0	1.0E0	1.2350456618902155E0	1.2350456618902155E0	1.2350456619342456E0	1.0E0
ANXA3	ANXA3-004	9.722067905749109E0	0.7239797920505812E0	1.0E0	1.4305169763507841E0	1.4305169763507841E0	1.4305169764372772E0	1.0E0
PSMB8	PSMB8-005	8.309079843961957E0	0.7396326963224117E0	1.0E0	1.0772699609769492E0	1.0772699609769492E0	1.0772699609904894E0	0.9999999999999998E0
B2M	B2M-003	8.810163698265063E0	0.7690154570635125E0	1.0E0	1.2025409245288103E0	1.2025409245288103E0	1.2025409245662655E0	1.0000000000000002E0
AKAP12	AKAP12-001	10.428311203682451E0	0.7734136782275995E0	1.0E0	1.6070778007918587E0	1.6070778007918587E0	1.6070778009206126E0	1.0000000000000002E0
GBP3	GBP3-005	2776.546306778459E0	0.8064686326026299E0	1.0E0	693.136575928949E0	693.136575928949E0	693.1365766946147E0	1.0E0
SORBS1	SORBS1-205	177.25527409852012E0	0.8076934323350987E0	1.0E0	43.313818497065355E0	43.313818497065355E0	43.31381852463003E0	1.0E0
TNFRSF12A	TNFRSF12A-002	9.735152857293766E0	0.8360816529498717E0	1.0E0	1.4337882142361973E0	1.4337882142361973E0	1.4337882143234413E0	1.0000000000000002E0
GCNT2	GCNT2-003	10.675116069314084E0	0.8385400126360799E0	1.0E0	1.6687790171842078E0	1.6687790171842078E0	1.6687790173285213E0	0.9999999999999998E0
SERPING1	SERPING1-006	13.59307780273177E0	0.8423017673830339E0	1.0E0	2.3982694503286663E0	2.3982694503286663E0	2.3982694506829425E0	1.0E0
GSR	GSR-001	8.267411402721496E0	0.8516776510724867E0	1.0E0	1.0668528506687152E0	1.0668528506687152E0	1.066852850680374E0	1.0E0
GSR	GSR-201	8.26736367354971E0	0.8517151482473706E0	1.0E0	1.0668409183757708E0	1.0668409183757708E0	1.0668409183874275E0	1.0E0
CD44	CD44-014	76.80591401407914E0	0.8558846300833565E0	1.0E0	18.201478494601304E0	18.201478494601304E0	18.201478503519784E0	1.0E0
MT1E	MT1E-002	11.961587308632545E0	0.869700743445122E0	1.0E0	1.9903968269267713E0	1.9903968269267713E0	1.9903968271581367E0	0.9999999999999996E0
GBP2	GBP2-001	8.276315260031092E0	0.9012612175700413E0	1.0E0	1.069078814995714E0	1.069078814995714E0	1.0690788150077732E0	0.9999999999999998E0
GCNT2	GCNT2-011	9.274173692124972E0	0.9554270983832577E0	1.0E0	1.3185434229696689E0	1.3185434229696689E0	1.3185434230312427E0	1.0000000000000002E0
A2M	A2M-007	8.744265004422182E0	0.9587851854703575E0	1.0E0	1.1860662510713662E0	1.1860662510713662E0	1.1860662511055453E0	1.0000000000000002E0
AKAP12	AKAP12-202	8.129055587534616E0	0.9874783667872726E0	1.0E0	1.032263896878118E0	1.032263896878118E0	1.0322638968836537E0	1.0000000000000002E0
GCNT2	GCNT2-007	7.6104392341886221E17	?	?	?	?	?	?
GBP3	GBP3-002	5.931196127161576E8	?	?	?	?	?	?
ICAM1	ICAM1-001	1.1711133788912317E10	?	?	?	?	?	?
EMP1	EMP1-013	8.102284553535163E8	?	?	?	?	?	?
S1PR3	S1PR3-002	1.9024018157571528E12	?	?	?	?	?	?
SPHK1	SPHK1-004	5.288404373942495E25	?	?	?	?	?	?
CRYAB	CRYAB-003	6.715393101135293E12	?	?	?	?	?	?
CRYAB	CRYAB-002	6.715390564799842E12	?	?	?	?	?	?
CRYAB	CRYAB-001	6.715397512958581E12	?	?	?	?	?	?
CP	CP-024	3.199385734618918E11	?	?	?	?	?	?
KLF5	KLF5-001	1.385221072891349E20	?	?	?	?	?	?
ANXA2	ANXA2-007	1.2843805973511903E9	?	?	?	?	?	?
GCNT2	GCNT2-008	7.6104482265145382E17	?	?	?	?	?	?
CRYAB	CRYAB-008	3.1748587721862245E9	?	?	?	?	?	?
