# Supplementary material for: A novel P2X2‐dependent purinergic mechanism of enteric gliosis in intestinal inflammation
Source: EMBO Mol Med. 2020 Dec 17;13(1):e12724. doi: 10.15252/emmm.202012724 (PMC7799361; doi:10.15252/emmm.202012724)
Supplement: Supplementary file 6 — Source Data for Expanded View [file EMMM-13-e12724-s006.zip]

Archive with 12 entries (11 files):
- EV Figures and Appendix Data.zip
- Figure 5.pzf
- __MACOSX/
- __MACOSX/._Figure 5.pzf
- Figure 4.pzf
- __MACOSX/._Figure 4.pzf
- Figure 3.pzf
- __MACOSX/._Figure 3.pzf
- Figure 2.pzf
- __MACOSX/._Figure 2.pzf
- Figure 1.pzf
- __MACOSX/._Figure 1.pzf
